# Supplementary material for: High Throughput Identification of Novel Conotoxins from the Vermivorous Oak Cone Snail (Conus quercinus) by Transcriptome Sequencing
Source: Int J Mol Sci. 2018 Dec 5;19(12):3901. doi: 10.3390/ijms19123901 (PMC6321112; doi:10.3390/ijms19123901)
Supplement: Supplementary file 1 [file ijms-19-03901-s001.zip]

Archive with 13 entries (11 files):
- ijms-391730-supplementary-final/
- ijms-391730-supplementary-final/ijms-391730-supplementary Figure S1-S5.pdf
- ijms-391730-supplementary-final/Tables S1-S10/
- ijms-391730-supplementary-final/Tables S1-S10/Supplementary Table S1.xlsx
- ijms-391730-supplementary-final/Tables S1-S10/Supplementary Table S10.xlsx
- ijms-391730-supplementary-final/Tables S1-S10/Supplementary Table S2.xlsx
- ijms-391730-supplementary-final/Tables S1-S10/Supplementary Table S3.xlsx
- ijms-391730-supplementary-final/Tables S1-S10/Supplementary Table S4.xlsx
- ijms-391730-supplementary-final/Tables S1-S10/Supplementary Table S5.xls
- ijms-391730-supplementary-final/Tables S1-S10/Supplementary Table S6.xls
- ijms-391730-supplementary-final/Tables S1-S10/Supplementary Table S7.xls
- ijms-391730-supplementary-final/Tables S1-S10/Supplementary Table S8.xlsx
- ijms-391730-supplementary-final/Tables S1-S10/Supplementary Table S9.xls
