# Supplementary material for: High Throughput Identification of Novel Conotoxins from the Vermivorous Oak Cone Snail (Conus quercinus) by Transcriptome Sequencing
Source: Int J Mol Sci. 2018 Dec 5;19(12):3901. doi: 10.3390/ijms19123901 (PMC6321112; doi:10.3390/ijms19123901)
Supplement: Supplementary file 1 [file ijms-19-03901-s001.zip › ijms-391730-supplementary-final/Tables S1-S10/Supplementary Table S1.xlsx]

## Sheet: Sheet1
Supplementary Table 1. Statistics of clean reads mapped to the de novo assemblies.
Sample	Total Reads	Mapped Reads	Uniquely Mapped Reads	Mapping Ratio
VD	28865798	16696783	11393318	0.5784
SG	28664492	16744674	12461556	0.5842
VB	29290756	18706552	10788939	0.6387
