# Supplementary material for: High Throughput Identification of Novel Conotoxins from the Vermivorous Oak Cone Snail (Conus quercinus) by Transcriptome Sequencing
Source: Int J Mol Sci. 2018 Dec 5;19(12):3901. doi: 10.3390/ijms19123901 (PMC6321112; doi:10.3390/ijms19123901)
Supplement: Supplementary file 1 [file ijms-19-03901-s001.zip › ijms-391730-supplementary-final/Tables S1-S10/Supplementary Table S10.xlsx]

## Sheet: Sheet1
Supplementary Table 10. FPKM values of Top 20 conotoxins in VD, SG and VB respectively.
Order	Name	FPKM	name	FPKM	Name	FPKM
1	Qc-VD-04	33733.8	Qc-SG-10	2364.27	Qc-VB-13	247.12
2	Qc-VD-20	26857	Qc-SG-33	2245.83	Qc-VB-16	176.86
3	Qc-VD-40	8061.35	Qc-SG-31	993.27	Qc-VB-11	173.63
4	Qc-VD-25	4459.45	Qc-SG-07	578.69	Qc-VB-09	151.86
5	Qc-VD-17	3158.6	Qc-SG-32	211.68	Qc-VB-42	94.62
6	Qc-VD-12	3113.58	Qc-SG-55	187.66	Qc-VB-45	94.21
7	Qc-VD-58	2742.58	Qc-SG-20	99.24	Qc-VB-04	93.56
8	Qc-VD-32	2353.8	Qc-SG-42	80.03	Qc-VB-48	70.33
9	Qc-VD-37	2076.25	Qc-SG-41	80.03	Qc-VB-27	63.74
10	Qc-VD-09	1721.17	Qc-SG-34	49.27	Qc-VB-07	47.57
11	Qc-VD-05	1587.07	Qc-SG-16	48.74	Qc-VB-10	46.54
12	Qc-VD-46	1526.8	Qc-SG-09	33.85	Qc-VB-05	45.01
13	Qc-VD-22	1389.41	Qc-SG-43	33.77	Qc-VB-06	38.57
14	Qc-VD-23	1372.8	Qc-SG-51	29.1	Qc-VB-32	29.46
15	Qc-VD-16	1286.67	Qc-SG-04	28.78	Qc-VB-34	29.19
16	Qc-VD-59	1211.92	Qc-SG-52	20.93	Qc-VB-21	25.06
17	Qc-VD-48	1165.13	Qc-SG-54	20.92	Qc-VB-43	24.69
18	Qc-VD-61	1010.96	Qc-SG-44	19.64	Qc-VB-17	22.73
19	Qc-VD-06	1006.7	Qc-SG-24	15.4	Qc-VB-30	21.76
20	Qc-VD-35	961.5	Qc-SG-27	12.87	Qc-VB-19	17.73
