# Supplementary material for: High Throughput Identification of Novel Conotoxins from the Vermivorous Oak Cone Snail (Conus quercinus) by Transcriptome Sequencing
Source: Int J Mol Sci. 2018 Dec 5;19(12):3901. doi: 10.3390/ijms19123901 (PMC6321112; doi:10.3390/ijms19123901)
Supplement: Supplementary file 1 [file ijms-19-03901-s001.zip › ijms-391730-supplementary-final/Tables S1-S10/Supplementary Table S2.xlsx]

## Sheet: Sheet1
Supplementary Table 2. FPKM values for identified genes in VD, SG and VB.
Gene_id	Transcript_id(s)	VD_FPKM	SG_FPKM	VB_FPKM
CL604.Contig5_All	CL604.Contig5_All	45773.6	16.38	12.61
CL10028.Contig5_All	CL10028.Contig5_All	33733.8	12.98	19.1
CL48.Contig1_All	CL48.Contig1_All	28996.2	12.61	103.43
CL48.Contig2_All	CL48.Contig2_All	26857	10.34	94.62
CL6857.Contig3_All	CL6857.Contig3_All	23063.7	13076.7	8605.15
Unigene12132_All	Unigene12132_All	17373	7.67	12.94
CL6010.Contig2_All	CL6010.Contig2_All	13904.8	15472.6	10198.9
CL10028.Contig3_All	CL10028.Contig3_All	13787.4	8.23	93.56
CL604.Contig2_All	CL604.Contig2_All	11235.7	4	4.8
CL604.Contig4_All	CL604.Contig4_All	8954.27	2.58	3.55
Unigene43087_All	Unigene43087_All	8199.09	4.97	3.62
CL951.Contig2_All	CL951.Contig2_All	8061.35	3.8	45.01
Unigene6698_All	Unigene6698_All	7796.41	2.91	10.83
Unigene32275_All	Unigene32275_All	7396.08	6.16	3.39
CL6857.Contig2_All	CL6857.Contig2_All	7107.79	3943.75	2594.65
CL9804.Contig2_All	CL9804.Contig2_All	6145.35	17.62	322.39
CL4774.Contig2_All	CL4774.Contig2_All	6088.62	7246.38	4702.05
CL2935.Contig1_All	CL2935.Contig1_All	5253.42	20.95	173.63
CL1612.Contig1_All	CL1612.Contig1_All	5169.45	33.85	247.12
CL1349.Contig3_All	CL1349.Contig3_All	4459.45	5.62	146.21
CL1349.Contig1_All	CL1349.Contig1_All	4378.04	8.03	151.86
Unigene32452_All	Unigene32452_All	3956.71	0.96	9.13
CL2935.Contig3_All	CL2935.Contig3_All	3708.52	0	203.8
Unigene5677_All	Unigene5677_All	3523.76	10.68	72.88
CL248.Contig5_All	CL248.Contig5_All	3484.19	1.56	176.86
Unigene26114_All	Unigene26114_All	3440.59	2.6	1.91
Unigene76341_All	Unigene76341_All	3372.33	5.17	309.03
CL9781.Contig2_All	CL9781.Contig2_All	3158.6	0.25	0.19
CL6747.Contig2_All	CL6747.Contig2_All	3113.58	1.7	63.74
CL248.Contig6_All	CL248.Contig6_All	2789.81	0.32	136.42
Unigene23464_All	Unigene23464_All	2742.58	1.37	94.21
CL10028.Contig2_All	CL10028.Contig2_All	2686.6	2.45	6.85
CL2639.Contig3_All	CL2639.Contig3_All	2599.6	3100.95	1071.85
CL170.Contig2_All	CL170.Contig2_All	2595.54	1.71	33.47
Unigene30152_All	Unigene30152_All	2494.86	3133.67	810.42
CL2898.Contig1_All	CL2898.Contig1_All	2413.14	3898.77	2259.42
CL5742.Contig1_All	CL5742.Contig1_All	2400.46	7.32	47.57
Unigene8091_All	Unigene8091_All	2353.8	0.77	29.46
CL2272.Contig2_All	CL2272.Contig2_All	2352.51	1246.27	2439.36
Unigene18271_All	Unigene18271_All	2218.17	2329.34	2284.31
Unigene19622_All	Unigene19622_All	2204.63	2773.07	2399.95
Unigene27450_All	Unigene27450_All	2189.42	2599.08	2742.36
Unigene28145_All	Unigene28145_All	2141.84	2456.9	2483.63
Unigene21823_All	Unigene21823_All	2141.11	2868.86	2560.84
Unigene17968_All	Unigene17968_All	2077.42	2111.07	2072.14
CL5742.Contig3_All	CL5742.Contig3_All	2076.25	5.47	64.53
Unigene16365_All	Unigene16365_All	2012.03	2432.85	2327.39
Unigene2407_All	Unigene2407_All	2004	2418.36	1959.36
CL7202.Contig1_All	CL7202.Contig1_All	1978.91	4270.89	3078.03
CL8113.Contig3_All	CL8113.Contig3_All	1816.64	2409.55	2090.32
Unigene2193_All	Unigene2193_All	1802.62	2364.27	2174.15
Unigene23910_All	Unigene23910_All	1774.87	2423.23	2676.51
CL2561.Contig2_All	CL2561.Contig2_All	1773.7	2406.37	2256.26
Unigene30027_All	Unigene30027_All	1728.21	5.3	1.49
CL4301.Contig1_All	CL4301.Contig1_All	1721.17	0.47	4.96
Unigene30963_All	Unigene30963_All	1709.39	2975.42	1282.9
Unigene2512_All	Unigene2512_All	1703.14	2157.33	1949.46
Unigene40771_All	Unigene40771_All	1664.77	1993.19	1480.89
Unigene6071_All	Unigene6071_All	1634.75	171.93	56.36
CL4945.Contig1_All	CL4945.Contig1_All	1633.4	2122.41	1799.83
CL10028.Contig1_All	CL10028.Contig1_All	1587.07	2.9	2.09
Unigene19364_All	Unigene19364_All	1586.76	2416.11	963.43
CL7703.Contig1_All	CL7703.Contig1_All	1584.34	0.94	35.03
Unigene2224_All	Unigene2224_All	1573.55	1862.34	1841.57
Unigene19655_All	Unigene19655_All	1568.39	1856.47	1694.19
Unigene40500_All	Unigene40500_All	1550.25	1977.14	1900.3
Unigene32333_All	Unigene32333_All	1549.15	2217.89	1850.62
Unigene10981_All	Unigene10981_All	1542.16	1986.86	1806.78
CL2935.Contig4_All	CL2935.Contig4_All	1526.8	6.57	46.54
CL1450.Contig1_All	CL1450.Contig1_All	1505.28	1749.99	990.17
Unigene11169_All	Unigene11169_All	1491.21	1997.64	1869.75
CL10028.Contig6_All	CL10028.Contig6_All	1489.25	5.64	1.19
Unigene28173_All	Unigene28173_All	1473.28	1952.15	1755.51
Unigene42213_All	Unigene42213_All	1467.49	57.75	13.15
Unigene36680_All	Unigene36680_All	1466.61	1786.25	1658.8
Unigene25161_All	Unigene25161_All	1449.47	1577.81	1354.86
Unigene36134_All	Unigene36134_All	1442.25	1902.94	1689.58
Unigene6989_All	Unigene6989_All	1421.91	1809.5	1681.88
Unigene63119_All	Unigene63119_All	1410.62	1623.95	1609.29
Unigene7012_All	Unigene7012_All	1390.94	1260.33	1599.74
Unigene43143_All	Unigene43143_All	1389.41	1.19	79.76
Unigene23477_All	Unigene23477_All	1379.23	1867.68	1602.3
CL248.Contig1_All	CL248.Contig1_All	1372.8	0.56	70.33
Unigene27067_All	Unigene27067_All	1369.56	1402.94	1538.91
Unigene11234_All	Unigene11234_All	1358.19	1642.17	1534.04
CL170.Contig1_All	CL170.Contig1_All	1341.36	0.51	28.6
Unigene6361_All	Unigene6361_All	1338.46	1707.39	1462.35
CL9620.Contig1_All	CL9620.Contig1_All	1316.48	1508.42	1287.86
Unigene36300_All	Unigene36300_All	1296.73	1707.48	1574.82
CL9781.Contig1_All	CL9781.Contig1_All	1286.67	0.75	15.95
CL644.Contig1_All	CL644.Contig1_All	1237.45	1627.1	1351.12
Unigene23370_All	Unigene23370_All	1221.57	1540.45	1350.46
Unigene12230_All	Unigene12230_All	1211.92	0.42	2.91
CL1450.Contig2_All	CL1450.Contig2_All	1205.64	1400.59	746.71
Unigene1957_All	Unigene1957_All	1204.02	1682.08	1651.36
Unigene31870_All	Unigene31870_All	1199.97	1545.08	1583.65
Unigene32329_All	Unigene32329_All	1199.66	1391.71	1187.07
Unigene40820_All	Unigene40820_All	1192.49	1621.7	1277.62
CL2907.Contig1_All	CL2907.Contig1_All	1189.86	2.63	4.19
Unigene19274_All	Unigene19274_All	1186.46	1461.75	1614.37
Unigene4427_All	Unigene4427_All	1185.6	2.71	2.02
Unigene23162_All	Unigene23162_All	1170.65	1322.25	1338.46
Unigene2206_All	Unigene2206_All	1169.11	1409.05	977.47
Unigene6665_All	Unigene6665_All	1166.75	1448.54	1393.17
Unigene29317_All	Unigene29317_All	1165.13	0	17.73
CL7062.Contig2_All	CL7062.Contig2_All	1161.5	1792.01	1423.81
Unigene14076_All	Unigene14076_All	1146.21	1309.38	1268.96
Unigene32031_All	Unigene32031_All	1134.07	1480.91	1159.57
CL2561.Contig1_All	CL2561.Contig1_All	1128.61	1564.92	1497.1
Unigene2266_All	Unigene2266_All	1125.08	1545	1335.75
CL644.Contig2_All	CL644.Contig2_All	1112	1635.65	1340.21
CL6992.Contig2_All	CL6992.Contig2_All	1076.95	1597.1	1530.81
Unigene23918_All	Unigene23918_All	1043	1230.5	1037.48
CL8113.Contig2_All	CL8113.Contig2_All	1034.01	1289.09	1174.81
CL5742.Contig2_All	CL5742.Contig2_All	1031.97	2.39	38.57
Unigene6394_All	Unigene6394_All	1028.98	1228.2	984.94
Unigene15084_All	Unigene15084_All	1010.96	9.16	24.69
CL10028.Contig4_All	CL10028.Contig4_All	1006.7	2.61	5.72
CL5644.Contig1_All	CL5644.Contig1_All	1002.7	1166.3	883.48
Unigene35973_All	Unigene35973_All	984.2	619.92	210.63
Unigene37537_All	Unigene37537_All	961.5	0.26	21.76
CL8246.Contig2_All	CL8246.Contig2_All	955.84	1018.02	623.78
CL6992.Contig1_All	CL6992.Contig1_All	946.4	1366.25	1308.15
Unigene6385_All	Unigene6385_All	941.07	1501.93	1448.62
Unigene30961_All	Unigene30961_All	934.63	1322.28	1341.85
Unigene23504_All	Unigene23504_All	931.48	0.4	23.62
CL6910.Contig2_All	CL6910.Contig2_All	929.11	1246.48	899.24
Unigene20613_All	Unigene20613_All	907.49	0.51	25.06
CL899.Contig3_All	CL899.Contig3_All	906.1	622.21	481.82
Unigene39937_All	Unigene39937_All	903.85	910.66	997.14
Unigene22160_All	Unigene22160_All	854.8	1127.61	1203.17
Unigene23657_All	Unigene23657_All	850.01	1136.94	722.07
CL6109.Contig2_All	CL6109.Contig2_All	849.85	1122.63	1132.29
Unigene6642_All	Unigene6642_All	848.76	878.91	718.01
Unigene27904_All	Unigene27904_All	847.41	1119.32	796.04
CL5023.Contig1_All	CL5023.Contig1_All	830.72	1174.82	1010.75
CL3945.Contig2_All	CL3945.Contig2_All	826.13	983.72	900.73
Unigene20_All	Unigene20_All	825.38	944.26	819.97
Unigene34265_All	Unigene34265_All	824.74	16.5	6.91
Unigene34898_All	Unigene34898_All	823.26	1134.16	909.55
CL8113.Contig1_All	CL8113.Contig1_All	819.58	1031.48	980.72
CL7062.Contig1_All	CL7062.Contig1_All	807.08	1233.59	1017.13
CL10246.Contig2_All	CL10246.Contig2_All	800.72	635.94	303.91
Unigene43082_All	Unigene43082_All	800.41	0.4	0.21
Unigene29764_All	Unigene29764_All	790.79	0	3.4
Unigene40435_All	Unigene40435_All	790.21	92.74	18.56
Unigene27893_All	Unigene27893_All	784.36	1045.14	923.75
Unigene19704_All	Unigene19704_All	778.23	661.74	603.98
CL1737.Contig5_All	CL1737.Contig5_All	774.77	1340.72	682.42
CL1832.Contig1_All	CL1832.Contig1_All	760.86	854.54	564.07
CL5618.Contig1_All	CL5618.Contig1_All	759.7	980.8	855.19
Unigene35832_All	Unigene35832_All	738.69	100.19	47.9
CL1068.Contig2_All	CL1068.Contig2_All	735.75	1287.03	1170.76
Unigene19631_All	Unigene19631_All	733.54	2354.51	870.2
CL7844.Contig2_All	CL7844.Contig2_All	725.24	17.08	29.08
CL7800.Contig1_All	CL7800.Contig1_All	720.77	744.63	612.91
CL10202.Contig2_All	CL10202.Contig2_All	720.08	813.05	631.72
Unigene3701_All	Unigene3701_All	718.5	0	36.97
Unigene1543_All	Unigene1543_All	707.02	860	853.19
Unigene15502_All	Unigene15502_All	689.22	771.25	693.4
Unigene22969_All	Unigene22969_All	682.45	905.61	841.84
CL2157.Contig1_All	CL2157.Contig1_All	676.82	786.63	756.72
Unigene27927_All	Unigene27927_All	675.45	723.97	704.39
Unigene12376_All	Unigene12376_All	671.52	0.2	1.42
Unigene17327_All	Unigene17327_All	661.83	739.39	448.71
Unigene26987_All	Unigene26987_All	656.34	1050.17	999
Unigene2374_All	Unigene2374_All	648.84	828.95	562.18
Unigene3662_All	Unigene3662_All	648.5	946.54	760.64
CL228.Contig7_All	CL228.Contig7_All	645.55	1273.3	201.92
CL170.Contig3_All	CL170.Contig3_All	645.36	0.27	12.91
CL3815.Contig1_All	CL3815.Contig1_All	641.26	2245.83	6.17
CL6747.Contig1_All	CL6747.Contig1_All	625.6	0.87	1.98
Unigene30511_All	Unigene30511_All	621.7	849.56	517.47
CL9283.Contig2_All	CL9283.Contig2_All	618.3	1.01	0.38
Unigene36401_All	Unigene36401_All	616.74	677.24	642.89
Unigene22050_All	Unigene22050_All	612.73	789.47	718.5
Unigene6591_All	Unigene6591_All	602.93	577.66	108.84
CL228.Contig8_All	CL228.Contig8_All	602.66	1532.01	622.69
Unigene23365_All	Unigene23365_All	598.27	671.19	612.9
Unigene40877_All	Unigene40877_All	596.11	792.93	856.49
CL3666.Contig1_All	CL3666.Contig1_All	575.86	560.63	329.62
Unigene15154_All	Unigene15154_All	561.35	687.25	512.1
Unigene6388_All	Unigene6388_All	558.78	1.5	14.01
CL248.Contig4_All	CL248.Contig4_All	557.96	0.36	17.32
Unigene29704_All	Unigene29704_All	554.57	1.74	0.16
CL3737.Contig1_All	CL3737.Contig1_All	552.29	682.95	568.08
CL4868.Contig1_All	CL4868.Contig1_All	546.85	2.12	2.82
CL5188.Contig1_All	CL5188.Contig1_All	543.29	1435.33	2.71
Unigene20840_All	Unigene20840_All	540.84	0	1.65
Unigene5499_All	Unigene5499_All	534.12	703.27	590.79
Unigene6406_All	Unigene6406_All	523.5	660.74	612.92
CL6205.Contig1_All	CL6205.Contig1_All	522.81	461.86	172.49
CL2907.Contig5_All	CL2907.Contig5_All	517.15	5.07	3.17
Unigene24909_All	Unigene24909_All	513.69	0.19	0.99
Unigene3687_All	Unigene3687_All	510.92	0.12	1.05
CL2935.Contig2_All	CL2935.Contig2_All	502.38	33.77	17.13
Unigene25022_All	Unigene25022_All	500.77	0.43	13.34
CL6861.Contig3_All	CL6861.Contig3_All	499	488.76	211.99
CL6109.Contig1_All	CL6109.Contig1_All	489.04	595.98	642.2
CL6861.Contig1_All	CL6861.Contig1_All	488.62	464.67	210.82
Unigene13596_All	Unigene13596_All	487.94	3.71	2.26
CL2639.Contig1_All	CL2639.Contig1_All	481.4	643.22	195.6
CL248.Contig2_All	CL248.Contig2_All	472.15	0	22.73
Unigene11125_All	Unigene11125_All	455.03	704.75	594.93
Unigene5696_All	Unigene5696_All	451.93	292.26	172.59
Unigene43129_All	Unigene43129_All	441.53	0.39	0.04
CL5023.Contig2_All	CL5023.Contig2_All	439.24	195.08	160.89
Unigene19389_All	Unigene19389_All	438.56	639.47	486.09
Unigene1992_All	Unigene1992_All	431.55	192.02	78.75
CL361.Contig1_All	CL361.Contig1_All	430.2	47.32	1.4
Unigene33569_All	Unigene33569_All	428.7	839.72	250.06
Unigene19682_All	Unigene19682_All	427.4	372.58	306.21
Unigene20915_All	Unigene20915_All	422.83	0.2	7.99
Unigene39164_All	Unigene39164_All	420.68	352.32	255.25
CL1612.Contig3_All	CL1612.Contig3_All	418.94	0.31	0.59
CL3737.Contig2_All	CL3737.Contig2_All	415.06	537.68	505.4
Unigene8806_All	Unigene8806_All	415.05	945.98	715.38
Unigene40662_All	Unigene40662_All	415.01	582.66	258.13
Unigene32097_All	Unigene32097_All	410.91	381.22	161.22
Unigene32405_All	Unigene32405_All	387.16	525.06	417
CL644.Contig3_All	CL644.Contig3_All	384.63	618.77	466.12
CL2907.Contig4_All	CL2907.Contig4_All	375.78	2.3	1.72
CL361.Contig2_All	CL361.Contig2_All	374.95	40.33	1.48
Unigene30453_All	Unigene30453_All	374.76	493.24	307.7
CL831.Contig3_All	CL831.Contig3_All	373.9	493.3	424.89
Unigene11127_All	Unigene11127_All	372.46	510.25	559.37
Unigene23713_All	Unigene23713_All	371.81	127.22	91.44
Unigene62522_All	Unigene62522_All	369.89	375.24	140.3
Unigene1832_All	Unigene1832_All	368.72	329.59	324.98
Unigene44866_All	Unigene44866_All	367.9	0	0.16
Unigene8714_All	Unigene8714_All	367.07	454.75	442.54
Unigene40544_All	Unigene40544_All	362.17	484.99	525.25
CL2907.Contig6_All	CL2907.Contig6_All	357.67	5.37	3.63
Unigene15091_All	Unigene15091_All	353.15	445.49	248.5
Unigene12843_All	Unigene12843_All	352.73	545.18	113.95
Unigene43319_All	Unigene43319_All	348.14	0.22	0
CL1994.Contig1_All	CL1994.Contig1_All	348.03	290.63	74.25
CL8269.Contig2_All	CL8269.Contig2_All	346.03	550.18	521.17
CL4211.Contig4_All	CL4211.Contig4_All	344.16	361.7	270.19
CL1688.Contig2_All	CL1688.Contig2_All	343.35	339.21	152.88
Unigene30506_All	Unigene30506_All	341.61	3.02	6.72
CL4750.Contig3_All	CL4750.Contig3_All	341.26	520.52	422.61
Unigene10046_All	Unigene10046_All	336.08	437.1	412
Unigene5043_All	Unigene5043_All	333.67	338.67	147.3
CL4481.Contig2_All	CL4481.Contig2_All	332.73	446.17	421.02
CL6227.Contig1_All	CL6227.Contig1_All	328.4	405.33	436.65
CL8872.Contig2_All	CL8872.Contig2_All	326.59	242.91	28.04
Unigene26781_All	Unigene26781_All	323.48	1.67	0.74
CL1737.Contig4_All	CL1737.Contig4_All	317.26	602.01	172.48
CL1081.Contig1_All	CL1081.Contig1_All	315.88	0.06	0
CL10186.Contig10_All	CL10186.Contig10_All	315.41	173.16	1069.15
Unigene30932_All	Unigene30932_All	311.9	266.19	204.81
CL8269.Contig1_All	CL8269.Contig1_All	309.53	380.91	253.18
CL8872.Contig1_All	CL8872.Contig1_All	305.77	224.69	23.68
Unigene371_All	Unigene371_All	304.07	406.34	355.74
CL2165.Contig2_All	CL2165.Contig2_All	302.68	468.55	433.15
Unigene32165_All	Unigene32165_All	299.09	339.02	197.97
Unigene41033_All	Unigene41033_All	297.97	101.45	22.62
CL150.Contig2_All	CL150.Contig2_All	296.8	0	11.74
Unigene41050_All	Unigene41050_All	295.18	578.69	1.5
CL7864.Contig3_All	CL7864.Contig3_All	295.04	253.42	166.31
CL3168.Contig1_All	CL3168.Contig1_All	293.92	1.52	2.02
Unigene6737_All	Unigene6737_All	293.88	3.79	1.46
Unigene19233_All	Unigene19233_All	290.2	344.6	367.72
CL4554.Contig1_All	CL4554.Contig1_All	281.72	300.67	283.19
Unigene19137_All	Unigene19137_All	278.29	389.84	235.63
CL248.Contig3_All	CL248.Contig3_All	277.89	0	14.58
Unigene42846_All	Unigene42846_All	276.51	0	0
Unigene15560_All	Unigene15560_All	274.12	196.5	54.32
Unigene9738_All	Unigene9738_All	273.72	334.36	75.72
CL1737.Contig2_All	CL1737.Contig2_All	273.64	489.6	257.63
Unigene31147_All	Unigene31147_All	271.26	1.31	0.52
CL4750.Contig2_All	CL4750.Contig2_All	270.95	414.77	328.61
Unigene70685_All	Unigene70685_All	268.82	121.24	22.04
Unigene17306_All	Unigene17306_All	267.21	179.61	25.09
Unigene23938_All	Unigene23938_All	265.76	179.99	86.75
Unigene31924_All	Unigene31924_All	262.78	314.09	293.47
Unigene10713_All	Unigene10713_All	259.67	63.11	23.41
CL3773.Contig2_All	CL3773.Contig2_All	257.47	187.69	72.46
CL5618.Contig2_All	CL5618.Contig2_All	257.21	302.77	271.31
Unigene23565_All	Unigene23565_All	256.15	231.95	73.71
Unigene16691_All	Unigene16691_All	255.67	0	10.57
CL417.Contig1_All	CL417.Contig1_All	254.96	35.87	12.23
Unigene34312_All	Unigene34312_All	254.55	356.02	286.71
CL4131.Contig2_All	CL4131.Contig2_All	253.91	348.18	83.79
CL2766.Contig5_All	CL2766.Contig5_All	250.25	1008.63	320.33
Unigene6389_All	Unigene6389_All	246.2	385.57	229.36
CL9220.Contig2_All	CL9220.Contig2_All	245.8	224.98	94.78
Unigene43259_All	Unigene43259_All	242.88	0.31	0
Unigene40681_All	Unigene40681_All	242.42	326.81	314.65
Unigene67957_All	Unigene67957_All	242.33	0	2.79
Unigene15204_All	Unigene15204_All	241.7	346.17	155.93
Unigene38695_All	Unigene38695_All	241.3	148.57	64.66
CL10286.Contig2_All	CL10286.Contig2_All	237.39	0	0
Unigene10921_All	Unigene10921_All	236.93	311.83	121.43
Unigene25859_All	Unigene25859_All	235.35	10.11	5.52
CL9772.Contig2_All	CL9772.Contig2_All	234.63	257.52	189.84
CL4131.Contig1_All	CL4131.Contig1_All	234.26	315.24	83.99
Unigene40626_All	Unigene40626_All	234.02	509.11	1281.72
CL6426.Contig1_All	CL6426.Contig1_All	232.98	0.26	0.07
Unigene42290_All	Unigene42290_All	232.57	0.36	6.93
Unigene22323_All	Unigene22323_All	232.1	396.01	260.65
Unigene13030_All	Unigene13030_All	231.73	650.3	242.5
CL228.Contig9_All	CL228.Contig9_All	230.12	759.97	835.82
CL3796.Contig2_All	CL3796.Contig2_All	221.58	1.68	0.07
Unigene42136_All	Unigene42136_All	220.62	0	4.08
CL1612.Contig2_All	CL1612.Contig2_All	220.33	0	0.54
Unigene36634_All	Unigene36634_All	219.18	352.59	218.95
CL10286.Contig1_All	CL10286.Contig1_All	219.12	0	0
CL9772.Contig1_All	CL9772.Contig1_All	219.04	254.54	183.78
CL7893.Contig1_All	CL7893.Contig1_All	217.07	245.36	279.7
CL2379.Contig3_All	CL2379.Contig3_All	216.54	0.17	0.13
Unigene6633_All	Unigene6633_All	215.51	81.34	50.29
Unigene2188_All	Unigene2188_All	215.48	260.63	136.12
Unigene2122_All	Unigene2122_All	212.05	279.28	99.94
CL951.Contig1_All	CL951.Contig1_All	211.69	0	2.38
Unigene29985_All	Unigene29985_All	210.34	263.85	86.85
Unigene9689_All	Unigene9689_All	208.96	198.38	45.29
CL1228.Contig5_All	CL1228.Contig5_All	207.47	305.83	18.95
Unigene38491_All	Unigene38491_All	204.27	4.5	1.76
CL10007.Contig1_All	CL10007.Contig1_All	203.45	0	1.31
Unigene23460_All	Unigene23460_All	203.39	314.13	102.9
CL2111.Contig1_All	CL2111.Contig1_All	201.1	0	0
Unigene36451_All	Unigene36451_All	200.11	164.78	88.09
Unigene19313_All	Unigene19313_All	199.92	184.16	130.45
Unigene28803_All	Unigene28803_All	198.66	10.1	4.44
CL7893.Contig2_All	CL7893.Contig2_All	195	234.35	273.68
Unigene13078_All	Unigene13078_All	194.3	272.89	191.75
CL1147.Contig1_All	CL1147.Contig1_All	192.15	3.3	2.01
CL3573.Contig1_All	CL3573.Contig1_All	190.49	169.66	165.53
Unigene630_All	Unigene630_All	189.85	293.24	204.99
CL5925.Contig1_All	CL5925.Contig1_All	188.38	0	2.36
CL3796.Contig1_All	CL3796.Contig1_All	187.67	0.68	0.65
Unigene19750_All	Unigene19750_All	186.45	188.02	232.65
Unigene15575_All	Unigene15575_All	186.18	181.89	133.41
CL1349.Contig2_All	CL1349.Contig2_All	185.57	15.51	3.29
Unigene62280_All	Unigene62280_All	185.51	698.24	229.24
Unigene10648_All	Unigene10648_All	183.73	177.19	182.74
CL9935.Contig1_All	CL9935.Contig1_All	183.29	189.78	106.85
Unigene8650_All	Unigene8650_All	182.93	0	0.44
CL4077.Contig4_All	CL4077.Contig4_All	182.91	0.49	1.7
Unigene13882_All	Unigene13882_All	182.18	6.57	1.72
CL512.Contig2_All	CL512.Contig2_All	182.02	362.46	258.03
Unigene21781_All	Unigene21781_All	179.65	263.44	163
CL4282.Contig4_All	CL4282.Contig4_All	179.26	94.38	20.55
Unigene8114_All	Unigene8114_All	178.63	331.47	283.6
CL9178.Contig2_All	CL9178.Contig2_All	176.89	330.33	102.8
Unigene27933_All	Unigene27933_All	176.58	462.52	544.16
Unigene26451_All	Unigene26451_All	175.44	169.25	87.91
Unigene4948_All	Unigene4948_All	174.15	0.11	0.5
CL10186.Contig8_All	CL10186.Contig8_All	174.09	101.76	922.48
Unigene26493_All	Unigene26493_All	173.15	0.26	5.06
Unigene31335_All	Unigene31335_All	172.51	181.25	133.05
CL4214.Contig1_All	CL4214.Contig1_All	169.8	154.21	111.74
Unigene1756_All	Unigene1756_All	166.04	144.95	70.39
CL747.Contig1_All	CL747.Contig1_All	164.45	0.05	0.13
CL4524.Contig1_All	CL4524.Contig1_All	163.93	30.68	9.62
CL10108.Contig1_All	CL10108.Contig1_All	163.34	310.77	404.27
Unigene4516_All	Unigene4516_All	163.08	241.59	328.97
CL2172.Contig1_All	CL2172.Contig1_All	162.53	199.76	148.54
Unigene36421_All	Unigene36421_All	161	232.65	236.68
Unigene17559_All	Unigene17559_All	160.99	12.76	4.82
Unigene30334_All	Unigene30334_All	159.83	5.14	1.42
Unigene29360_All	Unigene29360_All	158.2	307.68	60.19
Unigene10164_All	Unigene10164_All	157.88	226.41	151.38
CL5981.Contig3_All	CL5981.Contig3_All	157.78	20.3	10.37
CL3413.Contig6_All	CL3413.Contig6_All	157.7	258.61	267.91
Unigene1555_All	Unigene1555_All	157.25	65.72	45.43
CL4211.Contig1_All	CL4211.Contig1_All	154.97	140.12	98.45
CL8217.Contig1_All	CL8217.Contig1_All	154.67	121.13	143.36
Unigene32056_All	Unigene32056_All	154.06	192.38	54.47
CL4082.Contig2_All	CL4082.Contig2_All	153.47	31.85	11.62
Unigene38696_All	Unigene38696_All	150.31	227.06	250.24
Unigene23804_All	Unigene23804_All	149.73	184.37	61.8
CL2417.Contig1_All	CL2417.Contig1_All	149.42	36.48	11.93
Unigene5358_All	Unigene5358_All	149.41	34.29	7.55
Unigene23837_All	Unigene23837_All	148.98	210.36	69.64
Unigene12244_All	Unigene12244_All	147.69	0.55	8.37
CL7067.Contig2_All	CL7067.Contig2_All	146.28	272.23	144.54
CL5748.Contig2_All	CL5748.Contig2_All	146.23	233.55	104.99
Unigene17366_All	Unigene17366_All	144.98	58.49	13.63
Unigene27586_All	Unigene27586_All	143.75	409.95	117.14
Unigene36615_All	Unigene36615_All	143.68	418.55	386.28
Unigene43260_All	Unigene43260_All	143.5	0	0
CL6539.Contig1_All	CL6539.Contig1_All	142.22	0	0
Unigene19383_All	Unigene19383_All	141.44	33.53	32.59
CL10246.Contig1_All	CL10246.Contig1_All	139.82	72.23	32.26
CL5981.Contig1_All	CL5981.Contig1_All	139.36	20.59	10.46
CL7142.Contig1_All	CL7142.Contig1_All	138.72	67.41	88.24
Unigene2352_All	Unigene2352_All	138.35	217.03	120.63
Unigene36328_All	Unigene36328_All	137	80.11	57.62
CL1737.Contig3_All	CL1737.Contig3_All	136.96	256.01	72.74
CL3915.Contig4_All	CL3915.Contig4_All	136.2	146.29	165.23
Unigene46211_All	Unigene46211_All	136.13	0	0
Unigene45896_All	Unigene45896_All	134.32	202.7	45.98
Unigene1850_All	Unigene1850_All	133.14	233.78	80.6
CL711.Contig1_All	CL711.Contig1_All	132.53	297.47	165.8
Unigene6557_All	Unigene6557_All	130.41	465.14	85.67
Unigene6928_All	Unigene6928_All	130.27	158.01	112.33
Unigene439_All	Unigene439_All	130.07	68.76	25.24
Unigene10107_All	Unigene10107_All	129.78	285.5	260.41
CL3773.Contig1_All	CL3773.Contig1_All	129.59	178.92	44.75
Unigene27741_All	Unigene27741_All	129.21	148.04	71.56
CL190.Contig1_All	CL190.Contig1_All	128.94	177.98	308.65
Unigene15294_All	Unigene15294_All	128.77	63.4	32.75
Unigene36324_All	Unigene36324_All	128.62	104.37	94.44
Unigene27145_All	Unigene27145_All	127.98	142.37	136.82
Unigene19531_All	Unigene19531_All	127.73	166.6	129.92
CL9804.Contig1_All	CL9804.Contig1_All	127.41	5.88	0.97
Unigene2022_All	Unigene2022_All	126.33	125.29	54.61
CL190.Contig3_All	CL190.Contig3_All	125.76	182.56	313.72
Unigene10215_All	Unigene10215_All	125.64	223.54	52.75
Unigene32038_All	Unigene32038_All	125.41	164.45	78.82
Unigene2168_All	Unigene2168_All	124.57	299.28	203.71
Unigene21782_All	Unigene21782_All	124.5	173.54	200.03
Unigene19522_All	Unigene19522_All	124.31	168.46	62.64
Unigene1789_All	Unigene1789_All	123.95	144.23	51.93
Unigene17914_All	Unigene17914_All	123.85	112.16	61.88
Unigene6284_All	Unigene6284_All	123.46	151.72	166.13
CL5786.Contig3_All	CL5786.Contig3_All	123.24	125.89	52.58
Unigene27970_All	Unigene27970_All	122.75	159.75	131.14
CL4401.Contig3_All	CL4401.Contig3_All	122.46	466.99	175.1
Unigene3459_All	Unigene3459_All	122.33	10.64	0
Unigene31391_All	Unigene31391_All	121.65	2.66	1.2
CL8136.Contig2_All	CL8136.Contig2_All	121.56	0	0
Unigene4883_All	Unigene4883_All	120.26	151.69	54.62
Unigene6136_All	Unigene6136_All	120.15	72.37	22.39
CL8136.Contig1_All	CL8136.Contig1_All	119.85	0	0
CL10186.Contig5_All	CL10186.Contig5_All	119.67	45.97	47.53
Unigene32018_All	Unigene32018_All	119.58	171.32	120.49
Unigene22966_All	Unigene22966_All	119.55	167.12	113.88
CL4982.Contig1_All	CL4982.Contig1_All	119.45	118.9	47.57
Unigene12265_All	Unigene12265_All	118.8	95.42	76.94
CL4931.Contig2_All	CL4931.Contig2_All	118.75	335.14	556.09
Unigene1944_All	Unigene1944_All	118.71	165.62	127.24
Unigene11226_All	Unigene11226_All	118.67	541.13	33.29
Unigene39846_All	Unigene39846_All	117.53	91.98	44.02
CL6205.Contig2_All	CL6205.Contig2_All	116.74	124.13	54.62
CL4282.Contig5_All	CL4282.Contig5_All	116.61	56.69	12.93
Unigene10671_All	Unigene10671_All	116.43	110.29	92.77
CL5748.Contig1_All	CL5748.Contig1_All	116.28	250.35	91.85
Unigene35384_All	Unigene35384_All	115.66	99.75	101.15
CL7824.Contig1_All	CL7824.Contig1_All	114.77	140.34	162.17
Unigene6442_All	Unigene6442_All	114.53	140.47	93.5
Unigene36378_All	Unigene36378_All	114.39	131.94	110.94
Unigene10832_All	Unigene10832_All	114.32	161.19	56.35
CL6227.Contig2_All	CL6227.Contig2_All	114.15	139.75	170.31
Unigene3679_All	Unigene3679_All	113.6	0	2.61
Unigene62861_All	Unigene62861_All	113.42	0	5.26
Unigene39396_All	Unigene39396_All	113.23	268.66	182.48
CL2417.Contig2_All	CL2417.Contig2_All	113.22	29.96	7.88
Unigene62316_All	Unigene62316_All	112.93	139.82	95.55
Unigene19356_All	Unigene19356_All	112.62	272.86	272.52
CL276.Contig4_All	CL276.Contig4_All	112.58	0	0.19
Unigene12217_All	Unigene12217_All	112.37	534.93	55.4
Unigene41021_All	Unigene41021_All	112.15	148.8	162.91
Unigene22732_All	Unigene22732_All	111.78	101.7	39.71
Unigene40767_All	Unigene40767_All	111.66	172.35	48.49
Unigene9268_All	Unigene9268_All	110.72	29.11	4.54
CL899.Contig2_All	CL899.Contig2_All	110.65	122.24	52.31
Unigene35142_All	Unigene35142_All	110.09	29.72	5.63
Unigene23362_All	Unigene23362_All	109.97	217.99	112.29
Unigene26333_All	Unigene26333_All	109.43	201.03	129.43
Unigene54062_All	Unigene54062_All	109.21	0	0
Unigene6871_All	Unigene6871_All	109.08	126.93	125.6
Unigene40345_All	Unigene40345_All	109.04	0.45	0.71
Unigene35324_All	Unigene35324_All	108.93	3.64	1.56
Unigene15473_All	Unigene15473_All	108.72	31.5	8.49
Unigene41083_All	Unigene41083_All	108.46	165.89	122.3
CL2749.Contig3_All	CL2749.Contig3_All	108.44	127.74	49.56
Unigene27914_All	Unigene27914_All	108.38	153.72	123.76
Unigene34517_All	Unigene34517_All	108.34	51.74	28.79
CL9372.Contig2_All	CL9372.Contig2_All	108.31	0.17	2.79
CL9220.Contig1_All	CL9220.Contig1_All	107.95	157.14	193.16
Unigene2113_All	Unigene2113_All	107.75	115	44.6
Unigene2459_All	Unigene2459_All	107.03	125.97	86.47
CL1349.Contig4_All	CL1349.Contig4_All	106.98	0	4.4
Unigene35638_All	Unigene35638_All	106.95	94.2	42.11
Unigene2425_All	Unigene2425_All	106.32	107.67	131.29
Unigene1974_All	Unigene1974_All	106.29	106.03	73.88
CL7824.Contig2_All	CL7824.Contig2_All	106.05	130.5	132.92
Unigene11280_All	Unigene11280_All	105.52	28.95	0.82
Unigene28135_All	Unigene28135_All	104.79	174.41	176.09
Unigene76511_All	Unigene76511_All	104.21	104.44	50.34
CL276.Contig1_All	CL276.Contig1_All	104.19	0.03	0.09
CL711.Contig3_All	CL711.Contig3_All	104	258.29	145.66
Unigene51432_All	Unigene51432_All	103.78	0.48	0.88
CL2749.Contig1_All	CL2749.Contig1_All	103.59	112.54	48.63
Unigene2227_All	Unigene2227_All	103.01	28.18	6.51
Unigene27013_All	Unigene27013_All	102.81	151.05	128.13
Unigene6525_All	Unigene6525_All	102.59	107.38	140.19
CL2217.Contig1_All	CL2217.Contig1_All	102.44	307.03	105.46
Unigene14853_All	Unigene14853_All	102.22	135.7	27.14
CL6780.Contig1_All	CL6780.Contig1_All	102.19	28.36	5.35
Unigene43619_All	Unigene43619_All	102.14	0.16	0.19
Unigene19091_All	Unigene19091_All	101.98	80.45	37.97
Unigene6603_All	Unigene6603_All	101.93	105.49	135.84
Unigene11202_All	Unigene11202_All	101.38	115.01	52.73
CL8604.Contig1_All	CL8604.Contig1_All	100.87	1.51	1.75
Unigene39785_All	Unigene39785_All	100.81	153.22	64.13
Unigene31170_All	Unigene31170_All	100.64	90.18	62.55
CL4082.Contig1_All	CL4082.Contig1_All	100.57	25.76	8.36
Unigene10736_All	Unigene10736_All	100.23	141.88	128.3
Unigene2556_All	Unigene2556_All	99.86	155.75	60.63
CL2379.Contig2_All	CL2379.Contig2_All	99.59	0	0
Unigene30378_All	Unigene30378_All	99.54	150.69	133.34
CL5780.Contig1_All	CL5780.Contig1_All	99.38	126.22	166.57
Unigene19212_All	Unigene19212_All	99.31	177.93	112.56
Unigene20759_All	Unigene20759_All	98.94	38.09	18.94
Unigene36221_All	Unigene36221_All	98.8	53.38	18.44
CL10246.Contig3_All	CL10246.Contig3_All	98.42	81.28	31.67
Unigene36222_All	Unigene36222_All	98.42	21.57	6.58
CL2983.Contig2_All	CL2983.Contig2_All	98.33	278.07	73.08
CL4131.Contig3_All	CL4131.Contig3_All	98.15	140.12	40.43
Unigene12389_All	Unigene12389_All	97.5	0.33	1.67
CL2909.Contig1_All	CL2909.Contig1_All	97.16	0	0
Unigene31878_All	Unigene31878_All	96.94	110.34	69.56
Unigene27766_All	Unigene27766_All	96.75	83.22	73.47
CL6415.Contig1_All	CL6415.Contig1_All	96.65	162.16	159.31
Unigene34518_All	Unigene34518_All	96.4	43.62	19.36
CL1952.Contig1_All	CL1952.Contig1_All	96.28	126.63	20.69
Unigene15094_All	Unigene15094_All	96.22	141.53	62.36
CL208.Contig2_All	CL208.Contig2_All	96	139.05	60.17
Unigene19261_All	Unigene19261_All	95.8	64.95	41.65
Unigene5307_All	Unigene5307_All	95.57	179.86	70.25
Unigene42876_All	Unigene42876_All	95.5	0	0
CL228.Contig10_All	CL228.Contig10_All	95.44	336.02	202.24
Unigene10477_All	Unigene10477_All	95.43	147.49	81.09
CL10186.Contig6_All	CL10186.Contig6_All	95.15	19.29	11.34
CL2449.Contig4_All	CL2449.Contig4_All	94.9	160.71	93.4
Unigene32294_All	Unigene32294_All	94.9	84.28	69.58
CL1328.Contig1_All	CL1328.Contig1_All	94.83	272.26	386.14
Unigene2610_All	Unigene2610_All	94.71	112.14	60.75
CL1768.Contig2_All	CL1768.Contig2_All	94.28	95.8	54.27
Unigene44857_All	Unigene44857_All	94.2	0.46	1.04
CL1832.Contig3_All	CL1832.Contig3_All	94.04	103.53	78.56
Unigene36461_All	Unigene36461_All	93.69	61.78	19.13
CL4524.Contig3_All	CL4524.Contig3_All	93.52	14.01	6.14
Unigene14570_All	Unigene14570_All	93.43	77.68	49.16
Unigene32255_All	Unigene32255_All	93.2	81.3	85.91
Unigene19392_All	Unigene19392_All	93.16	58.97	48.32
Unigene19743_All	Unigene19743_All	92.95	277.92	37.27
Unigene39281_All	Unigene39281_All	92.94	51.08	7.9
CL8812.Contig2_All	CL8812.Contig2_All	92.77	109.79	38.66
Unigene10447_All	Unigene10447_All	92.69	213.21	59.45
Unigene17328_All	Unigene17328_All	92.67	102.77	60.64
Unigene10570_All	Unigene10570_All	92.6	63.66	16.78
CL2081.Contig2_All	CL2081.Contig2_All	92.47	226.98	184.02
Unigene6887_All	Unigene6887_All	92.32	45.08	21.57
Unigene12974_All	Unigene12974_All	92.16	0.66	0.49
Unigene30151_All	Unigene30151_All	92.1	1560.9	1478.76
CL8812.Contig1_All	CL8812.Contig1_All	92.04	131.34	43.96
CL10249.Contig2_All	CL10249.Contig2_All	91.92	0	0
Unigene5045_All	Unigene5045_All	91.68	297.77	40.49
Unigene6016_All	Unigene6016_All	91.46	12.05	6.63
CL8461.Contig3_All	CL8461.Contig3_All	90.61	0.45	0
Unigene43348_All	Unigene43348_All	90.59	43.01	9.86
Unigene32175_All	Unigene32175_All	89.9	28.76	8.09
Unigene22212_All	Unigene22212_All	89.88	220.18	86.87
Unigene23680_All	Unigene23680_All	89.72	243.18	516.33
CL1607.Contig2_All	CL1607.Contig2_All	89.61	182.44	55.82
CL1673.Contig3_All	CL1673.Contig3_All	89.43	97.24	41.04
Unigene27928_All	Unigene27928_All	89.19	96.84	48.05
Unigene26823_All	Unigene26823_All	88.94	93.9	36.17
Unigene6481_All	Unigene6481_All	88.88	101.6	86.86
CL10249.Contig1_All	CL10249.Contig1_All	88.62	0	0
Unigene5441_All	Unigene5441_All	88.18	182.04	190.71
Unigene40668_All	Unigene40668_All	88.06	148.23	70.3
Unigene45894_All	Unigene45894_All	87.93	0.7	0
Unigene6453_All	Unigene6453_All	87.7	91.67	241.93
Unigene101287_All	Unigene101287_All	87.47	84.89	65.03
Unigene10834_All	Unigene10834_All	87.43	100.13	70.81
Unigene31365_All	Unigene31365_All	87.29	374.06	840.24
CL5148.Contig1_All	CL5148.Contig1_All	87.12	71.41	7.81
CL9051.Contig2_All	CL9051.Contig2_All	86.92	0.04	0.15
CL2449.Contig3_All	CL2449.Contig3_All	86.83	152.25	85.21
CL276.Contig3_All	CL276.Contig3_All	86.7	0.06	0
Unigene23254_All	Unigene23254_All	86.63	101.24	108.36
Unigene14096_All	Unigene14096_All	86.44	42.5	14.19
Unigene31508_All	Unigene31508_All	86.43	104.31	49.49
CL3413.Contig5_All	CL3413.Contig5_All	86.34	139.62	140.23
CL3413.Contig4_All	CL3413.Contig4_All	86.1	142.33	140.86
Unigene32110_All	Unigene32110_All	86.09	99.46	44.87
Unigene64173_All	Unigene64173_All	86.07	59.48	23.59
Unigene19337_All	Unigene19337_All	85.96	225.95	79.02
CL8407.Contig2_All	CL8407.Contig2_All	85.84	24.58	9.54
Unigene1436_All	Unigene1436_All	85.48	141.69	146.67
Unigene36384_All	Unigene36384_All	85.47	51.55	17.31
CL1737.Contig6_All	CL1737.Contig6_All	85.42	205.93	68.28
Unigene70123_All	Unigene70123_All	85.22	427.3	64.13
CL6861.Contig2_All	CL6861.Contig2_All	85.13	79.55	38.03
CL1684.Contig2_All	CL1684.Contig2_All	84.91	124.01	125.11
CL7211.Contig2_All	CL7211.Contig2_All	84.75	67.83	46.28
Unigene27059_All	Unigene27059_All	84.39	457.64	129.01
Unigene36190_All	Unigene36190_All	83.92	116.85	92.08
Unigene40731_All	Unigene40731_All	83.88	736.03	83.63
CL9935.Contig2_All	CL9935.Contig2_All	83.53	59.22	98.61
Unigene2546_All	Unigene2546_All	83.12	86.27	66.34
CL3493.Contig7_All	CL3493.Contig7_All	83.06	276.37	31.15
CL5815.Contig1_All	CL5815.Contig1_All	83.02	133.83	135.28
CL5187.Contig2_All	CL5187.Contig2_All	82.76	120.81	18.4
CL4982.Contig2_All	CL4982.Contig2_All	82.39	89.34	31.9
Unigene3293_All	Unigene3293_All	82.17	14.92	10.86
CL4918.Contig2_All	CL4918.Contig2_All	82.16	5.98	2.72
CL1044.Contig2_All	CL1044.Contig2_All	81.81	182.15	284.21
Unigene46124_All	Unigene46124_All	81.74	0.29	0
CL5138.Contig1_All	CL5138.Contig1_All	81.53	44.81	21.72
CL6267.Contig1_All	CL6267.Contig1_All	81.43	76.79	33.76
CL150.Contig3_All	CL150.Contig3_All	81.36	0.19	2.72
Unigene39967_All	Unigene39967_All	80.45	188.79	314.21
Unigene67919_All	Unigene67919_All	80.38	93.92	28.37
CL2035.Contig1_All	CL2035.Contig1_All	80.37	141.3	63
Unigene26810_All	Unigene26810_All	80.28	0.2	0.64
Unigene23945_All	Unigene23945_All	80.18	200.23	227.76
Unigene40749_All	Unigene40749_All	80.17	81.91	48.86
Unigene42845_All	Unigene42845_All	80	0	0
Unigene27169_All	Unigene27169_All	79.93	73.97	51.85
Unigene43741_All	Unigene43741_All	79.8	0	0
Unigene14417_All	Unigene14417_All	79.79	200.46	41.58
Unigene32171_All	Unigene32171_All	79.39	115.46	47.48
Unigene27180_All	Unigene27180_All	79.13	89.16	45.98
Unigene23245_All	Unigene23245_All	79.06	57.4	34.5
Unigene36003_All	Unigene36003_All	79.04	105.57	76.93
Unigene29984_All	Unigene29984_All	79.03	91.78	28.78
Unigene51486_All	Unigene51486_All	78.98	0	0
Unigene17889_All	Unigene17889_All	78.87	42.93	10.02
Unigene22474_All	Unigene22474_All	78.82	174.19	200.62
CL228.Contig6_All	CL228.Contig6_All	78.74	281.86	417.98
CL3172.Contig2_All	CL3172.Contig2_All	78.62	13.74	6.92
Unigene2255_All	Unigene2255_All	78.38	169.07	169.09
Unigene36016_All	Unigene36016_All	78.2	52.67	36.4
CL6940.Contig2_All	CL6940.Contig2_All	78.05	123.65	87.06
CL10296.Contig4_All	CL10296.Contig4_All	78.02	66.03	27.56
Unigene27772_All	Unigene27772_All	77.93	49.53	103.74
CL4524.Contig2_All	CL4524.Contig2_All	77.81	14.29	3.05
CL9583.Contig1_All	CL9583.Contig1_All	77.63	400.2	6.68
CL2832.Contig1_All	CL2832.Contig1_All	77.31	177.81	73.83
CL3521.Contig6_All	CL3521.Contig6_All	77.24	0	0
Unigene43624_All	Unigene43624_All	77.08	0	0
Unigene13128_All	Unigene13128_All	77.05	287.5	24.64
CL10271.Contig2_All	CL10271.Contig2_All	77	262.31	35.44
CL1228.Contig7_All	CL1228.Contig7_All	76.48	124.83	6.67
Unigene27833_All	Unigene27833_All	75.98	59.47	70.85
Unigene9630_All	Unigene9630_All	75.97	184.17	226.07
Unigene23570_All	Unigene23570_All	75.88	117.4	34.21
CL2035.Contig3_All	CL2035.Contig3_All	75.83	140.23	59.09
CL7418.Contig2_All	CL7418.Contig2_All	75.74	78.2	106.27
Unigene23976_All	Unigene23976_All	75.55	105.57	22.04
Unigene54953_All	Unigene54953_All	75.3	0	0
Unigene38487_All	Unigene38487_All	75.03	63.83	67.66
Unigene15504_All	Unigene15504_All	74.67	65.59	34.24
Unigene8786_All	Unigene8786_All	74.26	4.8	1.73
Unigene44984_All	Unigene44984_All	74.04	126.82	107.84
Unigene18537_All	Unigene18537_All	73.78	20.15	2.55
Unigene14909_All	Unigene14909_All	73.57	35.09	8.67
Unigene43349_All	Unigene43349_All	73.47	0	0
Unigene10822_All	Unigene10822_All	73.19	99.77	65.33
Unigene19458_All	Unigene19458_All	73.08	100.4	16.21
Unigene43008_All	Unigene43008_All	72.96	144.02	66.85
CL2341.Contig2_All	CL2341.Contig2_All	72.92	62.32	82.97
Unigene1485_All	Unigene1485_All	72.89	58.06	45.54
Unigene36568_All	Unigene36568_All	72.81	0	1.45
Unigene35101_All	Unigene35101_All	72.77	358.37	53.74
CL5018.Contig1_All	CL5018.Contig1_All	72.55	199.97	115.36
CL2766.Contig4_All	CL2766.Contig4_All	72.2	385.73	123.03
CL7002.Contig4_All	CL7002.Contig4_All	72	109.8	31.51
CL665.Contig3_All	CL665.Contig3_All	71.87	176.12	25.32
Unigene32247_All	Unigene32247_All	71.66	84.94	32.03
CL214.Contig1_All	CL214.Contig1_All	71.65	90.12	51.2
CL191.Contig1_All	CL191.Contig1_All	71.33	121.79	12.69
Unigene32075_All	Unigene32075_All	71.22	95.01	68.13
CL8407.Contig1_All	CL8407.Contig1_All	71.14	16.85	6.53
Unigene13486_All	Unigene13486_All	71.1	2.9	0.1
Unigene40709_All	Unigene40709_All	70.92	60.78	29.08
CL2550.Contig2_All	CL2550.Contig2_All	70.65	34.8	1.62
Unigene15038_All	Unigene15038_All	70.64	63.53	28.52
CL1099.Contig1_All	CL1099.Contig1_All	70.43	130.41	25.06
Unigene29091_All	Unigene29091_All	70.34	76.52	29.45
Unigene31434_All	Unigene31434_All	70.26	97.54	88.46
Unigene32460_All	Unigene32460_All	69.76	15.2	7.64
Unigene27323_All	Unigene27323_All	69.11	60.39	55.8
Unigene5695_All	Unigene5695_All	68.89	77.57	45.91
Unigene4539_All	Unigene4539_All	68.83	52.66	14.3
Unigene19158_All	Unigene19158_All	68.75	64.28	25.73
Unigene6579_All	Unigene6579_All	68.66	164.81	102.26
Unigene19443_All	Unigene19443_All	68.65	91.01	46.99
Unigene19394_All	Unigene19394_All	68.38	88.44	79.34
Unigene31984_All	Unigene31984_All	68.29	75.17	42.86
Unigene5495_All	Unigene5495_All	68.14	76.47	15.92
CL6831.Contig1_All	CL6831.Contig1_All	68.07	33.03	5.31
Unigene6601_All	Unigene6601_All	68.05	41.59	18.55
Unigene27757_All	Unigene27757_All	67.69	25.53	6.11
Unigene2166_All	Unigene2166_All	67.67	100.33	51.76
Unigene19742_All	Unigene19742_All	67.61	100.8	55.66
Unigene62418_All	Unigene62418_All	67.58	58.91	28.23
CL4768.Contig1_All	CL4768.Contig1_All	67.31	7.14	0.95
Unigene19170_All	Unigene19170_All	67.28	94.69	122.77
Unigene6539_All	Unigene6539_All	67.12	71.89	96.41
Unigene32137_All	Unigene32137_All	67.09	92.86	45.68
Unigene39726_All	Unigene39726_All	66.86	51.31	6.67
Unigene8779_All	Unigene8779_All	66.69	1.19	0.11
Unigene30191_All	Unigene30191_All	66.62	319.47	40.89
Unigene10126_All	Unigene10126_All	66.57	60.72	25.32
Unigene28154_All	Unigene28154_All	66.52	68.56	57.85
Unigene5908_All	Unigene5908_All	66.47	33.32	8.89
CL4401.Contig1_All	CL4401.Contig1_All	66.24	205.44	86.82
Unigene2198_All	Unigene2198_All	65.97	24.69	7.81
Unigene12993_All	Unigene12993_All	65.65	70.76	25.91
Unigene62323_All	Unigene62323_All	65.44	363.15	42.82
Unigene44136_All	Unigene44136_All	65.38	0	0.24
CL7912.Contig1_All	CL7912.Contig1_All	65.36	0	0
Unigene6546_All	Unigene6546_All	65.35	2.89	0.55
Unigene40505_All	Unigene40505_All	65.33	93.43	69.06
CL2449.Contig1_All	CL2449.Contig1_All	65.3	120.2	62.53
Unigene1932_All	Unigene1932_All	65.28	60.74	29.27
Unigene28044_All	Unigene28044_All	65	82.7	11.57
CL213.Contig2_All	CL213.Contig2_All	64.98	15.79	13.16
CL644.Contig4_All	CL644.Contig4_All	64.68	87.83	57.25
CL6555.Contig1_All	CL6555.Contig1_All	64.55	95.48	45.11
Unigene45151_All	Unigene45151_All	64.45	0	0.47
CL9581.Contig2_All	CL9581.Contig2_All	64.45	2.63	0.94
Unigene33417_All	Unigene33417_All	64.17	0	0.29
CL7949.Contig2_All	CL7949.Contig2_All	64.02	115.91	68.43
Unigene5838_All	Unigene5838_All	64	72.16	62.99
Unigene23579_All	Unigene23579_All	63.99	76.64	69.98
CL5018.Contig2_All	CL5018.Contig2_All	63.88	90.26	65.49
Unigene15157_All	Unigene15157_All	63.88	40.62	22.39
CL4845.Contig2_All	CL4845.Contig2_All	63.86	147.92	25.86
Unigene24821_All	Unigene24821_All	63.73	0	1.27
Unigene34829_All	Unigene34829_All	63.7	254.62	40.58
Unigene15342_All	Unigene15342_All	63.45	61.43	29
CL512.Contig1_All	CL512.Contig1_All	63.24	141.87	96.25
Unigene6391_All	Unigene6391_All	63.23	61.68	39.44
Unigene76512_All	Unigene76512_All	63	89.7	17.79
Unigene844_All	Unigene844_All	62.83	11.82	2.86
Unigene43068_All	Unigene43068_All	62.77	0	0
Unigene36524_All	Unigene36524_All	62.44	25.53	10.39
Unigene40354_All	Unigene40354_All	62.02	92.07	104.3
Unigene30462_All	Unigene30462_All	62.02	16.01	7.04
CL778.Contig2_All	CL778.Contig2_All	61.93	144.57	99.17
CL4553.Contig1_All	CL4553.Contig1_All	61.76	84.1	8.26
Unigene10001_All	Unigene10001_All	61.71	55.79	12.62
CL10325.Contig1_All	CL10325.Contig1_All	61.65	0.09	0.07
Unigene23489_All	Unigene23489_All	61.64	42.46	32.84
Unigene6395_All	Unigene6395_All	61.58	92.63	87.71
Unigene939_All	Unigene939_All	61.57	194.06	28.79
Unigene31124_All	Unigene31124_All	61.52	160.95	35.34
Unigene22759_All	Unigene22759_All	61.44	343.66	1471.81
Unigene30517_All	Unigene30517_All	61.33	149.24	17.69
CL4401.Contig2_All	CL4401.Contig2_All	61.28	279.61	94.55
Unigene22217_All	Unigene22217_All	61.21	58.24	43.25
CL4845.Contig3_All	CL4845.Contig3_All	61	163.47	25.47
CL646.Contig2_All	CL646.Contig2_All	60.89	56.18	21
CL8757.Contig2_All	CL8757.Contig2_All	60.87	53.25	146.52
Unigene23589_All	Unigene23589_All	60.84	66.04	50.45
CL711.Contig2_All	CL711.Contig2_All	60.71	102.7	58.31
Unigene19288_All	Unigene19288_All	60.28	84.33	31.46
Unigene13974_All	Unigene13974_All	60.1	44.99	8.77
CL6031.Contig1_All	CL6031.Contig1_All	59.99	8.63	6.84
Unigene15150_All	Unigene15150_All	59.97	77.12	57.89
Unigene29911_All	Unigene29911_All	59.76	74.18	9.18
Unigene27089_All	Unigene27089_All	59.69	103.86	56.38
Unigene19272_All	Unigene19272_All	59.47	34.01	8.17
CL4768.Contig2_All	CL4768.Contig2_All	59.23	5.77	0.73
Unigene19576_All	Unigene19576_All	59.03	87.85	189.8
CL8142.Contig1_All	CL8142.Contig1_All	58.89	72.72	40.58
CL899.Contig4_All	CL899.Contig4_All	58.88	241.12	17.56
Unigene31071_All	Unigene31071_All	58.81	94.23	22.44
CL3172.Contig3_All	CL3172.Contig3_All	58.73	9.34	3.87
Unigene17999_All	Unigene17999_All	58.71	37.81	12.14
Unigene100413_All	Unigene100413_All	58.7	31.74	3.18
Unigene19419_All	Unigene19419_All	58.65	204.96	226.84
Unigene22830_All	Unigene22830_All	58.41	1306.48	23967.2
Unigene32022_All	Unigene32022_All	58.35	81.65	16.05
Unigene34860_All	Unigene34860_All	58.35	499.93	50.28
Unigene14429_All	Unigene14429_All	58.31	72.24	42.64
Unigene62515_All	Unigene62515_All	58.23	118.66	75.87
Unigene31863_All	Unigene31863_All	58.2	113.34	50.11
Unigene51433_All	Unigene51433_All	58.15	0	0.14
Unigene27634_All	Unigene27634_All	58.08	52.93	26.55
CL271.Contig2_All	CL271.Contig2_All	57.99	154.61	36.08
CL3236.Contig1_All	CL3236.Contig1_All	57.93	114.03	94.38
Unigene31980_All	Unigene31980_All	57.87	54.5	8.72
CL5916.Contig1_All	CL5916.Contig1_All	57.87	56.91	18.95
Unigene14074_All	Unigene14074_All	57.85	144.81	50.15
Unigene27863_All	Unigene27863_All	57.69	43.84	29.26
CL5519.Contig2_All	CL5519.Contig2_All	57.6	17.92	3.03
Unigene35459_All	Unigene35459_All	57.59	110.24	132.93
Unigene31988_All	Unigene31988_All	57.59	72.83	15.95
Unigene27513_All	Unigene27513_All	57.45	170.24	43.72
CL5194.Contig1_All	CL5194.Contig1_All	57.4	30.67	15.6
Unigene40624_All	Unigene40624_All	57.4	40.91	30.31
Unigene28194_All	Unigene28194_All	57.28	71.48	53.76
Unigene30710_All	Unigene30710_All	57.22	192.08	36.86
Unigene514_All	Unigene514_All	57.21	12.32	4.97
Unigene36209_All	Unigene36209_All	57.06	63.83	70.5
Unigene103956_All	Unigene103956_All	57.06	74.17	9.85
Unigene27775_All	Unigene27775_All	56.93	62.5	19.64
Unigene6649_All	Unigene6649_All	56.9	71.08	95.32
Unigene10775_All	Unigene10775_All	56.86	55	12.84
Unigene67918_All	Unigene67918_All	56.75	74.14	23.64
CL7219.Contig1_All	CL7219.Contig1_All	56.74	107.38	15.02
CL487.Contig2_All	CL487.Contig2_All	56.72	117.33	118.07
Unigene6886_All	Unigene6886_All	56.66	111.56	139.95
CL2394.Contig2_All	CL2394.Contig2_All	56.57	76.27	63.72
CL3265.Contig1_All	CL3265.Contig1_All	56.55	0	0
CL7418.Contig1_All	CL7418.Contig1_All	56.54	47.41	43.53
Unigene20829_All	Unigene20829_All	56.43	50.91	20.84
Unigene10454_All	Unigene10454_All	56.4	46.86	56.73
Unigene2333_All	Unigene2333_All	56.33	69.81	10.04
Unigene39139_All	Unigene39139_All	56.22	4.76	1.36
Unigene38849_All	Unigene38849_All	56.06	139.27	199.04
CL10296.Contig6_All	CL10296.Contig6_All	55.95	52.66	20.58
CL778.Contig1_All	CL778.Contig1_All	55.9	129.14	88.76
Unigene2569_All	Unigene2569_All	55.9	39.06	15.29
CL6908.Contig1_All	CL6908.Contig1_All	55.57	6.69	4.28
Unigene6256_All	Unigene6256_All	55.56	114.91	26.88
CL10296.Contig3_All	CL10296.Contig3_All	55.21	32.5	21.23
Unigene27948_All	Unigene27948_All	55.04	101.45	61.59
Unigene32168_All	Unigene32168_All	54.89	91.42	57.12
CL6418.Contig2_All	CL6418.Contig2_All	54.85	59.61	31.83
Unigene13611_All	Unigene13611_All	54.74	118.61	118.9
Unigene15240_All	Unigene15240_All	54.56	84.73	63.06
Unigene27733_All	Unigene27733_All	54.53	104.9	76.37
Unigene38466_All	Unigene38466_All	54.37	4.11	2.98
CL8757.Contig3_All	CL8757.Contig3_All	54.34	49.22	134.18
CL2673.Contig1_All	CL2673.Contig1_All	54.29	9.43	1.8
CL1068.Contig3_All	CL1068.Contig3_All	54.27	560.1	354.07
Unigene73_All	Unigene73_All	53.8	30.6	15.25
CL20.Contig5_All	CL20.Contig5_All	53.79	228.03	36.98
CL1201.Contig1_All	CL1201.Contig1_All	53.65	24.57	118.53
Unigene1767_All	Unigene1767_All	53.64	58.6	50.32
Unigene9107_All	Unigene9107_All	53.55	86.77	64.73
Unigene2086_All	Unigene2086_All	53.44	65.8	42.15
Unigene23033_All	Unigene23033_All	53.22	63.64	97.27
Unigene15398_All	Unigene15398_All	53.18	82.98	62.68
CL10330.Contig2_All	CL10330.Contig2_All	53.14	0.34	0.12
CL3948.Contig1_All	CL3948.Contig1_All	52.98	3.3	1.64
Unigene71304_All	Unigene71304_All	52.92	50.85	15.28
Unigene70415_All	Unigene70415_All	52.9	47.74	27.78
CL5018.Contig3_All	CL5018.Contig3_All	52.73	88.88	59.57
Unigene14388_All	Unigene14388_All	52.66	97.77	104.23
Unigene27204_All	Unigene27204_All	52.65	71.33	24.96
Unigene22141_All	Unigene22141_All	52.56	103.42	30.34
CL8185.Contig1_All	CL8185.Contig1_All	52.54	73.23	52.14
CL1768.Contig1_All	CL1768.Contig1_All	52.5	39.54	20.54
Unigene30874_All	Unigene30874_All	52.2	11.19	7.95
CL2983.Contig1_All	CL2983.Contig1_All	52.19	106.26	39.67
Unigene20764_All	Unigene20764_All	52.14	44.92	31.19
CL401.Contig2_All	CL401.Contig2_All	51.95	102.88	6.93
CL9583.Contig2_All	CL9583.Contig2_All	51.78	105.09	47.52
Unigene43302_All	Unigene43302_All	51.71	0	0
Unigene8514_All	Unigene8514_All	51.68	23.36	11.68
Unigene10128_All	Unigene10128_All	51.67	24.75	9.7
Unigene19665_All	Unigene19665_All	51.45	66.35	47.13
Unigene23930_All	Unigene23930_All	51.43	28.47	10.92
Unigene94_All	Unigene94_All	51.42	52.58	36.9
CL3815.Contig2_All	CL3815.Contig2_All	51.28	211.68	0.5
CL5491.Contig1_All	CL5491.Contig1_All	51.19	126.56	99.82
Unigene31995_All	Unigene31995_All	51.18	62.94	69.18
Unigene10025_All	Unigene10025_All	51.03	132.77	58.01
CL8185.Contig2_All	CL8185.Contig2_All	51.01	70.66	47.88
Unigene34247_All	Unigene34247_All	50.97	25.4	16.6
Unigene35869_All	Unigene35869_All	50.89	176.86	27.78
CL6267.Contig2_All	CL6267.Contig2_All	50.87	41.91	22.11
Unigene21289_All	Unigene21289_All	50.85	79.18	79.14
CL159.Contig1_All	CL159.Contig1_All	50.81	82.62	46.38
Unigene36402_All	Unigene36402_All	50.57	50.48	29.04
CL7067.Contig1_All	CL7067.Contig1_All	50.53	116.72	96.68
Unigene19107_All	Unigene19107_All	50.33	121.72	38.62
Unigene32093_All	Unigene32093_All	50.27	39.3	14.43
Unigene30783_All	Unigene30783_All	50.22	108.21	99.71
CL620.Contig1_All	CL620.Contig1_All	50.06	336.67	626.03
Unigene27695_All	Unigene27695_All	50.06	252.07	164.47
Unigene26525_All	Unigene26525_All	49.95	67.46	8.02
Unigene28123_All	Unigene28123_All	49.94	39.2	21.37
CL4931.Contig1_All	CL4931.Contig1_All	49.86	67.29	121.45
Unigene15067_All	Unigene15067_All	49.65	86.93	82.8
Unigene36283_All	Unigene36283_All	49.65	61.97	20.04
Unigene27084_All	Unigene27084_All	49.54	70.67	32.68
Unigene36623_All	Unigene36623_All	49.54	81.31	16.1
Unigene9937_All	Unigene9937_All	49.41	42.9	21.35
CL8182.Contig1_All	CL8182.Contig1_All	49.34	118.55	26.67
Unigene27890_All	Unigene27890_All	49.34	109.16	44.01
CL271.Contig1_All	CL271.Contig1_All	49.33	90.76	35.54
Unigene28213_All	Unigene28213_All	49.28	26.12	13.1
Unigene32009_All	Unigene32009_All	49.2	7.4	3.38
CL7507.Contig2_All	CL7507.Contig2_All	49.19	65.86	21.38
Unigene25726_All	Unigene25726_All	49.09	55.54	43.12
Unigene9130_All	Unigene9130_All	49.04	63.62	33.48
Unigene40743_All	Unigene40743_All	49.03	84.28	50.37
CL5716.Contig1_All	CL5716.Contig1_All	49.02	162.41	45.73
CL7002.Contig3_All	CL7002.Contig3_All	48.93	58.27	20.61
CL450.Contig1_All	CL450.Contig1_All	48.93	56.16	30.63
Unigene8188_All	Unigene8188_All	48.92	2.74	0.9
CL6179.Contig2_All	CL6179.Contig2_All	48.84	30.22	6.21
CL3236.Contig2_All	CL3236.Contig2_All	48.82	101.28	75.24
Unigene77191_All	Unigene77191_All	48.78	97.83	34.79
Unigene39287_All	Unigene39287_All	48.75	35.76	16.52
Unigene6536_All	Unigene6536_All	48.73	5.69	1.68
Unigene2475_All	Unigene2475_All	48.7	103.71	33.89
Unigene10013_All	Unigene10013_All	48.55	63.01	53.6
CL3897.Contig1_All	CL3897.Contig1_All	48.51	969.22	17753.5
Unigene8815_All	Unigene8815_All	48.43	93.66	7.31
Unigene27816_All	Unigene27816_All	48.3	122.66	24.2
Unigene36160_All	Unigene36160_All	48.11	69.66	62.63
CL2766.Contig1_All	CL2766.Contig1_All	48.11	191.31	61.72
Unigene31208_All	Unigene31208_All	48.04	38.55	39.53
Unigene4641_All	Unigene4641_All	47.89	98.87	27.43
Unigene40627_All	Unigene40627_All	47.88	79.34	48.62
Unigene17424_All	Unigene17424_All	47.87	227.5	47.87
Unigene10732_All	Unigene10732_All	47.81	83.74	64.99
CL10249.Contig3_All	CL10249.Contig3_All	47.74	0.07	0
CL8008.Contig1_All	CL8008.Contig1_All	47.72	108.15	63
CL1037.Contig1_All	CL1037.Contig1_All	47.7	0	0
Unigene27620_All	Unigene27620_All	47.52	55.34	38.85
Unigene6362_All	Unigene6362_All	47.52	136.44	11.47
CL6031.Contig2_All	CL6031.Contig2_All	47.4	22.83	14.49
Unigene1527_All	Unigene1527_All	47.34	41.81	42.15
CL1680.Contig2_All	CL1680.Contig2_All	47.27	46.18	11.75
Unigene45286_All	Unigene45286_All	47.21	0.19	0
CL9493.Contig1_All	CL9493.Contig1_All	47.17	69.03	75.42
CL8278.Contig1_All	CL8278.Contig1_All	47.16	640.13	500.67
Unigene19378_All	Unigene19378_All	47.12	17.16	5.43
Unigene31853_All	Unigene31853_All	47.09	48.53	24.12
CL8209.Contig1_All	CL8209.Contig1_All	46.99	45.37	6.78
Unigene16794_All	Unigene16794_All	46.91	95.08	36.24
Unigene36745_All	Unigene36745_All	46.82	3.83	1.77
Unigene30778_All	Unigene30778_All	46.8	9.63	2.26
CL5885.Contig1_All	CL5885.Contig1_All	46.71	46.2	24.01
Unigene40621_All	Unigene40621_All	46.67	132.05	16.8
Unigene39234_All	Unigene39234_All	46.59	133.76	109.8
Unigene10860_All	Unigene10860_All	46.49	56.39	38.31
Unigene43699_All	Unigene43699_All	46.42	5.87	2.1
Unigene13279_All	Unigene13279_All	46.42	65.66	32.95
CL8090.Contig2_All	CL8090.Contig2_All	46.24	1.54	3.38
CL160.Contig1_All	CL160.Contig1_All	46.01	38.7	8.84
CL5491.Contig2_All	CL5491.Contig2_All	45.86	115.2	108.1
CL3929.Contig3_All	CL3929.Contig3_All	45.85	5.29	0.43
Unigene40523_All	Unigene40523_All	45.76	55.39	36.67
Unigene43329_All	Unigene43329_All	45.68	0.22	0
CL800.Contig3_All	CL800.Contig3_All	45.56	38.18	17.84
Unigene37619_All	Unigene37619_All	45.48	0.36	0.42
Unigene40808_All	Unigene40808_All	45.44	129.67	158.73
Unigene10814_All	Unigene10814_All	45.4	41.27	16.11
Unigene1898_All	Unigene1898_All	45.37	148.15	22.78
Unigene10768_All	Unigene10768_All	45.34	69.45	58.48
Unigene23148_All	Unigene23148_All	45.34	40.58	33.06
CL6245.Contig2_All	CL6245.Contig2_All	45.28	37.22	14.51
CL8174.Contig1_All	CL8174.Contig1_All	45.26	2.23	0.32
CL1737.Contig1_All	CL1737.Contig1_All	45.2	106.28	78.05
CL3018.Contig3_All	CL3018.Contig3_All	45.13	107.46	196.8
CL6740.Contig3_All	CL6740.Contig3_All	45.04	62.02	30.64
CL6461.Contig1_All	CL6461.Contig1_All	45.01	97.31	16.78
CL9594.Contig2_All	CL9594.Contig2_All	44.92	81.15	22.53
CL4595.Contig2_All	CL4595.Contig2_All	44.88	14.64	2.69
Unigene27109_All	Unigene27109_All	44.84	13.88	16.7
Unigene10708_All	Unigene10708_All	44.76	111.97	6.69
Unigene15016_All	Unigene15016_All	44.64	11.14	5.21
Unigene13342_All	Unigene13342_All	44.62	75.55	22.93
CL4868.Contig2_All	CL4868.Contig2_All	44.54	2.35	0.39
Unigene10991_All	Unigene10991_All	44.54	25.55	8.97
Unigene15223_All	Unigene15223_All	44.53	61.09	56.12
Unigene10612_All	Unigene10612_All	44.53	41.1	29.82
CL7651.Contig2_All	CL7651.Contig2_All	44.44	230.53	63.79
CL4117.Contig1_All	CL4117.Contig1_All	44.27	12.22	4.48
Unigene27617_All	Unigene27617_All	44.24	8.75	5.52
CL401.Contig1_All	CL401.Contig1_All	44.06	80.08	7.43
Unigene7008_All	Unigene7008_All	43.98	42.45	29.6
Unigene55366_All	Unigene55366_All	43.91	64.58	29.72
CL7706.Contig1_All	CL7706.Contig1_All	43.9	34	28.78
Unigene23379_All	Unigene23379_All	43.88	18.61	4.12
CL6231.Contig2_All	CL6231.Contig2_All	43.85	176.32	24.11
CL3788.Contig2_All	CL3788.Contig2_All	43.84	304.09	20.69
Unigene19116_All	Unigene19116_All	43.82	62.85	78.48
Unigene31923_All	Unigene31923_All	43.77	32.13	15.7
Unigene3595_All	Unigene3595_All	43.72	0	0.57
Unigene31887_All	Unigene31887_All	43.69	51.94	49.95
Unigene46374_All	Unigene46374_All	43.41	0	0
CL152.Contig1_All	CL152.Contig1_All	43.37	40.72	9.07
Unigene31928_All	Unigene31928_All	43.23	89.64	40.59
Unigene39963_All	Unigene39963_All	43.21	48	51.69
CL213.Contig1_All	CL213.Contig1_All	43.16	9.44	7.33
Unigene26043_All	Unigene26043_All	43.12	3.96	0.92
Unigene36336_All	Unigene36336_All	43.08	112.96	104.16
Unigene31417_All	Unigene31417_All	42.97	57.19	22.54
Unigene18381_All	Unigene18381_All	42.9	4.18	0.59
CL10296.Contig2_All	CL10296.Contig2_All	42.83	32.87	16.61
CL2103.Contig1_All	CL2103.Contig1_All	42.82	69.71	68.29
Unigene14049_All	Unigene14049_All	42.81	82.18	26.37
Unigene38482_All	Unigene38482_All	42.73	49.59	25.23
Unigene9702_All	Unigene9702_All	42.68	18.08	3.06
CL5913.Contig1_All	CL5913.Contig1_All	42.68	53.17	29.67
Unigene40616_All	Unigene40616_All	42.66	51.18	6.73
Unigene44317_All	Unigene44317_All	42.52	0.36	0
Unigene38874_All	Unigene38874_All	42.45	73.49	49.18
Unigene13594_All	Unigene13594_All	42.34	64.21	21.76
CL8246.Contig1_All	CL8246.Contig1_All	42.34	49.86	9.55
Unigene55738_All	Unigene55738_All	42.33	0	0.42
Unigene6805_All	Unigene6805_All	42.18	1.28	3.49
CL8631.Contig1_All	CL8631.Contig1_All	42.15	44.98	39.69
Unigene22260_All	Unigene22260_All	42.12	32.44	10.24
Unigene16103_All	Unigene16103_All	42.1	2.51	0.94
Unigene36302_All	Unigene36302_All	42.09	64.5	49.09
CL4282.Contig1_All	CL4282.Contig1_All	42.08	29	4.74
CL5791.Contig4_All	CL5791.Contig4_All	42	0	0
Unigene70702_All	Unigene70702_All	41.94	257.67	13.94
Unigene39140_All	Unigene39140_All	41.89	72.97	11.77
CL2650.Contig1_All	CL2650.Contig1_All	41.89	58.28	26.72
Unigene17326_All	Unigene17326_All	41.86	44.36	16.31
Unigene573_All	Unigene573_All	41.78	30.2	13.21
CL8772.Contig1_All	CL8772.Contig1_All	41.72	46.22	44.98
Unigene32276_All	Unigene32276_All	41.69	47.35	19.75
CL1563.Contig1_All	CL1563.Contig1_All	41.67	161.18	20.25
CL5890.Contig1_All	CL5890.Contig1_All	41.66	50.54	60.83
Unigene18136_All	Unigene18136_All	41.58	43.55	19.06
CL6255.Contig2_All	CL6255.Contig2_All	41.51	142.37	25.53
CL7296.Contig2_All	CL7296.Contig2_All	41.51	6.01	0.58
Unigene13832_All	Unigene13832_All	41.5	300.27	8.41
Unigene2027_All	Unigene2027_All	41.49	45.15	20.4
Unigene23170_All	Unigene23170_All	41.42	52.36	32.64
Unigene10669_All	Unigene10669_All	41.41	2.41	2.72
CL8778.Contig2_All	CL8778.Contig2_All	41.27	17.01	3.97
Unigene32283_All	Unigene32283_All	41.27	54.73	47.16
Unigene36474_All	Unigene36474_All	41.22	56.17	29.85
Unigene19767_All	Unigene19767_All	41.15	75.57	14.56
CL6928.Contig4_All	CL6928.Contig4_All	41.13	0.94	0.85
CL7257.Contig1_All	CL7257.Contig1_All	41.13	2.84	0.82
CL3451.Contig1_All	CL3451.Contig1_All	41.11	6.7	4.15
Unigene42934_All	Unigene42934_All	41.1	0	0
Unigene26207_All	Unigene26207_All	41.07	20.06	208.68
Unigene44346_All	Unigene44346_All	41.06	22.5	3.33
CL9283.Contig1_All	CL9283.Contig1_All	41.02	0	0
CL367.Contig2_All	CL367.Contig2_All	41	0	0
Unigene1039_All	Unigene1039_All	40.86	37	7.77
Unigene40751_All	Unigene40751_All	40.83	128.08	41.13
Unigene2329_All	Unigene2329_All	40.82	78.64	88.94
Unigene39642_All	Unigene39642_All	40.8	22.62	4.91
CL3910.Contig2_All	CL3910.Contig2_All	40.78	4.72	1.02
CL4715.Contig1_All	CL4715.Contig1_All	40.67	35.71	7.08
CL8681.Contig2_All	CL8681.Contig2_All	40.65	0.17	0
CL3600.Contig1_All	CL3600.Contig1_All	40.64	1.85	0.66
Unigene14540_All	Unigene14540_All	40.62	10.76	2.97
CL3794.Contig1_All	CL3794.Contig1_All	40.6	43	16.45
Unigene14937_All	Unigene14937_All	40.59	44.86	31.72
Unigene22815_All	Unigene22815_All	40.56	41.72	22.11
CL1182.Contig4_All	CL1182.Contig4_All	40.55	118.84	19.44
Unigene9732_All	Unigene9732_All	40.53	79.07	34.16
CL228.Contig2_All	CL228.Contig2_All	40.48	110.08	37.8
Unigene19515_All	Unigene19515_All	40.43	32.96	15.85
Unigene1293_All	Unigene1293_All	40.38	8.75	1.25
CL415.Contig20_All	CL415.Contig20_All	40.35	51.7	16.82
Unigene15073_All	Unigene15073_All	40.34	61.98	12.04
Unigene35143_All	Unigene35143_All	40.03	85.39	31.72
CL5751.Contig2_All	CL5751.Contig2_All	40.03	136.01	29.98
Unigene26816_All	Unigene26816_All	39.99	30.03	10.91
CL10050.Contig1_All	CL10050.Contig1_All	39.83	28.49	9.43
Unigene22144_All	Unigene22144_All	39.82	107.22	22.55
Unigene44650_All	Unigene44650_All	39.8	0.52	0.41
CL7493.Contig2_All	CL7493.Contig2_All	39.77	57.92	23.09
Unigene30773_All	Unigene30773_All	39.71	100.39	10.35
Unigene14459_All	Unigene14459_All	39.59	67.17	37.5
CL6944.Contig2_All	CL6944.Contig2_All	39.58	42.43	21.88
Unigene44067_All	Unigene44067_All	39.54	0	0
Unigene27819_All	Unigene27819_All	39.53	81.68	43.09
Unigene38873_All	Unigene38873_All	39.5	72.26	47.94
CL4850.Contig1_All	CL4850.Contig1_All	39.49	81.32	35.98
Unigene15602_All	Unigene15602_All	39.48	48.63	28.35
Unigene45589_All	Unigene45589_All	39.47	0	0.03
Unigene2186_All	Unigene2186_All	39.41	86.82	51.48
Unigene14502_All	Unigene14502_All	39.4	57.37	68.05
Unigene40458_All	Unigene40458_All	39.39	49.71	11.81
CL7204.Contig1_All	CL7204.Contig1_All	39.31	45.66	5.07
CL2317.Contig2_All	CL2317.Contig2_All	39.28	182.81	30.06
CL4131.Contig4_All	CL4131.Contig4_All	39.13	48.45	14.66
Unigene38452_All	Unigene38452_All	39	87.93	49.36
Unigene15198_All	Unigene15198_All	38.97	37.62	18.7
Unigene27652_All	Unigene27652_All	38.97	149.69	46.43
CL10262.Contig1_All	CL10262.Contig1_All	38.94	2.86	1.36
Unigene14497_All	Unigene14497_All	38.92	64.77	79.88
Unigene6796_All	Unigene6796_All	38.86	13.17	11.58
Unigene4281_All	Unigene4281_All	38.83	0	0
CL8738.Contig2_All	CL8738.Contig2_All	38.81	63.58	39.46
CL213.Contig4_All	CL213.Contig4_All	38.79	4.9	3.03
Unigene42970_All	Unigene42970_All	38.78	0	0
Unigene10068_All	Unigene10068_All	38.76	54.53	21.51
Unigene18501_All	Unigene18501_All	38.76	111.49	42.78
Unigene22099_All	Unigene22099_All	38.73	38.84	12.45
Unigene26588_All	Unigene26588_All	38.64	2.58	0.17
Unigene39989_All	Unigene39989_All	38.63	88	35.27
Unigene30236_All	Unigene30236_All	38.61	27.77	6.66
CL8910.Contig2_All	CL8910.Contig2_All	38.4	1.3	1.1
CL6352.Contig2_All	CL6352.Contig2_All	38.34	62.27	12.53
Unigene30630_All	Unigene30630_All	38.32	91.67	24.73
CL1756.Contig1_All	CL1756.Contig1_All	38.3	15.13	1.04
Unigene5408_All	Unigene5408_All	38.27	181.28	111.22
CL1382.Contig4_All	CL1382.Contig4_All	38.26	29.46	14.57
CL9537.Contig1_All	CL9537.Contig1_All	38.21	60.88	23.63
Unigene39246_All	Unigene39246_All	38.19	590.68	38.05
CL542.Contig1_All	CL542.Contig1_All	38.15	24.46	8.26
Unigene27098_All	Unigene27098_All	38.14	173.85	437.07
Unigene19688_All	Unigene19688_All	38.09	52.81	22.25
CL10072.Contig1_All	CL10072.Contig1_All	38.06	0	0.11
CL5916.Contig2_All	CL5916.Contig2_All	38.02	40.55	11.39
Unigene22839_All	Unigene22839_All	37.97	27.91	20.12
Unigene43194_All	Unigene43194_All	37.9	134.61	22.82
CL2449.Contig2_All	CL2449.Contig2_All	37.84	58.81	31.8
CL10220.Contig1_All	CL10220.Contig1_All	37.71	3.64	1.15
Unigene8723_All	Unigene8723_All	37.65	75.48	65.75
Unigene40506_All	Unigene40506_All	37.57	44.47	25.92
CL8001.Contig2_All	CL8001.Contig2_All	37.55	120.24	25.41
CL543.Contig2_All	CL543.Contig2_All	37.53	221.23	10.03
CL6081.Contig2_All	CL6081.Contig2_All	37.51	3.03	2.71
Unigene5620_All	Unigene5620_All	37.46	1.04	0.26
Unigene27032_All	Unigene27032_All	37.43	47.93	33.55
CL3666.Contig2_All	CL3666.Contig2_All	37.42	48.33	48.63
Unigene27935_All	Unigene27935_All	37.42	47.26	30.56
CL2926.Contig1_All	CL2926.Contig1_All	37.39	77.66	23.73
Unigene15328_All	Unigene15328_All	37.39	2.79	29.19
Unigene14752_All	Unigene14752_All	37.38	21.07	14.3
CL2248.Contig1_All	CL2248.Contig1_All	37.36	32.19	22.72
Unigene5435_All	Unigene5435_All	37.11	28.27	8.78
Unigene46223_All	Unigene46223_All	37.1	0	0.25
CL10105.Contig2_All	CL10105.Contig2_All	37.09	24.82	14.96
CL4114.Contig1_All	CL4114.Contig1_All	37.05	55.08	27.66
Unigene70618_All	Unigene70618_All	37.05	6.56	1.93
CL7335.Contig1_All	CL7335.Contig1_All	36.98	38.37	21.3
Unigene43009_All	Unigene43009_All	36.93	0	0
Unigene11195_All	Unigene11195_All	36.78	53.65	47.23
Unigene40485_All	Unigene40485_All	36.75	73.66	14.15
Unigene42903_All	Unigene42903_All	36.75	26.58	31.44
Unigene30041_All	Unigene30041_All	36.7	3.84	1.57
Unigene36278_All	Unigene36278_All	36.68	4.43	2.35
CL5782.Contig2_All	CL5782.Contig2_All	36.6	28.6	11.82
Unigene6619_All	Unigene6619_All	36.59	10.01	1.15
Unigene2250_All	Unigene2250_All	36.5	73.94	76.08
Unigene18337_All	Unigene18337_All	36.46	49.59	19.77
CL6539.Contig2_All	CL6539.Contig2_All	36.43	0	0.49
Unigene2380_All	Unigene2380_All	36.28	50.21	8.94
Unigene26528_All	Unigene26528_All	36.19	75.39	22.65
Unigene19286_All	Unigene19286_All	36.19	25.39	21.52
Unigene32048_All	Unigene32048_All	36.19	47.04	3.14
CL3833.Contig2_All	CL3833.Contig2_All	36.18	0.03	0
Unigene38485_All	Unigene38485_All	36.16	38.7	19.17
CL417.Contig2_All	CL417.Contig2_All	36.15	10.48	4.27
Unigene32254_All	Unigene32254_All	36.15	42.68	51.52
Unigene2184_All	Unigene2184_All	36.14	114.18	232.9
CL9988.Contig1_All	CL9988.Contig1_All	36.13	37.73	16.7
Unigene2599_All	Unigene2599_All	36.13	6.75	4.17
Unigene15174_All	Unigene15174_All	36.11	123.63	16.6
CL6510.Contig2_All	CL6510.Contig2_All	36.03	28.45	8.1
CL8182.Contig2_All	CL8182.Contig2_All	36	65.88	21.09
CL487.Contig3_All	CL487.Contig3_All	35.99	63.92	59.02
Unigene64382_All	Unigene64382_All	35.96	107.01	12.34
Unigene10916_All	Unigene10916_All	35.93	49.52	20.82
Unigene8049_All	Unigene8049_All	35.89	175.68	34.67
Unigene45625_All	Unigene45625_All	35.83	0	0
CL2870.Contig2_All	CL2870.Contig2_All	35.79	58.6	71.77
CL3387.Contig3_All	CL3387.Contig3_All	35.73	13.98	2.07
Unigene4345_All	Unigene4345_All	35.71	2.16	0.5
Unigene67414_All	Unigene67414_All	35.67	78.62	37.9
Unigene6613_All	Unigene6613_All	35.64	21.97	10.67
Unigene36347_All	Unigene36347_All	35.6	64	77.04
CL800.Contig4_All	CL800.Contig4_All	35.59	30.53	12.63
Unigene31428_All	Unigene31428_All	35.59	47.67	15.41
CL8432.Contig1_All	CL8432.Contig1_All	35.59	26.84	14.4
Unigene28170_All	Unigene28170_All	35.59	58.43	17.71
Unigene40696_All	Unigene40696_All	35.54	39.81	25.91
CL4390.Contig1_All	CL4390.Contig1_All	35.51	62.82	41.9
CL1147.Contig2_All	CL1147.Contig2_All	35.47	0.49	0
Unigene36110_All	Unigene36110_All	35.46	55.17	45.9
CL1957.Contig1_All	CL1957.Contig1_All	35.37	91.07	28.87
Unigene30549_All	Unigene30549_All	35.36	29.13	14.77
Unigene15074_All	Unigene15074_All	35.35	63.5	12.16
CL7493.Contig1_All	CL7493.Contig1_All	35.32	59.94	21.28
Unigene40673_All	Unigene40673_All	35.31	71.29	51.7
Unigene43030_All	Unigene43030_All	35.3	27.81	8.95
Unigene30977_All	Unigene30977_All	35.09	30.35	10.78
CL1096.Contig1_All	CL1096.Contig1_All	35.07	97.95	263.4
CL6831.Contig2_All	CL6831.Contig2_All	34.91	15.36	2.48
Unigene32221_All	Unigene32221_All	34.9	133.64	83
CL1607.Contig1_All	CL1607.Contig1_All	34.88	51.63	19.36
CL9988.Contig2_All	CL9988.Contig2_All	34.83	36.26	15.63
Unigene13870_All	Unigene13870_All	34.81	33.75	28.15
CL4282.Contig8_All	CL4282.Contig8_All	34.76	17.86	2.99
CL6831.Contig3_All	CL6831.Contig3_All	34.76	17.46	4.04
Unigene51767_All	Unigene51767_All	34.73	0	0
CL3937.Contig3_All	CL3937.Contig3_All	34.72	88.97	29.66
CL3029.Contig1_All	CL3029.Contig1_All	34.69	34.04	7.38
Unigene14171_All	Unigene14171_All	34.64	25.29	11.04
Unigene27973_All	Unigene27973_All	34.6	62.01	27.19
Unigene27584_All	Unigene27584_All	34.59	22.83	15.38
Unigene19456_All	Unigene19456_All	34.58	8.07	1.61
Unigene23705_All	Unigene23705_All	34.55	55.53	37.51
Unigene43144_All	Unigene43144_All	34.48	9.88	4.79
Unigene26402_All	Unigene26402_All	34.47	51.46	37.42
Unigene27482_All	Unigene27482_All	34.47	57.05	22.72
CL5138.Contig2_All	CL5138.Contig2_All	34.46	17.61	10.21
Unigene32440_All	Unigene32440_All	34.44	55.69	28.14
CL6339.Contig3_All	CL6339.Contig3_All	34.34	10.88	2.87
Unigene35556_All	Unigene35556_All	34.32	94.12	15.14
CL3364.Contig3_All	CL3364.Contig3_All	34.25	30.95	28.13
CL1328.Contig2_All	CL1328.Contig2_All	34.24	110.05	211.62
Unigene8962_All	Unigene8962_All	34.19	0	0.24
Unigene14228_All	Unigene14228_All	34.19	39.18	32.17
CL6353.Contig1_All	CL6353.Contig1_All	34.03	40.81	28.31
CL994.Contig2_All	CL994.Contig2_All	34.02	103.05	17.69
CL213.Contig3_All	CL213.Contig3_All	33.99	4.95	1.29
Unigene41089_All	Unigene41089_All	33.99	71.58	82.67
Unigene27578_All	Unigene27578_All	33.98	57.18	42.41
Unigene36449_All	Unigene36449_All	33.97	62.46	31.66
CL1382.Contig1_All	CL1382.Contig1_All	33.96	32.53	16.2
CL8825.Contig3_All	CL8825.Contig3_All	33.96	2.62	1.13
Unigene40636_All	Unigene40636_All	33.94	79.53	48.58
Unigene589_All	Unigene589_All	33.93	46.15	44.22
Unigene44647_All	Unigene44647_All	33.89	0	0.11
Unigene23667_All	Unigene23667_All	33.87	75.18	33.11
Unigene19211_All	Unigene19211_All	33.83	38.72	21.97
Unigene36386_All	Unigene36386_All	33.82	91.96	42.31
CL5389.Contig2_All	CL5389.Contig2_All	33.8	52.83	9.6
CL1884.Contig2_All	CL1884.Contig2_All	33.8	0	0
Unigene10645_All	Unigene10645_All	33.67	6	1.14
Unigene28203_All	Unigene28203_All	33.66	61.67	32.64
Unigene55452_All	Unigene55452_All	33.64	0	0
CL6055.Contig2_All	CL6055.Contig2_All	33.62	54.37	54.06
Unigene6359_All	Unigene6359_All	33.58	41.39	39.48
Unigene13589_All	Unigene13589_All	33.54	26.84	17.24
CL3825.Contig1_All	CL3825.Contig1_All	33.54	83.97	71.78
Unigene2468_All	Unigene2468_All	33.54	73.81	69.84
Unigene36200_All	Unigene36200_All	33.53	57.2	25.61
CL3929.Contig1_All	CL3929.Contig1_All	33.48	2.15	1.31
Unigene14925_All	Unigene14925_All	33.47	47.79	34.8
Unigene4426_All	Unigene4426_All	33.46	51.72	101.24
CL6565.Contig1_All	CL6565.Contig1_All	33.46	30.93	15.03
Unigene23652_All	Unigene23652_All	33.44	59.09	40.39
CL4595.Contig1_All	CL4595.Contig1_All	33.42	12.81	1.71
Unigene19680_All	Unigene19680_All	33.41	45.72	14.44
CL3770.Contig3_All	CL3770.Contig3_All	33.39	30.81	7.56
CL6565.Contig2_All	CL6565.Contig2_All	33.38	29.36	13.26
Unigene1332_All	Unigene1332_All	33.36	102.72	50.76
Unigene6617_All	Unigene6617_All	33.35	33.85	25.07
Unigene43330_All	Unigene43330_All	33.35	26.67	8.49
CL7002.Contig2_All	CL7002.Contig2_All	33.33	34.07	49.07
Unigene154_All	Unigene154_All	33.3	88.22	45.03
Unigene10809_All	Unigene10809_All	33.29	43.34	16.45
CL6680.Contig1_All	CL6680.Contig1_All	33.28	9.27	2.02
CL4554.Contig2_All	CL4554.Contig2_All	33.26	36.59	26.88
CL9349.Contig1_All	CL9349.Contig1_All	33.25	0.88	0.69
Unigene19181_All	Unigene19181_All	33.19	33.28	19.43
CL1077.Contig1_All	CL1077.Contig1_All	33.18	30.55	12.41
CL922.Contig1_All	CL922.Contig1_All	33.18	0.06	0.15
CL9051.Contig1_All	CL9051.Contig1_All	33.18	0	0
Unigene28079_All	Unigene28079_All	33.09	49.45	35.64
Unigene30779_All	Unigene30779_All	32.97	15.02	0.8
CL953.Contig4_All	CL953.Contig4_All	32.97	41.18	8.95
Unigene1655_All	Unigene1655_All	32.96	54.61	11.94
Unigene76536_All	Unigene76536_All	32.94	25.75	8.87
CL716.Contig6_All	CL716.Contig6_All	32.92	65.9	25.95
Unigene19228_All	Unigene19228_All	32.91	30.58	71.46
CL2639.Contig2_All	CL2639.Contig2_All	32.9	59.04	16.61
Unigene3876_All	Unigene3876_All	32.89	0	0.67
Unigene36257_All	Unigene36257_All	32.81	7.32	2.18
Unigene11088_All	Unigene11088_All	32.77	52.15	33.93
Unigene27550_All	Unigene27550_All	32.76	158.47	39.42
CL1094.Contig3_All	CL1094.Contig3_All	32.75	13.41	4.69
Unigene45893_All	Unigene45893_All	32.75	0	0
Unigene5180_All	Unigene5180_All	32.72	76.42	7.95
Unigene27773_All	Unigene27773_All	32.71	71.14	65.94
Unigene14584_All	Unigene14584_All	32.69	62.29	12.45
Unigene14966_All	Unigene14966_All	32.68	22.46	20.94
CL208.Contig1_All	CL208.Contig1_All	32.65	83.54	44.14
CL8476.Contig1_All	CL8476.Contig1_All	32.61	7.36	4.23
Unigene15061_All	Unigene15061_All	32.61	6.84	5.17
CL2482.Contig3_All	CL2482.Contig3_All	32.53	97.11	44.66
Unigene32049_All	Unigene32049_All	32.51	31.24	9.27
Unigene5605_All	Unigene5605_All	32.5	30.8	39.52
CL7161.Contig2_All	CL7161.Contig2_All	32.49	96.41	43.71
Unigene36446_All	Unigene36446_All	32.4	51.62	32.93
Unigene6719_All	Unigene6719_All	32.39	45.36	24.46
Unigene44255_All	Unigene44255_All	32.37	0.41	0.31
Unigene10694_All	Unigene10694_All	32.34	3.22	0.59
Unigene31866_All	Unigene31866_All	32.33	104.29	16.08
CL6746.Contig2_All	CL6746.Contig2_All	32.32	2.36	0.37
Unigene38954_All	Unigene38954_All	32.32	5.12	1.91
Unigene27865_All	Unigene27865_All	32.21	34.82	21.1
CL2482.Contig1_All	CL2482.Contig1_All	32.18	91.9	43.51
CL953.Contig2_All	CL953.Contig2_All	32.16	31.7	7.18
CL3018.Contig4_All	CL3018.Contig4_All	32.15	77.4	144.43
Unigene15542_All	Unigene15542_All	32.14	63.15	35.62
CL2736.Contig10_All	CL2736.Contig10_All	32.1	0.57	0.36
Unigene2510_All	Unigene2510_All	32.1	179.97	361.79
CL7547.Contig1_All	CL7547.Contig1_All	32.1	25.18	13.8
Unigene714_All	Unigene714_All	32.1	15.42	5.05
Unigene36393_All	Unigene36393_All	32.07	59.91	29.09
Unigene2332_All	Unigene2332_All	31.99	31.85	21.4
CL4580.Contig1_All	CL4580.Contig1_All	31.83	74.63	78.17
Unigene32074_All	Unigene32074_All	31.81	16.34	7.46
Unigene10951_All	Unigene10951_All	31.76	67.67	86.24
Unigene40648_All	Unigene40648_All	31.76	140.27	31.09
CL70.Contig6_All	CL70.Contig6_All	31.67	28.45	8.45
CL10281.Contig1_All	CL10281.Contig1_All	31.65	87.4	25.13
Unigene601_All	Unigene601_All	31.63	1.97	0.57
Unigene61255_All	Unigene61255_All	31.59	42.78	6.77
CL8946.Contig1_All	CL8946.Contig1_All	31.45	29.12	21.19
CL3268.Contig3_All	CL3268.Contig3_All	31.39	20.92	5.06
Unigene13871_All	Unigene13871_All	31.37	30.37	31.94
Unigene40561_All	Unigene40561_All	31.35	58.74	34.95
Unigene40533_All	Unigene40533_All	31.32	36.03	22.16
CL4304.Contig4_All	CL4304.Contig4_All	31.32	51.2	8.98
Unigene17353_All	Unigene17353_All	31.3	0	0.75
CL789.Contig2_All	CL789.Contig2_All	31.3	85.46	2.87
Unigene40977_All	Unigene40977_All	31.25	21.99	15.52
CL8432.Contig2_All	CL8432.Contig2_All	31.25	31.81	15.02
Unigene9863_All	Unigene9863_All	31.24	3.83	0.53
Unigene15503_All	Unigene15503_All	31.24	38.92	11.35
Unigene45898_All	Unigene45898_All	31.23	0	1.62
CL9935.Contig3_All	CL9935.Contig3_All	31.22	20.88	41.29
Unigene43090_All	Unigene43090_All	31.2	107.24	39.07
Unigene30660_All	Unigene30660_All	31.2	46.54	23.25
Unigene31601_All	Unigene31601_All	31.16	41.37	15.34
Unigene230_All	Unigene230_All	31.13	28.42	14.1
Unigene17834_All	Unigene17834_All	31.12	6.45	2
CL10217.Contig6_All	CL10217.Contig6_All	31.11	54.3	54.8
Unigene34895_All	Unigene34895_All	31.1	46.62	21.57
CL3910.Contig1_All	CL3910.Contig1_All	31.07	3.3	0.69
Unigene26506_All	Unigene26506_All	31.04	66.87	43.88
Unigene10494_All	Unigene10494_All	30.98	54.77	56.77
Unigene30125_All	Unigene30125_All	30.94	33.9	29.76
Unigene15389_All	Unigene15389_All	30.93	43.99	39.34
Unigene19102_All	Unigene19102_All	30.9	166.93	23.93
CL196.Contig3_All	CL196.Contig3_All	30.88	0	0.26
CL8778.Contig1_All	CL8778.Contig1_All	30.86	8.99	1.91
Unigene2068_All	Unigene2068_All	30.84	49.59	22.32
Unigene23193_All	Unigene23193_All	30.83	2.07	5.06
Unigene2139_All	Unigene2139_All	30.81	139.42	75.01
CL3827.Contig2_All	CL3827.Contig2_All	30.8	2.96	0.68
Unigene14977_All	Unigene14977_All	30.76	95.05	146.02
Unigene5395_All	Unigene5395_All	30.73	19.75	4.92
Unigene12145_All	Unigene12145_All	30.71	67.14	34.98
Unigene36625_All	Unigene36625_All	30.66	60.57	98.79
CL9921.Contig1_All	CL9921.Contig1_All	30.66	30.83	15.92
CL5782.Contig1_All	CL5782.Contig1_All	30.66	28.35	9.89
Unigene9473_All	Unigene9473_All	30.65	17.91	8.88
CL6746.Contig1_All	CL6746.Contig1_All	30.64	1.03	0.4
Unigene41122_All	Unigene41122_All	30.64	43.27	37.25
Unigene13316_All	Unigene13316_All	30.58	101.53	41.54
CL5458.Contig2_All	CL5458.Contig2_All	30.53	0	0
CL3750.Contig2_All	CL3750.Contig2_All	30.5	98.97	237.56
CL4547.Contig1_All	CL4547.Contig1_All	30.49	49.85	13.37
CL1946.Contig3_All	CL1946.Contig3_All	30.48	25.79	7.45
Unigene17023_All	Unigene17023_All	30.47	0	0
Unigene1967_All	Unigene1967_All	30.47	29.88	11.84
CL10050.Contig2_All	CL10050.Contig2_All	30.45	22.86	6.01
CL4739.Contig1_All	CL4739.Contig1_All	30.44	67.63	51.38
Unigene13562_All	Unigene13562_All	30.42	9.71	2.17
Unigene17860_All	Unigene17860_All	30.36	26.32	13.94
Unigene43018_All	Unigene43018_All	30.35	10.2	4.94
Unigene43745_All	Unigene43745_All	30.22	37.38	12.71
Unigene8126_All	Unigene8126_All	30.18	0.66	1.37
CL1444.Contig2_All	CL1444.Contig2_All	30.18	37.67	14.81
Unigene38294_All	Unigene38294_All	30.17	49.48	22.48
CL9678.Contig2_All	CL9678.Contig2_All	30.17	77.72	36.41
Unigene32085_All	Unigene32085_All	30.09	57.13	32.96
Unigene11156_All	Unigene11156_All	30.09	48.33	12.54
CL4254.Contig1_All	CL4254.Contig1_All	30.06	29.96	33.59
CL401.Contig3_All	CL401.Contig3_All	30.02	97.55	3.49
CL8042.Contig3_All	CL8042.Contig3_All	29.99	27.02	5.33
CL1549.Contig2_All	CL1549.Contig2_All	29.97	92.09	46.95
Unigene39896_All	Unigene39896_All	29.96	33.44	19.9
Unigene21967_All	Unigene21967_All	29.91	0.2	0.3
Unigene18476_All	Unigene18476_All	29.91	161.94	16
CL7917.Contig3_All	CL7917.Contig3_All	29.91	34.59	14.65
Unigene13698_All	Unigene13698_All	29.9	8.48	0.55
CL1228.Contig6_All	CL1228.Contig6_All	29.89	53.2	4.74
CL7335.Contig2_All	CL7335.Contig2_All	29.89	37.58	19.73
CL2683.Contig2_All	CL2683.Contig2_All	29.85	34.89	19
Unigene43327_All	Unigene43327_All	29.85	0.09	0
Unigene14366_All	Unigene14366_All	29.83	90.71	31.22
Unigene44344_All	Unigene44344_All	29.81	0	0
Unigene41773_All	Unigene41773_All	29.81	1.49	0
Unigene26993_All	Unigene26993_All	29.8	89.75	22.34
Unigene23547_All	Unigene23547_All	29.78	32.22	25.01
CL2279.Contig3_All	CL2279.Contig3_All	29.77	56.88	9.73
CL8872.Contig3_All	CL8872.Contig3_All	29.77	11.32	2.99
Unigene19333_All	Unigene19333_All	29.75	83.65	43.95
CL3387.Contig5_All	CL3387.Contig5_All	29.74	0.39	0.48
Unigene40202_All	Unigene40202_All	29.68	9.5	0.29
CL3948.Contig3_All	CL3948.Contig3_All	29.66	2.48	0.83
Unigene62499_All	Unigene62499_All	29.64	31.14	16.17
Unigene35238_All	Unigene35238_All	29.63	61.49	28.73
CL994.Contig3_All	CL994.Contig3_All	29.62	125.83	314.61
CL8654.Contig1_All	CL8654.Contig1_All	29.57	17.11	10.03
Unigene10929_All	Unigene10929_All	29.54	33.23	19.89
CL8381.Contig1_All	CL8381.Contig1_All	29.54	64.9	61.68
CL3251.Contig2_All	CL3251.Contig2_All	29.53	7.62	1.07
Unigene19619_All	Unigene19619_All	29.52	36.76	43.11
Unigene1980_All	Unigene1980_All	29.51	110.42	20.94
CL8216.Contig3_All	CL8216.Contig3_All	29.49	45.76	26.82
CL1898.Contig1_All	CL1898.Contig1_All	29.48	24.01	10.49
Unigene10938_All	Unigene10938_All	29.47	15.69	19.38
CL677.Contig2_All	CL677.Contig2_All	29.46	80.93	25.68
Unigene31367_All	Unigene31367_All	29.46	44.26	41.66
CL732.Contig1_All	CL732.Contig1_All	29.46	23.53	3.64
CL3833.Contig1_All	CL3833.Contig1_All	29.46	0	0.06
Unigene15162_All	Unigene15162_All	29.46	28.24	14.81
CL415.Contig3_All	CL415.Contig3_All	29.45	21.43	14.3
Unigene13578_All	Unigene13578_All	29.42	47.45	61.96
Unigene40584_All	Unigene40584_All	29.4	27.62	7.86
Unigene62297_All	Unigene62297_All	29.4	69.95	72.22
Unigene15134_All	Unigene15134_All	29.38	54.72	27.62
Unigene6942_All	Unigene6942_All	29.36	22.35	5.32
CL2084.Contig1_All	CL2084.Contig1_All	29.33	31.16	13.35
Unigene23891_All	Unigene23891_All	29.31	38.78	24
Unigene6957_All	Unigene6957_All	29.29	56.01	52.44
Unigene63124_All	Unigene63124_All	29.28	152.67	32.48
Unigene11008_All	Unigene11008_All	29.28	74.57	34.38
Unigene32024_All	Unigene32024_All	29.21	27.2	28.11
Unigene32425_All	Unigene32425_All	29.2	33.78	22.97
CL4577.Contig2_All	CL4577.Contig2_All	29.18	67.55	4.82
Unigene27803_All	Unigene27803_All	29.18	46.74	11.46
CL9727.Contig1_All	CL9727.Contig1_All	29.12	0.18	0.41
CL9420.Contig2_All	CL9420.Contig2_All	29.11	54.89	4.29
CL7867.Contig4_All	CL7867.Contig4_All	29.09	42.87	18.07
Unigene43042_All	Unigene43042_All	29.09	32.41	12.52
CL7895.Contig6_All	CL7895.Contig6_All	29.06	99.44	170.06
Unigene19355_All	Unigene19355_All	29.06	67.42	48.62
Unigene71460_All	Unigene71460_All	28.97	36.24	13.62
CL9323.Contig1_All	CL9323.Contig1_All	28.96	64.41	26.67
Unigene2220_All	Unigene2220_All	28.92	39.45	18.96
CL8985.Contig1_All	CL8985.Contig1_All	28.91	7.96	0.9
CL2502.Contig1_All	CL2502.Contig1_All	28.9	12.11	10.49
CL271.Contig3_All	CL271.Contig3_All	28.89	74.15	21.64
Unigene30271_All	Unigene30271_All	28.87	110.36	30.31
Unigene29255_All	Unigene29255_All	28.86	71.37	48.49
CL157.Contig2_All	CL157.Contig2_All	28.86	0.4	1.47
Unigene22106_All	Unigene22106_All	28.81	36.36	35.83
CL5389.Contig1_All	CL5389.Contig1_All	28.81	44.51	10.88
Unigene591_All	Unigene591_All	28.8	4.97	2.31
CL8255.Contig1_All	CL8255.Contig1_All	28.75	45.77	5.97
Unigene43749_All	Unigene43749_All	28.65	0.31	0
Unigene12879_All	Unigene12879_All	28.64	37.04	9.95
Unigene19417_All	Unigene19417_All	28.64	28.13	49.83
CL10217.Contig5_All	CL10217.Contig5_All	28.64	53.76	46.39
CL9891.Contig2_All	CL9891.Contig2_All	28.62	4.25	2.26
CL4500.Contig2_All	CL4500.Contig2_All	28.62	0.09	0.07
CL6055.Contig1_All	CL6055.Contig1_All	28.6	80.53	76.06
CL8174.Contig2_All	CL8174.Contig2_All	28.56	0.91	0
CL415.Contig18_All	CL415.Contig18_All	28.55	30.57	19.92
Unigene26330_All	Unigene26330_All	28.52	24.07	16.58
Unigene23831_All	Unigene23831_All	28.5	6.53	5.92
CL7558.Contig1_All	CL7558.Contig1_All	28.5	27.67	15.57
Unigene1960_All	Unigene1960_All	28.48	48.32	28.57
CL1856.Contig2_All	CL1856.Contig2_All	28.47	48.11	7.2
CL3809.Contig4_All	CL3809.Contig4_All	28.46	11.46	5.85
Unigene19338_All	Unigene19338_All	28.45	117.69	10.71
Unigene5056_All	Unigene5056_All	28.42	34.85	8.78
CL3929.Contig2_All	CL3929.Contig2_All	28.42	1.62	0.36
Unigene15195_All	Unigene15195_All	28.37	27.54	16.97
Unigene9760_All	Unigene9760_All	28.37	43.32	2.82
Unigene11222_All	Unigene11222_All	28.36	56.89	29.18
Unigene19222_All	Unigene19222_All	28.35	26.92	15.91
CL9988.Contig3_All	CL9988.Contig3_All	28.33	18.41	13.36
Unigene27809_All	Unigene27809_All	28.32	51.24	22.49
Unigene63470_All	Unigene63470_All	28.32	44.77	9.23
Unigene28131_All	Unigene28131_All	28.29	39.43	17.9
Unigene10798_All	Unigene10798_All	28.28	26.87	24.55
CL219.Contig1_All	CL219.Contig1_All	28.28	42.44	33.39
Unigene27788_All	Unigene27788_All	28.27	26.01	9.5
Unigene19306_All	Unigene19306_All	28.26	34.1	29.75
CL2293.Contig2_All	CL2293.Contig2_All	28.25	32.15	8.88
CL9128.Contig2_All	CL9128.Contig2_All	28.24	10.48	6.63
Unigene33289_All	Unigene33289_All	28.24	0	0
Unigene40463_All	Unigene40463_All	28.24	26.83	28.4
Unigene23369_All	Unigene23369_All	28.18	74.24	6.27
CL4404.Contig1_All	CL4404.Contig1_All	28.17	5.31	2.43
CL9727.Contig2_All	CL9727.Contig2_All	28.13	0.22	0.24
CL503.Contig1_All	CL503.Contig1_All	28.13	4.36	1.32
Unigene10949_All	Unigene10949_All	28.1	44.23	17.43
CL2966.Contig2_All	CL2966.Contig2_All	28.09	42.14	7.34
CL6169.Contig1_All	CL6169.Contig1_All	28.07	59.65	3.68
CL840.Contig3_All	CL840.Contig3_All	28.06	36.31	23.74
CL4553.Contig3_All	CL4553.Contig3_All	28.05	42.09	4.64
Unigene75288_All	Unigene75288_All	28.04	25.88	0
Unigene9877_All	Unigene9877_All	28.03	37.99	20.31
CL2952.Contig1_All	CL2952.Contig1_All	28.02	39.39	18.91
Unigene15119_All	Unigene15119_All	28.01	41.4	33.77
Unigene31284_All	Unigene31284_All	28	26.05	21.26
Unigene15566_All	Unigene15566_All	27.99	39.8	47.84
Unigene9058_All	Unigene9058_All	27.99	49.97	27.2
CL6510.Contig1_All	CL6510.Contig1_All	27.96	54.25	83.39
Unigene33504_All	Unigene33504_All	27.96	24.79	13.87
Unigene31882_All	Unigene31882_All	27.95	36.59	36.92
CL659.Contig1_All	CL659.Contig1_All	27.93	26.37	9.58
CL8371.Contig1_All	CL8371.Contig1_All	27.87	1.44	0.29
CL5644.Contig2_All	CL5644.Contig2_All	27.86	4.94	12.1
Unigene32184_All	Unigene32184_All	27.86	72.63	92.96
Unigene19686_All	Unigene19686_All	27.85	34.62	20.98
Unigene27574_All	Unigene27574_All	27.83	39.6	18.57
Unigene22363_All	Unigene22363_All	27.83	3.85	2.05
CL7651.Contig3_All	CL7651.Contig3_All	27.74	118.15	26.82
Unigene19159_All	Unigene19159_All	27.72	46.3	27.15
CL1098.Contig1_All	CL1098.Contig1_All	27.72	8.82	1.31
Unigene70214_All	Unigene70214_All	27.69	16.96	10.23
Unigene9967_All	Unigene9967_All	27.69	43.71	15.59
CL3424.Contig2_All	CL3424.Contig2_All	27.65	25.83	62.58
Unigene10496_All	Unigene10496_All	27.64	59.78	15.12
Unigene6569_All	Unigene6569_All	27.63	63.63	21.87
CL5249.Contig3_All	CL5249.Contig3_All	27.63	46.01	29.05
CL657.Contig9_All	CL657.Contig9_All	27.6	21.77	6.75
CL2841.Contig1_All	CL2841.Contig1_All	27.58	50.89	24.75
Unigene10631_All	Unigene10631_All	27.57	52.55	57.64
Unigene36168_All	Unigene36168_All	27.55	45.12	31.79
CL10023.Contig2_All	CL10023.Contig2_All	27.54	54.6	15
CL2801.Contig2_All	CL2801.Contig2_All	27.5	66.89	20.83
CL9805.Contig2_All	CL9805.Contig2_All	27.48	0.28	0
Unigene69382_All	Unigene69382_All	27.48	0	0
CL4271.Contig1_All	CL4271.Contig1_All	27.48	17.11	30.27
Unigene6581_All	Unigene6581_All	27.46	96.16	12.08
Unigene45918_All	Unigene45918_All	27.46	0	0
CL9975.Contig2_All	CL9975.Contig2_All	27.44	112.76	15.74
CL6517.Contig1_All	CL6517.Contig1_All	27.44	0.85	0
CL10296.Contig1_All	CL10296.Contig1_All	27.43	10.32	15.16
Unigene2134_All	Unigene2134_All	27.35	45.23	29.97
CL9678.Contig1_All	CL9678.Contig1_All	27.33	54.92	29.69
Unigene31797_All	Unigene31797_All	27.29	21.72	7.03
Unigene6999_All	Unigene6999_All	27.26	40.71	12.2
CL5477.Contig1_All	CL5477.Contig1_All	27.25	44.34	12.17
Unigene27806_All	Unigene27806_All	27.25	49.22	19.87
CL5151.Contig1_All	CL5151.Contig1_All	27.24	126.32	17.35
Unigene29048_All	Unigene29048_All	27.24	49.21	23.86
Unigene365_All	Unigene365_All	27.19	25.1	12.11
CL10262.Contig2_All	CL10262.Contig2_All	27.18	4.44	1.33
Unigene1855_All	Unigene1855_All	27.17	5.75	4.32
Unigene18655_All	Unigene18655_All	27.17	14.92	30.68
Unigene28031_All	Unigene28031_All	27.15	130.58	46.13
CL665.Contig1_All	CL665.Contig1_All	27.1	66.57	169.02
CL3521.Contig1_All	CL3521.Contig1_All	27.09	0	0
Unigene39916_All	Unigene39916_All	27.09	37.48	39.95
Unigene18178_All	Unigene18178_All	27.08	43.61	90.36
Unigene32067_All	Unigene32067_All	27.02	14.42	22.2
CL669.Contig2_All	CL669.Contig2_All	27.02	29	3.98
Unigene29427_All	Unigene29427_All	27.02	0.28	1.3
CL6787.Contig1_All	CL6787.Contig1_All	27	60.88	36.03
Unigene27871_All	Unigene27871_All	26.97	44.64	14.98
CL1856.Contig1_All	CL1856.Contig1_All	26.96	39.48	6.52
CL4254.Contig2_All	CL4254.Contig2_All	26.92	52.97	14.43
Unigene19744_All	Unigene19744_All	26.9	21.69	9.58
Unigene1451_All	Unigene1451_All	26.89	37.8	17.5
CL5235.Contig1_All	CL5235.Contig1_All	26.88	0.74	0.46
Unigene8872_All	Unigene8872_All	26.88	1.58	1.63
Unigene9390_All	Unigene9390_All	26.85	61.93	47.67
Unigene74406_All	Unigene74406_All	26.83	19.55	33.99
CL4567.Contig1_All	CL4567.Contig1_All	26.83	53.9	4.32
Unigene10114_All	Unigene10114_All	26.81	72.51	77.53
Unigene10045_All	Unigene10045_All	26.81	36.42	27.38
Unigene43719_All	Unigene43719_All	26.8	0	0.1
Unigene26256_All	Unigene26256_All	26.79	68.34	28.93
CL8558.Contig1_All	CL8558.Contig1_All	26.78	59.39	13.99
CL1201.Contig2_All	CL1201.Contig2_All	26.78	8.52	35.95
Unigene34701_All	Unigene34701_All	26.77	16.17	2.14
Unigene13582_All	Unigene13582_All	26.73	33.18	14.64
Unigene35200_All	Unigene35200_All	26.73	80.03	0.5
CL4580.Contig2_All	CL4580.Contig2_All	26.72	92.41	98.7
Unigene14792_All	Unigene14792_All	26.71	39.37	16.96
CL9303.Contig1_All	CL9303.Contig1_All	26.71	9.52	3.15
CL7269.Contig2_All	CL7269.Contig2_All	26.7	31.89	24.31
Unigene14603_All	Unigene14603_All	26.67	26.87	34.61
Unigene11049_All	Unigene11049_All	26.65	21.94	13.79
Unigene1793_All	Unigene1793_All	26.65	18.53	5.73
CL3929.Contig4_All	CL3929.Contig4_All	26.65	2.28	0.68
Unigene27905_All	Unigene27905_All	26.64	39.95	12.21
CL651.Contig12_All	CL651.Contig12_All	26.64	37.91	4.69
CL4642.Contig2_All	CL4642.Contig2_All	26.62	19.85	12.11
Unigene18751_All	Unigene18751_All	26.61	42.47	23.87
Unigene25934_All	Unigene25934_All	26.61	68.36	21.53
CL3843.Contig3_All	CL3843.Contig3_All	26.6	41.03	8.4
Unigene15143_All	Unigene15143_All	26.56	20.29	20.4
Unigene13585_All	Unigene13585_All	26.55	10.9	2.19
CL8956.Contig2_All	CL8956.Contig2_All	26.55	1.31	2.32
Unigene1164_All	Unigene1164_All	26.55	5.07	2.28
Unigene27999_All	Unigene27999_All	26.54	25.16	16.62
CL6427.Contig2_All	CL6427.Contig2_All	26.52	21.74	15.23
Unigene6345_All	Unigene6345_All	26.52	36.33	9.47
Unigene19705_All	Unigene19705_All	26.51	46.38	26.48
CL1946.Contig1_All	CL1946.Contig1_All	26.46	25.58	7.18
CL9701.Contig1_All	CL9701.Contig1_All	26.4	46.23	88.48
Unigene2491_All	Unigene2491_All	26.39	84.64	28.82
Unigene2516_All	Unigene2516_All	26.39	27.04	4.35
Unigene20444_All	Unigene20444_All	26.37	34.04	8.03
Unigene6498_All	Unigene6498_All	26.31	39.27	6.38
CL160.Contig2_All	CL160.Contig2_All	26.28	8.07	1.67
Unigene39589_All	Unigene39589_All	26.25	76.21	15.01
CL415.Contig21_All	CL415.Contig21_All	26.23	19.32	10.24
CL1563.Contig2_All	CL1563.Contig2_All	26.22	17.97	3.74
Unigene34941_All	Unigene34941_All	26.16	45.71	9.94
Unigene34138_All	Unigene34138_All	26.16	0.05	0.2
CL6280.Contig2_All	CL6280.Contig2_All	26.15	82.55	30.87
Unigene5321_All	Unigene5321_All	26.07	19.34	9.27
Unigene30567_All	Unigene30567_All	26.05	47.79	21.97
Unigene45671_All	Unigene45671_All	26.05	43.56	111.07
Unigene16184_All	Unigene16184_All	26.05	0	3.22
CL8381.Contig2_All	CL8381.Contig2_All	26.03	52.7	57.1
CL6938.Contig1_All	CL6938.Contig1_All	26.01	46.19	1.11
Unigene8958_All	Unigene8958_All	25.99	12.44	3.12
Unigene27613_All	Unigene27613_All	25.98	14.37	7.98
CL8255.Contig2_All	CL8255.Contig2_All	25.98	38.86	5.02
Unigene10665_All	Unigene10665_All	25.97	41.87	39.32
CL5325.Contig2_All	CL5325.Contig2_All	25.95	39.2	11.79
Unigene13315_All	Unigene13315_All	25.95	101.08	30.38
Unigene20796_All	Unigene20796_All	25.92	32.04	6.99
Unigene610_All	Unigene610_All	25.89	17.56	3.61
Unigene1926_All	Unigene1926_All	25.85	14.93	3.96
Unigene38551_All	Unigene38551_All	25.83	39.54	14.44
CL732.Contig2_All	CL732.Contig2_All	25.83	20.73	2.75
Unigene1733_All	Unigene1733_All	25.82	0.98	0.39
Unigene26578_All	Unigene26578_All	25.82	76.93	29.31
Unigene18712_All	Unigene18712_All	25.79	3.48	1.33
Unigene23947_All	Unigene23947_All	25.78	44.74	51.24
Unigene23872_All	Unigene23872_All	25.75	31.72	17.1
Unigene30377_All	Unigene30377_All	25.71	44.51	40.63
Unigene36441_All	Unigene36441_All	25.67	135.13	27.53
CL1572.Contig1_All	CL1572.Contig1_All	25.67	17.91	10.49
CL9828.Contig3_All	CL9828.Contig3_All	25.64	33.73	25.32
Unigene19733_All	Unigene19733_All	25.63	20.93	20.63
Unigene4325_All	Unigene4325_All	25.63	3.22	1.3
Unigene36463_All	Unigene36463_All	25.62	33.37	29.63
CL415.Contig10_All	CL415.Contig10_All	25.59	36.07	12.33
CL4152.Contig1_All	CL4152.Contig1_All	25.59	49.44	21.52
CL179.Contig3_All	CL179.Contig3_All	25.59	513.97	321.28
CL1342.Contig1_All	CL1342.Contig1_All	25.59	30.61	19.94
Unigene10933_All	Unigene10933_All	25.58	12.95	4.39
Unigene6687_All	Unigene6687_All	25.58	161.97	20.27
CL3969.Contig5_All	CL3969.Contig5_All	25.55	37.29	9.72
CL6944.Contig3_All	CL6944.Contig3_All	25.53	24.7	9.9
Unigene6681_All	Unigene6681_All	25.51	24.46	8.43
Unigene34524_All	Unigene34524_All	25.5	36.49	2.89
CL8050.Contig1_All	CL8050.Contig1_All	25.5	27.29	41.67
Unigene6191_All	Unigene6191_All	25.44	49.19	51.69
CL8147.Contig1_All	CL8147.Contig1_All	25.42	2.5	4.19
Unigene45283_All	Unigene45283_All	25.37	0	0.1
Unigene21724_All	Unigene21724_All	25.36	32.96	32.94
Unigene36291_All	Unigene36291_All	25.32	72.91	75.42
CL1431.Contig1_All	CL1431.Contig1_All	25.31	39.88	16.26
Unigene19353_All	Unigene19353_All	25.28	79.7	31.18
Unigene15144_All	Unigene15144_All	25.27	45.05	44.53
CL1957.Contig2_All	CL1957.Contig2_All	25.25	44.73	16.25
CL4597.Contig1_All	CL4597.Contig1_All	25.25	26.8	11.39
CL2027.Contig2_All	CL2027.Contig2_All	25.25	18.85	9.68
Unigene70154_All	Unigene70154_All	25.19	25.51	33.71
Unigene12222_All	Unigene12222_All	25.17	44.01	21.51
Unigene17937_All	Unigene17937_All	25.17	65.98	9.88
Unigene32461_All	Unigene32461_All	25.17	20.74	19.03
Unigene14301_All	Unigene14301_All	25.1	4.52	0.91
CL5553.Contig1_All	CL5553.Contig1_All	25.03	32.8	14.97
CL544.Contig3_All	CL544.Contig3_All	24.97	10.9	4.08
Unigene40784_All	Unigene40784_All	24.95	21.78	13.47
CL1006.Contig2_All	CL1006.Contig2_All	24.94	4.21	4.06
Unigene31802_All	Unigene31802_All	24.94	20.06	8.73
Unigene44361_All	Unigene44361_All	24.93	0	0
Unigene10260_All	Unigene10260_All	24.92	151.75	64.34
Unigene267_All	Unigene267_All	24.92	3.25	0.94
Unigene9649_All	Unigene9649_All	24.9	41.18	8.92
Unigene10903_All	Unigene10903_All	24.88	27.21	12.33
Unigene31653_All	Unigene31653_All	24.87	39.52	20.87
CL8216.Contig1_All	CL8216.Contig1_All	24.86	38.95	22.25
CL10296.Contig9_All	CL10296.Contig9_All	24.85	17.16	9.53
CL277.Contig3_All	CL277.Contig3_All	24.84	17.42	11.44
CL4096.Contig3_All	CL4096.Contig3_All	24.82	1.96	3.61
CL1826.Contig3_All	CL1826.Contig3_All	24.81	34.76	2.57
Unigene62565_All	Unigene62565_All	24.81	38.52	10.03
Unigene2382_All	Unigene2382_All	24.8	39.28	21.01
CL4404.Contig2_All	CL4404.Contig2_All	24.8	5.05	1.87
CL2079.Contig1_All	CL2079.Contig1_All	24.79	18.85	17.83
Unigene15009_All	Unigene15009_All	24.73	6.27	5.16
CL4327.Contig1_All	CL4327.Contig1_All	24.71	14.62	14.3
CL4939.Contig1_All	CL4939.Contig1_All	24.7	41.89	16.8
Unigene2514_All	Unigene2514_All	24.66	22.68	9.89
Unigene13661_All	Unigene13661_All	24.64	99.51	19.43
CL3584.Contig6_All	CL3584.Contig6_All	24.63	39.71	9.73
Unigene35596_All	Unigene35596_All	24.58	18.54	5.6
Unigene19586_All	Unigene19586_All	24.58	45.06	43.26
CL1077.Contig2_All	CL1077.Contig2_All	24.58	23.9	8.24
CL5376.Contig1_All	CL5376.Contig1_All	24.57	17.61	7.17
Unigene2318_All	Unigene2318_All	24.57	20.63	8
CL180.Contig2_All	CL180.Contig2_All	24.57	22.89	19.22
CL2650.Contig2_All	CL2650.Contig2_All	24.57	31	14.45
CL5151.Contig2_All	CL5151.Contig2_All	24.53	361.15	16.52
CL10315.Contig1_All	CL10315.Contig1_All	24.48	42.7	20.75
Unigene15425_All	Unigene15425_All	24.43	6.23	0.23
Unigene6297_All	Unigene6297_All	24.41	14.73	1.04
CL3054.Contig2_All	CL3054.Contig2_All	24.41	36.16	73.35
Unigene36029_All	Unigene36029_All	24.4	0	0
Unigene513_All	Unigene513_All	24.39	6.22	4.03
Unigene44680_All	Unigene44680_All	24.33	0	0.61
CL5035.Contig1_All	CL5035.Contig1_All	24.32	30.19	25.01
Unigene22194_All	Unigene22194_All	24.32	34.36	15.85
Unigene27091_All	Unigene27091_All	24.3	33.6	4.87
Unigene17672_All	Unigene17672_All	24.28	58.9	68.61
Unigene32306_All	Unigene32306_All	24.27	60.53	42.35
Unigene32309_All	Unigene32309_All	24.27	52.63	20.35
Unigene12437_All	Unigene12437_All	24.26	1.52	0
Unigene4612_All	Unigene4612_All	24.24	30.69	12.83
Unigene38616_All	Unigene38616_All	24.23	65.92	37.79
Unigene1116_All	Unigene1116_All	24.22	4.55	0.62
Unigene32302_All	Unigene32302_All	24.2	115.7	26.49
CL7269.Contig1_All	CL7269.Contig1_All	24.2	24.18	20.77
Unigene38484_All	Unigene38484_All	24.18	26.3	14.49
CL9473.Contig2_All	CL9473.Contig2_All	24.17	27.91	9.06
Unigene5251_All	Unigene5251_All	24.17	55.97	64.07
Unigene1664_All	Unigene1664_All	24.15	30.76	46.94
Unigene27591_All	Unigene27591_All	24.14	38.02	28.89
Unigene60471_All	Unigene60471_All	24.12	0.54	0.21
Unigene5096_All	Unigene5096_All	24.11	22.42	7.19
CL5110.Contig1_All	CL5110.Contig1_All	24.1	0.96	0.58
CL2966.Contig1_All	CL2966.Contig1_All	24.09	58.61	4.96
CL879.Contig1_All	CL879.Contig1_All	24.09	47.73	54.83
CL815.Contig1_All	CL815.Contig1_All	24.08	55.7	57.35
Unigene31307_All	Unigene31307_All	24.06	35.53	16.28
Unigene37712_All	Unigene37712_All	23.96	55.61	21.63
Unigene8778_All	Unigene8778_All	23.92	101.66	19
Unigene10071_All	Unigene10071_All	23.91	12.76	4.76
Unigene40453_All	Unigene40453_All	23.91	21.7	4.85
Unigene1977_All	Unigene1977_All	23.82	48.76	28.53
Unigene31079_All	Unigene31079_All	23.81	12.55	2.76
CL6546.Contig1_All	CL6546.Contig1_All	23.8	19.63	6.69
CL8469.Contig2_All	CL8469.Contig2_All	23.79	22.49	10.11
CL1832.Contig2_All	CL1832.Contig2_All	23.79	43.53	8.32
Unigene36457_All	Unigene36457_All	23.78	38.16	21.82
CL8238.Contig3_All	CL8238.Contig3_All	23.78	15.12	1.75
Unigene30000_All	Unigene30000_All	23.78	23.38	10.71
Unigene29078_All	Unigene29078_All	23.76	1.38	0.21
Unigene15428_All	Unigene15428_All	23.76	54.16	39.09
CL7960.Contig1_All	CL7960.Contig1_All	23.73	1.09	0.08
CL1684.Contig3_All	CL1684.Contig3_All	23.71	516.98	3492.48
Unigene19387_All	Unigene19387_All	23.7	23.42	10.69
CL2952.Contig2_All	CL2952.Contig2_All	23.66	24.13	18.1
CL7.Contig1_All	CL7.Contig1_All	23.65	97.58	38.84
Unigene31254_All	Unigene31254_All	23.65	30.53	16.79
Unigene27125_All	Unigene27125_All	23.65	40.97	28.35
Unigene57203_All	Unigene57203_All	23.64	0	0.61
CL8604.Contig2_All	CL8604.Contig2_All	23.64	3.97	0.08
Unigene39753_All	Unigene39753_All	23.64	210.11	117.1
Unigene40758_All	Unigene40758_All	23.63	8.77	4.56
CL1444.Contig1_All	CL1444.Contig1_All	23.62	28.55	10.98
Unigene34934_All	Unigene34934_All	23.61	3.39	5.98
CL6130.Contig1_All	CL6130.Contig1_All	23.6	0.05	0.57
Unigene19319_All	Unigene19319_All	23.6	25.63	31.88
Unigene43777_All	Unigene43777_All	23.6	0.66	0
Unigene10627_All	Unigene10627_All	23.58	37.06	16.92
Unigene15496_All	Unigene15496_All	23.58	101.12	472.19
Unigene1508_All	Unigene1508_All	23.56	24.09	5.42
CL1673.Contig1_All	CL1673.Contig1_All	23.55	27.65	25.71
CL3794.Contig7_All	CL3794.Contig7_All	23.54	19.12	9.58
CL8825.Contig2_All	CL8825.Contig2_All	23.53	2.87	0.77
CL931.Contig3_All	CL931.Contig3_All	23.53	53.67	41.39
Unigene46171_All	Unigene46171_All	23.53	0	0
CL3047.Contig1_All	CL3047.Contig1_All	23.49	7.82	17.72
CL5370.Contig1_All	CL5370.Contig1_All	23.49	10.89	15.05
CL5342.Contig2_All	CL5342.Contig2_All	23.47	26.54	12.67
Unigene5249_All	Unigene5249_All	23.47	70.14	67.4
Unigene31313_All	Unigene31313_All	23.47	1.07	1.53
Unigene102856_All	Unigene102856_All	23.47	33.31	10.3
CL6139.Contig3_All	CL6139.Contig3_All	23.46	0	0.96
CL953.Contig1_All	CL953.Contig1_All	23.45	25.99	3.71
Unigene18441_All	Unigene18441_All	23.43	14.01	5.95
CL665.Contig5_All	CL665.Contig5_All	23.4	62.09	12.77
CL3919.Contig2_All	CL3919.Contig2_All	23.39	17.36	6.68
Unigene41105_All	Unigene41105_All	23.38	21.88	17.22
CL2927.Contig3_All	CL2927.Contig3_All	23.37	8.62	6
Unigene26173_All	Unigene26173_All	23.35	20.5	3.64
CL5818.Contig1_All	CL5818.Contig1_All	23.33	21.67	22.18
Unigene37085_All	Unigene37085_All	23.32	1.26	0
CL946.Contig1_All	CL946.Contig1_All	23.32	29.4	63.65
CL5290.Contig4_All	CL5290.Contig4_All	23.32	19.76	12.47
Unigene40701_All	Unigene40701_All	23.29	32.69	31.77
Unigene17259_All	Unigene17259_All	23.28	18.11	6.27
Unigene43412_All	Unigene43412_All	23.27	24.19	29.91
CL10023.Contig1_All	CL10023.Contig1_All	23.24	66.74	12.84
Unigene4061_All	Unigene4061_All	23.23	8.22	3.04
CL7895.Contig2_All	CL7895.Contig2_All	23.23	273.45	859.62
CL4472.Contig2_All	CL4472.Contig2_All	23.22	13.47	4.87
CL10015.Contig1_All	CL10015.Contig1_All	23.21	3.25	0.48
Unigene31532_All	Unigene31532_All	23.2	86.96	63.34
CL1068.Contig4_All	CL1068.Contig4_All	23.18	275.69	714.56
Unigene31913_All	Unigene31913_All	23.17	12.84	9.94
CL4273.Contig2_All	CL4273.Contig2_All	23.16	4.55	0.99
CL7647.Contig1_All	CL7647.Contig1_All	23.15	2.51	0.37
CL4547.Contig2_All	CL4547.Contig2_All	23.15	58.87	19.45
Unigene52971_All	Unigene52971_All	23.15	0	0
Unigene1991_All	Unigene1991_All	23.15	17.21	8.89
Unigene52929_All	Unigene52929_All	23.14	0	0
CL607.Contig1_All	CL607.Contig1_All	23.14	16.93	10.82
Unigene37692_All	Unigene37692_All	23.14	1.89	0
CL5649.Contig1_All	CL5649.Contig1_All	23.13	34.73	55.68
Unigene59494_All	Unigene59494_All	23.11	0	0.09
Unigene26724_All	Unigene26724_All	23.09	0.85	0.32
Unigene21822_All	Unigene21822_All	23.07	58.45	4.79
CL2644.Contig1_All	CL2644.Contig1_All	23.06	2.5	0.98
Unigene17657_All	Unigene17657_All	23.05	25.34	16.32
Unigene19227_All	Unigene19227_All	23.05	13.03	11.83
Unigene6072_All	Unigene6072_All	23.04	67.47	14.33
CL949.Contig1_All	CL949.Contig1_All	23.04	29.34	13.15
Unigene1955_All	Unigene1955_All	23.01	128.99	14.23
CL5791.Contig2_All	CL5791.Contig2_All	23.01	0	0
CL6855.Contig2_All	CL6855.Contig2_All	23	30.39	5.6
CL7867.Contig1_All	CL7867.Contig1_All	23	25.63	16.71
Unigene46201_All	Unigene46201_All	22.95	0	0
CL1094.Contig2_All	CL1094.Contig2_All	22.94	26.18	8.06
CL796.Contig2_All	CL796.Contig2_All	22.94	2.23	0.31
CL677.Contig1_All	CL677.Contig1_All	22.93	62	17.19
Unigene23682_All	Unigene23682_All	22.93	27.43	23.49
Unigene35430_All	Unigene35430_All	22.9	17.05	5.46
CL789.Contig3_All	CL789.Contig3_All	22.87	62.37	3.38
Unigene13577_All	Unigene13577_All	22.86	36.33	22.95
CL6944.Contig1_All	CL6944.Contig1_All	22.86	24.91	13.93
Unigene1796_All	Unigene1796_All	22.85	33.73	22.37
CL6467.Contig2_All	CL6467.Contig2_All	22.85	38	21.72
CL6787.Contig2_All	CL6787.Contig2_All	22.82	53.08	33.51
Unigene44291_All	Unigene44291_All	22.82	0	0
Unigene15311_All	Unigene15311_All	22.81	43.18	27.11
Unigene44790_All	Unigene44790_All	22.8	19.58	8.86
CL2317.Contig1_All	CL2317.Contig1_All	22.79	136.05	20.63
Unigene14452_All	Unigene14452_All	22.78	1.2	0.74
CL1756.Contig2_All	CL1756.Contig2_All	22.77	14.2	1.12
Unigene38889_All	Unigene38889_All	22.75	30.42	19.27
CL9975.Contig1_All	CL9975.Contig1_All	22.74	75.8	8.23
Unigene6588_All	Unigene6588_All	22.72	59.85	39.86
CL5339.Contig1_All	CL5339.Contig1_All	22.72	26.1	17.34
CL834.Contig3_All	CL834.Contig3_All	22.71	19.68	13.19
Unigene27998_All	Unigene27998_All	22.71	14.34	1.34
Unigene40986_All	Unigene40986_All	22.71	12.83	21.36
Unigene39570_All	Unigene39570_All	22.71	44.89	3.42
Unigene70900_All	Unigene70900_All	22.67	31.34	11.16
Unigene2127_All	Unigene2127_All	22.65	39.23	19.61
CL6909.Contig1_All	CL6909.Contig1_All	22.65	36.07	19.06
Unigene27500_All	Unigene27500_All	22.64	15.61	3.76
Unigene6937_All	Unigene6937_All	22.63	81.8	18.77
CL415.Contig24_All	CL415.Contig24_All	22.61	23.15	8.27
Unigene13667_All	Unigene13667_All	22.57	13.56	9.31
Unigene27086_All	Unigene27086_All	22.57	22.46	7.28
Unigene15234_All	Unigene15234_All	22.54	29.77	9.69
Unigene1952_All	Unigene1952_All	22.52	49.78	24.22
Unigene6593_All	Unigene6593_All	22.51	31.51	9.17
Unigene63718_All	Unigene63718_All	22.48	16.15	11.97
Unigene6652_All	Unigene6652_All	22.47	43.17	18.62
Unigene36338_All	Unigene36338_All	22.47	22.74	7.75
Unigene18348_All	Unigene18348_All	22.47	0.43	0.2
Unigene40323_All	Unigene40323_All	22.47	33.2	14.4
Unigene34266_All	Unigene34266_All	22.45	7.32	2.09
Unigene37920_All	Unigene37920_All	22.45	1.16	0.28
Unigene26329_All	Unigene26329_All	22.36	50.06	18.51
Unigene43339_All	Unigene43339_All	22.35	29.73	5.7
Unigene6700_All	Unigene6700_All	22.32	3.52	0.71
Unigene6499_All	Unigene6499_All	22.31	39.39	5.55
Unigene41968_All	Unigene41968_All	22.31	4.14	0.58
CL3419.Contig2_All	CL3419.Contig2_All	22.29	17.44	9
CL7743.Contig3_All	CL7743.Contig3_All	22.28	22.42	12.15
CL9337.Contig2_All	CL9337.Contig2_All	22.27	15.76	7.37
Unigene26737_All	Unigene26737_All	22.22	35.39	22.07
CL1911.Contig2_All	CL1911.Contig2_All	22.21	29.99	12
CL6780.Contig2_All	CL6780.Contig2_All	22.2	5.77	1.1
Unigene27621_All	Unigene27621_All	22.17	97.7	25.45
Unigene17817_All	Unigene17817_All	22.17	21.91	8.83
Unigene10346_All	Unigene10346_All	22.14	18.56	8.92
Unigene14611_All	Unigene14611_All	22.13	30.04	16.4
Unigene40846_All	Unigene40846_All	22.1	30.52	10.69
CL1444.Contig3_All	CL1444.Contig3_All	22.1	17.62	5.97
Unigene35161_All	Unigene35161_All	22.09	9.14	8.86
Unigene10600_All	Unigene10600_All	22.09	9.14	3.94
CL4181.Contig1_All	CL4181.Contig1_All	22.07	61.35	18.49
CL8801.Contig1_All	CL8801.Contig1_All	22.06	41.16	18.98
Unigene6964_All	Unigene6964_All	22.05	30.38	12.42
CL10020.Contig1_All	CL10020.Contig1_All	22.02	23.5	14.73
CL2384.Contig1_All	CL2384.Contig1_All	22.02	20.46	2.69
CL10226.Contig1_All	CL10226.Contig1_All	22	32.21	8.59
Unigene3449_All	Unigene3449_All	21.99	1.04	0.54
CL844.Contig1_All	CL844.Contig1_All	21.99	21.49	7.89
CL2841.Contig3_All	CL2841.Contig3_All	21.98	47.15	21.29
Unigene10605_All	Unigene10605_All	21.98	71.06	127.65
CL4327.Contig2_All	CL4327.Contig2_All	21.97	15.73	15.47
Unigene15249_All	Unigene15249_All	21.89	30.46	33.42
Unigene15481_All	Unigene15481_All	21.86	38.34	12.79
CL4846.Contig2_All	CL4846.Contig2_All	21.85	18.54	9.96
CL7844.Contig1_All	CL7844.Contig1_All	21.84	28.83	15.82
Unigene22357_All	Unigene22357_All	21.84	20.77	2.75
Unigene14935_All	Unigene14935_All	21.81	17.13	9.14
CL43.Contig11_All	CL43.Contig11_All	21.81	15.96	15.18
CL1349.Contig5_All	CL1349.Contig5_All	21.8	49.27	2.48
Unigene11084_All	Unigene11084_All	21.79	22.55	15.67
CL106.Contig2_All	CL106.Contig2_All	21.79	123.37	96.23
CL6866.Contig2_All	CL6866.Contig2_All	21.78	24.46	28.41
Unigene45197_All	Unigene45197_All	21.78	0	0
Unigene28258_All	Unigene28258_All	21.76	0	0
Unigene15152_All	Unigene15152_All	21.76	51.18	7.71
Unigene2469_All	Unigene2469_All	21.74	7.4	4.83
Unigene17305_All	Unigene17305_All	21.74	27.8	14.11
Unigene32314_All	Unigene32314_All	21.72	43.57	21.38
CL651.Contig7_All	CL651.Contig7_All	21.68	14.15	24.11
CL584.Contig1_All	CL584.Contig1_All	21.67	25.28	14.66
Unigene35678_All	Unigene35678_All	21.66	12.75	8.33
CL113.Contig2_All	CL113.Contig2_All	21.64	46.82	27.96
Unigene36213_All	Unigene36213_All	21.62	38.77	16.31
Unigene30695_All	Unigene30695_All	21.62	59.79	31.6
CL7647.Contig2_All	CL7647.Contig2_All	21.62	2.36	0.15
Unigene13361_All	Unigene13361_All	21.62	72.87	37.61
CL3068.Contig1_All	CL3068.Contig1_All	21.6	23.63	6.88
CL5361.Contig1_All	CL5361.Contig1_All	21.59	40.1	3.34
Unigene5951_All	Unigene5951_All	21.58	21.01	4.7
Unigene35227_All	Unigene35227_All	21.57	33.74	4.23
Unigene18408_All	Unigene18408_All	21.56	32.25	14.03
Unigene44060_All	Unigene44060_All	21.53	0.21	0.17
CL3521.Contig3_All	CL3521.Contig3_All	21.53	0	0.06
Unigene53054_All	Unigene53054_All	21.52	0	0.6
CL2181.Contig1_All	CL2181.Contig1_All	21.52	58.31	29.82
CL9933.Contig2_All	CL9933.Contig2_All	21.52	28.5	8.73
Unigene13820_All	Unigene13820_All	21.49	20.27	11.45
CL9624.Contig1_All	CL9624.Contig1_All	21.48	32.39	6.18
CL5774.Contig2_All	CL5774.Contig2_All	21.47	7.94	2.35
CL4034.Contig2_All	CL4034.Contig2_All	21.46	30.56	32.32
CL4124.Contig1_All	CL4124.Contig1_All	21.45	82.33	36.26
CL6321.Contig2_All	CL6321.Contig2_All	21.43	11.23	4.69
Unigene23666_All	Unigene23666_All	21.42	32.58	162.96
Unigene14461_All	Unigene14461_All	21.41	31.36	32.62
CL7029.Contig1_All	CL7029.Contig1_All	21.4	13.01	5.43
Unigene31213_All	Unigene31213_All	21.4	43.56	2.6
Unigene10773_All	Unigene10773_All	21.38	19.12	6.19
Unigene27817_All	Unigene27817_All	21.36	29.89	25.14
Unigene6087_All	Unigene6087_All	21.35	18	8
Unigene20014_All	Unigene20014_All	21.34	21.85	8.03
Unigene16117_All	Unigene16117_All	21.32	22.63	18.17
Unigene36335_All	Unigene36335_All	21.29	11.35	9.88
CL272.Contig7_All	CL272.Contig7_All	21.29	44.51	70.23
Unigene22176_All	Unigene22176_All	21.29	2.99	0.17
Unigene34922_All	Unigene34922_All	21.26	8.86	1.97
CL8519.Contig1_All	CL8519.Contig1_All	21.25	121.62	25.41
Unigene4630_All	Unigene4630_All	21.25	0.63	1.04
CL4271.Contig2_All	CL4271.Contig2_All	21.24	19.43	21.55
Unigene19513_All	Unigene19513_All	21.22	14.05	4.51
CL2683.Contig1_All	CL2683.Contig1_All	21.19	28.76	21.05
Unigene29919_All	Unigene29919_All	21.19	24.75	2.04
CL3373.Contig1_All	CL3373.Contig1_All	21.18	23.7	14
CL2467.Contig1_All	CL2467.Contig1_All	21.17	399.45	31.79
Unigene37900_All	Unigene37900_All	21.16	2.68	0
CL2022.Contig3_All	CL2022.Contig3_All	21.15	25.24	16.88
Unigene75103_All	Unigene75103_All	21.14	42.47	7.84
Unigene39724_All	Unigene39724_All	21.13	24.29	11.4
Unigene25876_All	Unigene25876_All	21.11	20.55	10.81
Unigene36390_All	Unigene36390_All	21.11	31.55	16.84
Unigene40711_All	Unigene40711_All	21.07	43.38	44.77
Unigene10700_All	Unigene10700_All	21.05	20.82	13.33
Unigene41032_All	Unigene41032_All	21.05	34.58	11.37
CL7242.Contig3_All	CL7242.Contig3_All	21.05	130.56	54.09
Unigene5713_All	Unigene5713_All	21.02	32.5	33.83
CL2141.Contig1_All	CL2141.Contig1_All	21.02	7.4	0.71
CL1372.Contig5_All	CL1372.Contig5_All	21.01	15.38	5.97
Unigene26926_All	Unigene26926_All	21.01	16.62	5.5
CL365.Contig3_All	CL365.Contig3_All	21.01	9.87	4.82
Unigene34867_All	Unigene34867_All	21	33.15	2.98
CL4685.Contig1_All	CL4685.Contig1_All	21	18.14	12.7
CL4953.Contig1_All	CL4953.Contig1_All	20.99	24.27	16.76
CL899.Contig5_All	CL899.Contig5_All	20.99	23.41	11.88
Unigene19322_All	Unigene19322_All	20.97	55.37	90.05
Unigene41028_All	Unigene41028_All	20.95	25.67	14.66
Unigene32189_All	Unigene32189_All	20.95	34.46	20.26
CL1117.Contig2_All	CL1117.Contig2_All	20.94	44.61	53.63
CL6321.Contig1_All	CL6321.Contig1_All	20.92	15.15	3.89
Unigene22617_All	Unigene22617_All	20.92	30.17	12.88
CL8001.Contig1_All	CL8001.Contig1_All	20.9	105.65	7.46
Unigene30869_All	Unigene30869_All	20.89	21.59	9.57
Unigene6478_All	Unigene6478_All	20.87	31.83	10.09
Unigene28107_All	Unigene28107_All	20.86	82.55	55.81
Unigene27777_All	Unigene27777_All	20.86	45.75	8.94
CL5786.Contig2_All	CL5786.Contig2_All	20.85	16.33	7.09
CL8461.Contig1_All	CL8461.Contig1_All	20.82	0	0
Unigene39636_All	Unigene39636_All	20.81	29.4	11.86
Unigene34656_All	Unigene34656_All	20.8	2.24	1.15
Unigene6645_All	Unigene6645_All	20.79	30.31	18.51
Unigene23656_All	Unigene23656_All	20.76	41.49	40.11
CL4392.Contig3_All	CL4392.Contig3_All	20.74	0.35	0.15
Unigene14850_All	Unigene14850_All	20.74	21.97	8.44
Unigene4340_All	Unigene4340_All	20.73	56.12	19.52
Unigene26521_All	Unigene26521_All	20.73	29.95	6.34
Unigene32073_All	Unigene32073_All	20.73	59.72	46.88
CL9958.Contig1_All	CL9958.Contig1_All	20.71	4.73	5.16
CL2562.Contig1_All	CL2562.Contig1_All	20.7	31.58	6.71
Unigene44343_All	Unigene44343_All	20.69	0	0
Unigene13168_All	Unigene13168_All	20.67	4.34	1.06
CL10213.Contig3_All	CL10213.Contig3_All	20.67	69.21	20.39
CL8739.Contig1_All	CL8739.Contig1_All	20.67	24.52	6.38
Unigene19415_All	Unigene19415_All	20.66	18.14	12.79
CL8498.Contig1_All	CL8498.Contig1_All	20.65	10.52	5.39
Unigene27885_All	Unigene27885_All	20.65	49.21	7.98
Unigene4488_All	Unigene4488_All	20.63	21.78	15.5
CL2126.Contig1_All	CL2126.Contig1_All	20.61	27.27	5.76
Unigene5273_All	Unigene5273_All	20.59	27.79	11.01
Unigene5027_All	Unigene5027_All	20.59	16.89	5.77
Unigene18308_All	Unigene18308_All	20.58	11.06	1.9
CL651.Contig8_All	CL651.Contig8_All	20.57	30.79	15.65
[truncated: 102,515 more rows]
