# Supplementary material for: High Throughput Identification of Novel Conotoxins from the Vermivorous Oak Cone Snail (Conus quercinus) by Transcriptome Sequencing
Source: Int J Mol Sci. 2018 Dec 5;19(12):3901. doi: 10.3390/ijms19123901 (PMC6321112; doi:10.3390/ijms19123901)
Supplement: Supplementary file 1 [file ijms-19-03901-s001.zip › ijms-391730-supplementary-final/Tables S1-S10/Supplementary Table S3.xlsx]

## Sheet: Sheet1
Supplementary Table 3. Summary of annotated transcripts in VD, SG and VB
	Total	Nr	Swiss-Prot	KEGG	COG	InterPro	GO	Shared	Overall
Number	133424	29969	18897	11719	17054	19807	11323	8136	30830
Percent	1	0.2246	0.1416	0.0878	0.1278	0.1485	0.0849	0.061	0.2311
