# Supplementary material for: High Throughput Identification of Novel Conotoxins from the Vermivorous Oak Cone Snail (Conus quercinus) by Transcriptome Sequencing
Source: Int J Mol Sci. 2018 Dec 5;19(12):3901. doi: 10.3390/ijms19123901 (PMC6321112; doi:10.3390/ijms19123901)
Supplement: Supplementary file 1 [file ijms-19-03901-s001.zip › ijms-391730-supplementary-final/Tables S1-S10/Supplementary Table S4.xlsx]

## Sheet: Sheet1
Supplementary Table 4. Functional annotation of all assembled transcripts in VD, SG and VB.
Gene_ID	Nr	Swissprot	KEGG	COG	Interpro	GO
CL1.Contig1_All	NA	NA	NA	NA	NA	NA
CL1.Contig2_All	NA	NA	NA	NA	NA	NA
CL2.Contig1_All	XP_009062778.1/2.3e-22/hypothetical protein LOTGIDRAFT_128850 [Lottia gigantea] >ESO86543.1 hypothetical protein LOTGIDRAFT_128850 [Lottia gigantea]	sp|Q5JTH9|RRP12_HUMAN/1.6e-17/RRP12-like protein OS=Homo sapiens GN=RRP12 PE=1 SV=2	myi:110442252/3.7e-21/RRP12-like protein; K14794 ribosomal RNA-processing protein 12	Hs15987121/1.2e-17/[S] KOG1248 Uncharacterized conserved protein	PTHR21576/7.5E-24/--	NA
CL2.Contig2_All	XP_021341432.1/1.1e-104/RRP12-like protein [Mizuhopecten yessoensis] >OWF35995.1 RRP12-like protein [Mizuhopecten yessoensis]	sp|Q6P5B0|RRP12_MOUSE/7.2e-82/RRP12-like protein OS=Mus musculus GN=Rrp12 PE=1 SV=1	myi:110442252/1.5e-105/RRP12-like protein; K14794 ribosomal RNA-processing protein 12	Hs15987121/9.9e-81/[S] KOG1248 Uncharacterized conserved protein	PTHR21576/7.2E-106/--	NA
CL3.Contig1_All	NA	NA	NA	NA	NA	NA
CL3.Contig2_All	NA	NA	NA	NA	NA	NA
CL4.Contig1_All	NA	NA	NA	NA	NA	NA
CL4.Contig2_All	NA	NA	NA	NA	NA	NA
CL4.Contig3_All	NA	NA	NA	NA	NA	NA
CL5.Contig1_All	NA	NA	NA	NA	NA	NA
CL5.Contig2_All	NA	NA	NA	NA	NA	NA
CL6.Contig1_All	NA	NA	NA	NA	NA	NA
CL6.Contig2_All	NA	NA	NA	NA	NA	NA
CL7.Contig1_All	XP_021355564.1/3.3e-50/TNFAIP3-interacting protein 2-like isoform X1 [Mizuhopecten yessoensis] >XP_021355565.1 TNFAIP3-interacting protein 2-like isoform X1 [Mizuhopecten yessoensis] >XP_021355566.1 TNFAIP3-interacting protein 2-like isoform X1 [Mizuhopecten yessoensis] >XP_021355567.1 TNFAIP3-interacting protein 2-like isoform X1 [Mizuhopecten yessoensis] >XP_021355568.1 TNFAIP3-interacting prot…	NA	bfo:BRAFLDRAFT_124674/2.4e-17/hypothetical protein; K16456 centrosomal protein CEP55	NA	PF16516/1.0E-8/Leucine zipper of domain CC2 of NEMO, NF-kappa-B essential modulator	NA
CL7.Contig2_All	XP_021355564.1/3.1e-50/TNFAIP3-interacting protein 2-like isoform X1 [Mizuhopecten yessoensis] >XP_021355565.1 TNFAIP3-interacting protein 2-like isoform X1 [Mizuhopecten yessoensis] >XP_021355566.1 TNFAIP3-interacting protein 2-like isoform X1 [Mizuhopecten yessoensis] >XP_021355567.1 TNFAIP3-interacting protein 2-like isoform X1 [Mizuhopecten yessoensis] >XP_021355568.1 TNFAIP3-interacting prot…	NA	bfo:BRAFLDRAFT_124674/2.3e-17/hypothetical protein; K16456 centrosomal protein CEP55	NA	PF16516/1.0E-8/Leucine zipper of domain CC2 of NEMO, NF-kappa-B essential modulator	NA
CL8.Contig1_All	NA	NA	NA	NA	NA	NA
CL8.Contig2_All	XP_021364101.1/1.2e-95/PAB-dependent poly(A)-specific ribonuclease subunit PAN3-like isoform X2 [Mizuhopecten yessoensis]	sp|A1L1C7|PAN3_XENTR/2.1e-89/PAN2-PAN3 deadenylation complex subunit pan3 OS=Xenopus tropicalis GN=pan3 PE=2 SV=1	myi:110457243/1.6e-96/PAB-dependent poly(A)-specific ribonuclease subunit PAN3-like isoform X1; K12572 PAB-dependent poly(A)-specific ribonuclease subunit 3	7292306/1.6e-78/[A] KOG3741 Poly(A) ribonuclease subunit	PTHR12272/9.4E-147/--	biological_process:GO:0006397//mRNA processing;GO:0010606//positive regulation of cytoplasmic mRNA processing body assembly;GO:0000289//nuclear-transcribed mRNA poly(A) tail shortening;cellular_component:GO:0031251//PAN complex;GO:0000932//P-body;molecular_function:GO:0003723//RNA binding;GO:0005524//ATP binding;GO:0046872//metal ion binding;GO:0004672//protein kinase activity;
CL9.Contig1_All	NA	NA	NA	NA	NA	NA
CL9.Contig2_All	NA	NA	NA	NA	NA	NA
CL10.Contig1_All	NA	NA	NA	NA	NA	NA
CL10.Contig2_All	NA	NA	NA	NA	NA	NA
CL11.Contig1_All	XP_012936847.1/8.2e-151/PREDICTED: epidermal growth factor receptor-like isoform X1 [Aplysia californica]	sp|Q5RB22|ERBB3_PONAB/6.1e-87/Receptor tyrosine-protein kinase erbB-3 OS=Pongo abelii GN=ERBB3 PE=2 SV=1	obi:106867517/1.0e-117/epidermal growth factor receptor-like; K04361 epidermal growth factor receptor [EC:2.7.10.1]	7291302/7.5e-87/[T] KOG1025 Epidermal growth factor receptor EGFR and related tyrosine kinases	PF00757/2.8E-25/Furin-like cysteine rich region	biological_process:GO:0007169//transmembrane receptor protein tyrosine kinase signaling pathway;cellular_component:GO:0005622//intracellular;GO:0016021//integral component of membrane;molecular_function:GO:0005524//ATP binding;GO:0004716//signal transducer, downstream of receptor, with protein tyrosine kinase activity;GO:0004714//transmembrane receptor protein tyrosine kinase activity;
CL11.Contig2_All	AFM78688.1/1.3e-151/epidermal growth factor receptor [Haliotis diversicolor]	sp|Q5RB22|ERBB3_PONAB/2.1e-90/Receptor tyrosine-protein kinase erbB-3 OS=Pongo abelii GN=ERBB3 PE=2 SV=1	obi:106867517/5.7e-119/epidermal growth factor receptor-like; K04361 epidermal growth factor receptor [EC:2.7.10.1]	Hs4503597/9.9e-90/[T] KOG1025 Epidermal growth factor receptor EGFR and related tyrosine kinases	PF01030/2.6E-13/Receptor L domain	biological_process:GO:0007169//transmembrane receptor protein tyrosine kinase signaling pathway;cellular_component:GO:0005622//intracellular;GO:0016021//integral component of membrane;molecular_function:GO:0005524//ATP binding;GO:0004716//signal transducer, downstream of receptor, with protein tyrosine kinase activity;GO:0004714//transmembrane receptor protein tyrosine kinase activity;
CL12.Contig1_All	NA	NA	NA	NA	NA	NA
CL12.Contig2_All	XP_019643717.1/2.2e-54/PREDICTED: uncharacterized protein LOC109484795 [Branchiostoma belcheri]	NA	pxy:105398789/2.6e-27/insulin-degrading enzyme-like; K01408 insulysin [EC:3.4.24.56]	NA	NA	NA
CL12.Contig3_All	XP_005098846.1/6.4e-211/PREDICTED: cytosolic purine 5'-nucleotidase-like [Aplysia californica]	sp|Q5EBF1|5NTC_XENTR/1.5e-177/Cytosolic purine 5'-nucleotidase OS=Xenopus tropicalis GN=nt5c2 PE=2 SV=1	soc:105201149/9.7e-200/cytosolic purine 5'-nucleotidase; K01081 5'-nucleotidase [EC:3.1.3.5]	7293456/4.0e-188/[F] KOG2469 IMP-GMP specific 5'-nucleotidase	PF05761/1.7E-176/5' nucleotidase family	molecular_function:GO:0046872//metal ion binding;
CL12.Contig4_All	NA	NA	NA	NA	NA	NA
CL13.Contig1_All	NA	NA	NA	NA	NA	NA
CL13.Contig2_All	NA	NA	NA	NA	NA	NA
CL13.Contig3_All	NA	NA	NA	NA	NA	NA
CL14.Contig1_All	NA	NA	NA	NA	NA	NA
CL14.Contig2_All	XP_005104420.1/2.7e-87/PREDICTED: uncharacterized protein LOC101846230 [Aplysia californica]	NA	ncc:104957838/8.8e-10/nucleoporin NUP188 homolog; K14311 nuclear pore complex protein Nup188	NA	PTHR33309:SF3/6.4E-54/--	NA
CL14.Contig3_All	XP_011687436.1/9.2e-45/PREDICTED: uncharacterized protein LOC105449750 [Wasmannia auropunctata]	sp|Q6ZRP5|YD019_HUMAN/2.2e-08/Putative uncharacterized protein FLJ46204 OS=Homo sapiens PE=5 SV=2	ncc:104957838/1.1e-09/nucleoporin NUP188 homolog; K14311 nuclear pore complex protein Nup188	NA	PTHR33309:SF3/1.9E-39/--	NA
CL15.Contig1_All	XP_005110095.1/2.7e-134/PREDICTED: kidney mitochondrial carrier protein 1-like isoform X1 [Aplysia californica]	sp|Q5XGI1|KMCP1_XENTR/5.2e-111/Kidney mitochondrial carrier protein 1 OS=Xenopus tropicalis GN=slc25a30 PE=2 SV=1	myi:110442943/7.6e-117/kidney mitochondrial carrier protein 1-like; K15106 solute carrier family 25 (mitochondrial carrier), member 14/30	Hs13259543/7.9e-109/[C] KOG0753 Mitochondrial fatty acid anion carrier protein/Uncoupling protein	PR00926/4.0E-6/Mitochondrial carrier protein signature	biological_process:GO:0055085//transmembrane transport;GO:0006839//mitochondrial transport;cellular_component:GO:0016021//integral component of membrane;GO:0031966//mitochondrial membrane;
CL15.Contig2_All	XP_005110095.1/1.8e-133/PREDICTED: kidney mitochondrial carrier protein 1-like isoform X1 [Aplysia californica]	sp|Q5XGI1|KMCP1_XENTR/5.3e-111/Kidney mitochondrial carrier protein 1 OS=Xenopus tropicalis GN=slc25a30 PE=2 SV=1	myi:110442943/7.6e-117/kidney mitochondrial carrier protein 1-like; K15106 solute carrier family 25 (mitochondrial carrier), member 14/30	Hs4507009/1.4e-108/[C] KOG0753 Mitochondrial fatty acid anion carrier protein/Uncoupling protein	PS50920/24.401/Solute carrier (Solcar) repeat profile.	biological_process:GO:0055085//transmembrane transport;GO:0006839//mitochondrial transport;cellular_component:GO:0016021//integral component of membrane;GO:0031966//mitochondrial membrane;
CL16.Contig1_All	NA	NA	NA	NA	NA	NA
CL16.Contig2_All	NA	NA	NA	NA	NA	NA
CL17.Contig1_All	XP_005111155.1/2.8e-194/PREDICTED: serine/threonine-protein phosphatase alpha-2 isoform [Aplysia californica]	sp|P62138|PP1A_RAT/1.1e-184/Serine/threonine-protein phosphatase PP1-alpha catalytic subunit OS=Rattus norvegicus GN=Ppp1ca PE=1 SV=1	crg:105326211/1.1e-194/serine/threonine-protein phosphatase alpha-2 isoform; K06269 serine/threonine-protein phosphatase PP1 catalytic subunit [EC:3.1.3.16]	Hs4506003/8.0e-185/[TR] KOG0374 Serine/threonine specific protein phosphatase PP1, catalytic subunit	PF00149/1.9E-37/Calcineurin-like phosphoesterase	molecular_function:GO:0046872//metal ion binding;GO:0004721//phosphoprotein phosphatase activity;
CL17.Contig2_All	XP_021377637.1/1.9e-77/serine/threonine-protein phosphatase alpha-2 isoform [Mizuhopecten yessoensis]	sp|Q6NVU2|PPIG_XENTR/4.1e-77/Serine/threonine-protein phosphatase PP1-gamma catalytic subunit OS=Xenopus tropicalis GN=ppp1cc PE=2 SV=1	myi:110465853/2.6e-78/serine/threonine-protein phosphatase alpha-2 isoform; K06269 serine/threonine-protein phosphatase PP1 catalytic subunit [EC:3.1.3.16]	Hs4506007/3.9e-77/[TR] KOG0374 Serine/threonine specific protein phosphatase PP1, catalytic subunit	SM00156/3.4E-13/Protein phosphatase 2A homologues, catalytic domain.	molecular_function:GO:0046872//metal ion binding;GO:0004721//phosphoprotein phosphatase activity;
CL18.Contig1_All	NA	NA	NA	NA	NA	NA
CL18.Contig2_All	XP_011420306.1/8.3e-110/PREDICTED: uncharacterized protein LOC105323050 [Crassostrea gigas] >EKC38462.1 3-oxoacyl-[acyl-carrier-protein] reductase [Crassostrea gigas]	sp|G5EGA6|DHRS4_CAEEL/1.2e-30/Dehydrogenase/reductase SDR family member 4 OS=Caenorhabditis elegans GN=dhrs-4 PE=1 SV=1	lco:104932907/1.9e-33/dhrs2; dehydrogenase/reductase SDR family member 4; K11147 dehydrogenase/reductase SDR family member 4 [EC:1.1.-.-]	7296705/1.2e-83/[R] KOG0725 Reductases with broad range of substrate specificities	PR00081/1.6E-40/Glucose/ribitol dehydrogenase family signature	molecular_function:GO:0016491//oxidoreductase activity;
CL19.Contig1_All	AJO70726.1/4.4e-87/C-type lectin-like protein 3A [Macrovipera lebetina]	sp|B4XSZ0|SLAF_MACLB/5.6e-84/Snaclec A15 OS=Macrovipera lebetina PE=2 SV=1	cpic:101946212/6.0e-16/dromaiocalcin-1-like; K22244 regenerating islet-derived protein 4	Hs14042980/2.1e-16/[TV] KOG4297 C-type lectin	PR01504/1.1E-8/Pancreatitis-associated protein signature	NA
CL19.Contig2_All	ADK22821.1/1.2e-83/dabocetin alpha subunit [Daboia russellii russellii]	sp|Q38L02|SLA_DABSI/2.7e-85/Snaclec dabocetin subunit alpha OS=Daboia siamensis PE=1 SV=1	cpic:101936071/2.0e-18/lithostathine-1-like; K22244 regenerating islet-derived protein 4	Hs14042980/5.2e-17/[TV] KOG4297 C-type lectin	SM00034/2.4E-26/C-type lectin (CTL) or carbohydrate-recognition domain (CRD)	NA
CL19.Contig3_All	Q696W1.1/7.2e-82/RecName: Full=Snaclec coagulation factor X-activating enzyme light chain 2; AltName: Full=VL factor X activator light chain 2; Short=VLFXA light chain 2; Flags: Precursor >AAT91068.1 factor X activator light chain 2 [Macrovipera lebetina]	sp|Q696W1|SLLC2_MACLB/4.3e-84/Snaclec coagulation factor X-activating enzyme light chain 2 OS=Macrovipera lebetina GN=LC2 PE=1 SV=1	acs:103280605/7.7e-16/C-type lectin BpLec-like; K22244 regenerating islet-derived protein 4	Hs19923389/2.6e-14/[TV] KOG4297 C-type lectin	PF00059/1.3E-18/Lectin C-type domain	NA
CL19.Contig4_All	AMB36338.1/2.0e-51/C-type lectin snaclec-1 [Vipera ammodytes ammodytes]	sp|B4XSY7|SLAC_MACLB/2.7e-53/Snaclec A12 OS=Macrovipera lebetina PE=2 SV=1	hai:109389881/2.2e-14/REG4; regenerating family member 4; K22244 regenerating islet-derived protein 4	Hs4501991/1.8e-11/[RW] LSE0104 H Chondroitin sulfate proteoglycan	PTHR22801/4.7E-22/--	NA
CL19.Contig5_All	AJO70726.1/1.4e-74/C-type lectin-like protein 3A [Macrovipera lebetina]	sp|W5XCJ6|SLCIB_MACLB/1.5e-76/Snaclec lebecin subunit beta OS=Macrovipera lebetina PE=1 SV=1	pss:102452476/8.7e-20/C-type lectin BfL-2-like; K22244 regenerating islet-derived protein 4	Hs14042980/6.9e-20/[TV] KOG4297 C-type lectin	PS50041/20.762/C-type lectin domain profile.	NA
CL20.Contig1_All	NA	NA	NA	NA	NA	NA
CL20.Contig2_All	NA	NA	NA	NA	NA	NA
CL20.Contig3_All	NA	NA	NA	NA	NA	NA
CL20.Contig4_All	NA	NA	NA	NA	NA	NA
CL20.Contig5_All	NA	NA	NA	NA	NA	NA
CL20.Contig6_All	NA	NA	NA	NA	NA	NA
CL21.Contig1_All	NA	NA	NA	NA	NA	NA
CL21.Contig2_All	NA	NA	NA	NA	NA	NA
CL22.Contig1_All	NA	NA	NA	NA	NA	NA
CL22.Contig2_All	NA	NA	NA	NA	NA	NA
CL23.Contig1_All	XP_014880361.1/6.7e-09/PREDICTED: uncharacterized protein LOC106941759 [Poecilia latipinna]	NA	NA	NA	PS50879/13.589/RNase H domain profile.	molecular_function:GO:0004523//RNA-DNA hybrid ribonuclease activity;GO:0003676//nucleic acid binding;
CL23.Contig2_All	XP_021170066.1/3.5e-21/uncharacterized protein LOC110367803 [Fundulus heteroclitus]	NA	api:100572585/2.2e-08/uncharacterized LOC100572585; K10443 kelch-like protein 2/3	NA	PTHR10642/1.1E-30/--	NA
CL23.Contig3_All	NA	NA	NA	NA	NA	NA
CL23.Contig4_All	NA	NA	NA	NA	NA	NA
CL24.Contig1_All	XP_013386500.1/2.6e-106/PREDICTED: putative nuclease HARBI1 [Lingula anatina]	NA	spu:764666/2.0e-41/uncharacterized LOC764666; K15442 tRNA-specific adenosine deaminase 3	CE18774/9.5e-23/[L] KOG4585 Predicted transposase	PTHR22930:SF6/2.1E-59/--	NA
CL24.Contig2_All	NA	NA	NA	NA	NA	NA
CL24.Contig3_All	NA	NA	NA	NA	NA	NA
CL25.Contig1_All	NA	NA	NA	NA	NA	NA
CL25.Contig2_All	NA	NA	NA	NA	NA	NA
CL25.Contig3_All	NA	NA	NA	NA	NA	NA
CL26.Contig1_All	NA	NA	NA	NA	NA	NA
CL26.Contig2_All	NA	NA	NA	NA	NA	NA
CL27.Contig1_All	NA	NA	NA	NA	NA	NA
CL27.Contig2_All	NA	NA	NA	NA	NA	NA
CL28.Contig1_All	NA	NA	NA	NA	NA	NA
CL28.Contig2_All	KFP15638.1/5.4e-09/Signal transducer and activator of transcription 2, partial [Egretta garzetta]	NA	NA	NA	NA	NA
CL28.Contig3_All	NA	NA	NA	NA	NA	NA
CL28.Contig4_All	KFV01708.1/6.5e-07/hypothetical protein N339_03005, partial [Pterocles gutturalis]	NA	NA	NA	NA	NA
CL29.Contig1_All	NA	NA	NA	NA	NA	NA
CL29.Contig2_All	NA	NA	NA	NA	NA	NA
CL30.Contig1_All	NA	NA	NA	NA	NA	NA
CL30.Contig2_All	NA	NA	NA	NA	NA	NA
CL30.Contig3_All	NA	NA	NA	NA	NA	NA
CL30.Contig4_All	NA	NA	NA	NA	NA	NA
CL31.Contig1_All	XP_021457238.1/1.9e-19/keratin-associated protein 4-6-like isoform X1 [Oncorhynchus mykiss]	sp|P04929|HRPX_PLALO/8.2e-09/Histidine-rich glycoprotein OS=Plasmodium lophurae PE=4 SV=1	NA	NA	NA	NA
CL31.Contig2_All	NA	NA	NA	NA	NA	NA
CL31.Contig3_All	XP_002586193.1/3.2e-24/hypothetical protein BRAFLDRAFT_254678 [Branchiostoma floridae] >EEN42204.1 hypothetical protein BRAFLDRAFT_254678, partial [Branchiostoma floridae]	sp|A2A6M5|CACO2_MOUSE/8.3e-06/Calcium-binding and coiled-coil domain-containing protein 2 OS=Mus musculus GN=Calcoco2 PE=2 SV=1	sko:100372686/8.3e-21/DNA-directed RNA polymerase II subunit RPB1-like; K03006 DNA-directed RNA polymerase II subunit RPB1 [EC:2.7.7.6]	NA	NA	NA
CL32.Contig1_All	NA	NA	NA	NA	NA	NA
CL32.Contig2_All	NA	NA	NA	NA	NA	NA
CL33.Contig1_All	XP_005169283.1/8.1e-07/keratin-associated protein 4-8-like [Danio rerio]	NA	NA	NA	NA	NA
CL33.Contig2_All	XP_005169283.1/5.0e-06/keratin-associated protein 4-8-like [Danio rerio]	NA	NA	NA	NA	NA
CL33.Contig3_All	NA	NA	NA	NA	NA	NA
CL33.Contig4_All	NA	NA	NA	NA	NA	NA
CL34.Contig1_All	XP_012939678.1/3.8e-23/PREDICTED: uncharacterized protein LOC106012167 [Aplysia californica]	NA	ccar:109053050/2.7e-09/BTB/POZ domain-containing protein 3-like; K10478 BTB/POZ domain-containing protein 3/6	CE16503_1/3.0e-11/[R] KOG1075 FOG: Reverse transcriptase	NA	NA
CL34.Contig2_All	XP_019616733.1/3.1e-40/PREDICTED: uncharacterized protein LOC109464236 [Branchiostoma belcheri]	NA	ccar:109053050/1.7e-15/BTB/POZ domain-containing protein 3-like; K10478 BTB/POZ domain-containing protein 3/6	CE16503_1/4.1e-12/[R] KOG1075 FOG: Reverse transcriptase	PF00078/8.8E-12/Reverse transcriptase (RNA-dependent DNA polymerase)	NA
CL35.Contig1_All	XP_007890259.1/3.4e-54/PREDICTED: tigger transposable element-derived protein 4-like [Callorhinchus milii]	sp|Q8IY51|TIGD4_HUMAN/1.1e-25/Tigger transposable element-derived protein 4 OS=Homo sapiens GN=TIGD4 PE=2 SV=2	myi:110466004/2.3e-22/uncharacterized protein LOC110466004; K01679 fumarate hydratase, class II [EC:4.2.1.2]	Hs13569924/2.2e-20/[BD] KOG3105 DNA-binding centromere protein B (CENP-B)	SM00674/4.1E-16/Putative DNA-binding domain in centromere protein B, mouse jerky and transposases.	molecular_function:GO:0003677//DNA binding;
CL35.Contig2_All	XP_006005262.1/3.1e-26/PREDICTED: tigger transposable element-derived protein 6-like [Latimeria chalumnae]	sp|Q17RP2|TIGD6_HUMAN/2.6e-06/Tigger transposable element-derived protein 6 OS=Homo sapiens GN=TIGD6 PE=2 SV=2	NA	Hs13569924/1.9e-06/[BD] KOG3105 DNA-binding centromere protein B (CENP-B)	NA	molecular_function:GO:0003677//DNA binding;
CL35.Contig3_All	XP_007890259.1/9.8e-07/PREDICTED: tigger transposable element-derived protein 4-like [Callorhinchus milii]	NA	NA	NA	NA	molecular_function:GO:0003677//DNA binding;
CL35.Contig4_All	NA	NA	NA	NA	NA	NA
CL35.Contig5_All	XP_007890259.1/4.0e-54/PREDICTED: tigger transposable element-derived protein 4-like [Callorhinchus milii]	sp|Q8IY51|TIGD4_HUMAN/1.3e-25/Tigger transposable element-derived protein 4 OS=Homo sapiens GN=TIGD4 PE=2 SV=2	myi:110466004/2.6e-22/uncharacterized protein LOC110466004; K01679 fumarate hydratase, class II [EC:4.2.1.2]	Hs13569924/2.6e-20/[BD] KOG3105 DNA-binding centromere protein B (CENP-B)	SM00674/4.1E-16/Putative DNA-binding domain in centromere protein B, mouse jerky and transposases.	molecular_function:GO:0003677//DNA binding;
CL35.Contig6_All	NA	NA	NA	NA	NA	NA
CL36.Contig1_All	NA	NA	NA	NA	NA	NA
CL36.Contig2_All	NA	NA	NA	NA	NA	NA
CL37.Contig1_All	CDQ75122.1/5.7e-06/unnamed protein product [Oncorhynchus mykiss]	NA	NA	NA	NA	NA
CL37.Contig2_All	NA	NA	NA	NA	NA	NA
CL38.Contig1_All	NA	NA	NA	NA	NA	NA
CL38.Contig2_All	NA	NA	NA	NA	NA	NA
CL39.Contig1_All	NA	NA	NA	NA	NA	NA
CL39.Contig2_All	NA	NA	NA	NA	NA	NA
CL39.Contig3_All	NA	NA	NA	NA	NA	NA
CL40.Contig1_All	EHH60632.1/4.5e-09/hypothetical protein EGM_12032, partial [Macaca fascicularis]	NA	NA	NA	NA	NA
CL40.Contig2_All	NA	NA	NA	NA	NA	NA
CL41.Contig1_All	ELT87204.1/2.9e-61/hypothetical protein CAPTEDRAFT_171747 [Capitella teleta]	sp|Q6GLE8|LRC28_XENTR/1.9e-49/Leucine-rich repeat-containing protein 28 OS=Xenopus tropicalis GN=lrrc28 PE=2 SV=1	loa:LOAG_16524/4.1e-27/leucine-rich repeat-containing protein 1; K16175 protein scribble	Hs6677945/2.6e-24/[R] KOG0619 FOG: Leucine rich repeat	SM00369/96.0/Leucine-rich repeats, typical (most populated) subfamily	NA
CL41.Contig2_All	XP_011677369.1/2.6e-13/PREDICTED: leucine-rich repeat protein SHOC-2 [Strongylocentrotus purpuratus]	sp|Q5F4C4|SHOC2_CHICK/1.1e-13/Leucine-rich repeat protein SHOC-2 OS=Gallus gallus GN=SHOC2 PE=2 SV=1	spu:593857/3.5e-14/leucine-rich repeat protein SHOC-2; K19613 leucine-rich repeat protein SHOC2	Hs6677945/1.4e-13/[R] KOG0619 FOG: Leucine rich repeat	PS51450/7.003/Leucine-rich repeat profile.	biological_process:GO:0042981//regulation of apoptotic process;
CL41.Contig3_All	ELT87204.1/1.5e-61/hypothetical protein CAPTEDRAFT_171747 [Capitella teleta]	sp|Q6GLE8|LRC28_XENTR/1.6e-49/Leucine-rich repeat-containing protein 28 OS=Xenopus tropicalis GN=lrrc28 PE=2 SV=1	loa:LOAG_16524/3.4e-27/leucine-rich repeat-containing protein 1; K16175 protein scribble	7299797/1.7e-24/[S] KOG0472 Leucine-rich repeat protein	PS51450/7.003/Leucine-rich repeat profile.	NA
CL42.Contig1_All	NA	NA	NA	NA	NA	NA
CL42.Contig2_All	NA	NA	NA	NA	NA	NA
CL43.Contig1_All	NA	NA	NA	NA	NA	NA
CL43.Contig2_All	KXJ20749.1/4.3e-110/Transposon Ty3-G Gag-Pol polyprotein [Exaiptasia pallida]	sp|P04323|POL3_DROME/1.0e-41/Retrovirus-related Pol polyprotein from transposon 17.6 OS=Drosophila melanogaster GN=pol PE=3 SV=1	pxy:105386838/4.4e-39/uncharacterized LOC105386838; K14401 cleavage and polyadenylation specificity factor subunit 1	CE13102_2/6.4e-49/[R] KOG0017 FOG: Transposon-encoded proteins with TYA, reverse transcriptase, integrase domains in various combinations	PF00078/1.6E-19/Reverse transcriptase (RNA-dependent DNA polymerase)	NA
CL43.Contig3_All	NA	NA	NA	NA	NA	NA
CL43.Contig4_All	XP_014263919.1/5.9e-272/PREDICTED: uncharacterized protein LOC101486585 [Maylandia zebra]	sp|P04323|POL3_DROME/8.9e-76/Retrovirus-related Pol polyprotein from transposon 17.6 OS=Drosophila melanogaster GN=pol PE=3 SV=1	mze:101472134/1.0e-83/extracellular calcium-sensing receptor-like; K04612 calcium-sensing receptor	At4g10580/6.6e-89/[R] KOG0017 FOG: Transposon-encoded proteins with TYA, reverse transcriptase, integrase domains in various combinations	PTHR24559/0.0/--	NA
CL43.Contig5_All	KGL84359.1/1.3e-06/hypothetical protein N309_06790, partial [Tinamus guttatus]	NA	NA	NA	NA	NA
CL43.Contig6_All	NA	NA	NA	NA	NA	NA
CL43.Contig7_All	NA	NA	NA	NA	NA	NA
CL43.Contig8_All	NA	NA	NA	NA	NA	NA
CL43.Contig9_All	NA	NA	NA	NA	NA	NA
CL43.Contig10_All	NA	NA	NA	NA	NA	NA
CL43.Contig11_All	NA	NA	NA	NA	NA	NA
CL43.Contig12_All	NA	NA	NA	NA	NA	NA
CL43.Contig13_All	NA	NA	NA	NA	NA	NA
CL43.Contig14_All	NA	NA	NA	NA	NA	NA
CL43.Contig15_All	NA	NA	NA	NA	NA	NA
CL43.Contig16_All	NA	NA	NA	NA	NA	NA
CL44.Contig1_All	XP_021369663.1/7.4e-292/N-alpha-acetyltransferase 35, NatC auxiliary subunit-like isoform X2 [Mizuhopecten yessoensis] >OWF42620.1 N-alpha-acetyltransferase 35, NatC auxiliary subunit [Mizuhopecten yessoensis]	sp|Q5VZE5|NAA35_HUMAN/2.6e-230/N-alpha-acetyltransferase 35, NatC auxiliary subunit OS=Homo sapiens GN=NAA35 PE=1 SV=1	myi:110460822/2.0e-290/N-alpha-acetyltransferase 35, NatC auxiliary subunit-like isoform X1; K20823 N-alpha-acetyltransferase 35, NatC auxiliary subunit	Hs11345464/1.2e-157/[R] KOG2343 Glucose-repressible protein and related proteins	PF04112/3.2E-29/Mak10 subunit, NatC N(alpha)-terminal acetyltransferase	NA
CL44.Contig2_All	XP_021369663.1/7.1e-292/N-alpha-acetyltransferase 35, NatC auxiliary subunit-like isoform X2 [Mizuhopecten yessoensis] >OWF42620.1 N-alpha-acetyltransferase 35, NatC auxiliary subunit [Mizuhopecten yessoensis]	sp|Q5VZE5|NAA35_HUMAN/2.5e-230/N-alpha-acetyltransferase 35, NatC auxiliary subunit OS=Homo sapiens GN=NAA35 PE=1 SV=1	myi:110460822/2.0e-290/N-alpha-acetyltransferase 35, NatC auxiliary subunit-like isoform X1; K20823 N-alpha-acetyltransferase 35, NatC auxiliary subunit	Hs11345464/1.2e-157/[R] KOG2343 Glucose-repressible protein and related proteins	PF04112/3.2E-29/Mak10 subunit, NatC N(alpha)-terminal acetyltransferase	NA
CL44.Contig3_All	NA	NA	NA	NA	NA	NA
CL44.Contig4_All	XP_021369663.1/1.0e-291/N-alpha-acetyltransferase 35, NatC auxiliary subunit-like isoform X2 [Mizuhopecten yessoensis] >OWF42620.1 N-alpha-acetyltransferase 35, NatC auxiliary subunit [Mizuhopecten yessoensis]	sp|Q5RBT3|NAA35_PONAB/3.7e-230/N-alpha-acetyltransferase 35, NatC auxiliary subunit OS=Pongo abelii GN=NAA35 PE=2 SV=1	myi:110460822/2.9e-290/N-alpha-acetyltransferase 35, NatC auxiliary subunit-like isoform X1; K20823 N-alpha-acetyltransferase 35, NatC auxiliary subunit	Hs11345464/1.8e-157/[R] KOG2343 Glucose-repressible protein and related proteins	PF04112/3.2E-29/Mak10 subunit, NatC N(alpha)-terminal acetyltransferase	NA
CL45.Contig1_All	XP_012937899.1/4.1e-153/PREDICTED: radial spoke head protein 3 homolog B-like [Aplysia californica]	sp|Q86UC2|RSPH3_HUMAN/1.6e-114/Radial spoke head protein 3 homolog OS=Homo sapiens GN=RSPH3 PE=1 SV=1	NA	NA	PTHR21648/5.6E-192/--	NA
CL45.Contig2_All	NA	NA	NA	NA	NA	NA
CL46.Contig1_All	NA	NA	NA	NA	NA	NA
CL46.Contig2_All	NA	NA	NA	NA	NA	NA
CL47.Contig1_All	NA	NA	NA	NA	NA	NA
CL47.Contig2_All	NA	NA	NA	NA	NA	NA
CL48.Contig1_All	ABC87235.1/1.2e-35/high frequency protein 1 [Conus litteratus]	sp|P0DKQ7|CXL_CONCN/5.7e-22/Linear conopeptide OS=Conus consors PE=1 SV=1	NA	NA	NA	NA
CL48.Contig2_All	ABC87235.1/4.1e-44/high frequency protein 1 [Conus litteratus]	sp|P0DKQ7|CXL_CONCN/4.1e-30/Linear conopeptide OS=Conus consors PE=1 SV=1	NA	NA	NA	NA
CL49.Contig1_All	NA	NA	NA	NA	NA	NA
CL49.Contig2_All	NA	NA	NA	NA	NA	NA
CL50.Contig1_All	XP_011423842.1/1.3e-29/PREDICTED: immediate early response 3-interacting protein 1 [Crassostrea gigas] >EKC18276.1 Immediate early response 3-interacting protein 1 [Crassostrea gigas]	sp|Q1JQC2|IR3IP_BOVIN/5.7e-24/Immediate early response 3-interacting protein 1 OS=Bos taurus GN=IER3IP1 PE=3 SV=1	NA	Hs7705819/4.1e-24/[S] KOG4779 Predicted membrane protein	NA	cellular_component:GO:0016021//integral component of membrane;
CL50.Contig2_All	XP_011423842.1/1.2e-29/PREDICTED: immediate early response 3-interacting protein 1 [Crassostrea gigas] >EKC18276.1 Immediate early response 3-interacting protein 1 [Crassostrea gigas]	sp|Q1JQC2|IR3IP_BOVIN/5.6e-24/Immediate early response 3-interacting protein 1 OS=Bos taurus GN=IER3IP1 PE=3 SV=1	NA	Hs7705819/4.0e-24/[S] KOG4779 Predicted membrane protein	NA	cellular_component:GO:0016021//integral component of membrane;
CL51.Contig1_All	NA	NA	NA	NA	NA	NA
CL51.Contig2_All	NA	NA	NA	NA	NA	NA
CL51.Contig3_All	NA	NA	NA	NA	NA	NA
CL51.Contig4_All	NA	NA	NA	NA	NA	NA
CL52.Contig1_All	NA	NA	NA	NA	NA	NA
CL52.Contig2_All	NA	NA	NA	NA	NA	NA
CL52.Contig3_All	NA	NA	NA	NA	NA	NA
CL53.Contig1_All	NA	NA	NA	NA	NA	NA
CL53.Contig2_All	NA	NA	NA	NA	NA	NA
CL53.Contig3_All	NA	NA	NA	NA	NA	NA
CL53.Contig4_All	EMC81172.1/1.3e-07/DNA-directed RNA polymerase II subunit RPB1, partial [Columba livia]	NA	NA	NA	NA	NA
CL53.Contig5_All	NA	NA	NA	NA	NA	NA
CL53.Contig6_All	EMC81172.1/4.1e-08/DNA-directed RNA polymerase II subunit RPB1, partial [Columba livia]	NA	NA	NA	NA	NA
CL53.Contig7_All	XP_002604774.1/6.2e-09/hypothetical protein BRAFLDRAFT_70623 [Branchiostoma floridae] >EEN60784.1 hypothetical protein BRAFLDRAFT_70623 [Branchiostoma floridae]	NA	NA	NA	NA	NA
CL53.Contig8_All	ELU12531.1/1.8e-19/hypothetical protein CAPTEDRAFT_208903 [Capitella teleta]	NA	NA	NA	NA	NA
CL53.Contig9_All	NA	NA	NA	NA	NA	NA
CL53.Contig10_All	NA	NA	NA	NA	NA	NA
CL53.Contig11_All	NA	NA	NA	NA	NA	NA
CL53.Contig12_All	ELU05953.1/1.6e-39/hypothetical protein CAPTEDRAFT_202466 [Capitella teleta]	NA	api:100572585/4.1e-15/uncharacterized LOC100572585; K10443 kelch-like protein 2/3	NA	PS50879/10.756/RNase H domain profile.	NA
CL53.Contig13_All	ELT95634.1/3.0e-06/hypothetical protein CAPTEDRAFT_227708 [Capitella teleta]	NA	NA	NA	NA	NA
CL53.Contig14_All	ELU05953.1/8.7e-33/hypothetical protein CAPTEDRAFT_202466 [Capitella teleta]	NA	api:100572585/3.6e-11/uncharacterized LOC100572585; K10443 kelch-like protein 2/3	NA	PS50879/11.271/RNase H domain profile.	NA
CL53.Contig15_All	ELU05953.1/3.7e-10/hypothetical protein CAPTEDRAFT_202466 [Capitella teleta]	NA	NA	NA	PF15633/2.4E-7/HYD1 signature containing ADP-ribosyltransferase	NA
CL53.Contig16_All	ELU10867.1/2.3e-13/hypothetical protein CAPTEDRAFT_200496, partial [Capitella teleta]	NA	NA	NA	NA	NA
CL53.Contig17_All	NA	NA	NA	NA	NA	NA
CL54.Contig1_All	XP_005103518.1/2.3e-204/PREDICTED: casein kinase II subunit alpha isoform X1 [Aplysia californica] >XP_005103519.1 PREDICTED: casein kinase II subunit alpha isoform X1 [Aplysia californica]	sp|P21868|CSK21_CHICK/2.8e-188/Casein kinase II subunit alpha OS=Gallus gallus GN=CSNK2A1 PE=2 SV=1	myi:110453596/1.7e-200/casein kinase II subunit alpha; K03097 casein kinase II subunit alpha [EC:2.7.11.1]	Hs4503095/2.2e-187/[TDK] KOG0668 Casein kinase II, alpha subunit	PS00108/-/Serine/Threonine protein kinases active-site signature.	molecular_function:GO:0004674//protein serine/threonine kinase activity;GO:0005524//ATP binding;
CL54.Contig2_All	XP_005103518.1/1.4e-51/PREDICTED: casein kinase II subunit alpha isoform X1 [Aplysia californica] >XP_005103519.1 PREDICTED: casein kinase II subunit alpha isoform X1 [Aplysia californica]	sp|P21868|CSK21_CHICK/2.7e-44/Casein kinase II subunit alpha OS=Gallus gallus GN=CSNK2A1 PE=2 SV=1	obi:106878394/2.3e-50/casein kinase II subunit alpha-like; K03097 casein kinase II subunit alpha [EC:2.7.11.1]	Hs4503095/2.2e-43/[TDK] KOG0668 Casein kinase II, alpha subunit	PF00069/2.2E-7/Protein kinase domain	molecular_function:GO:0004674//protein serine/threonine kinase activity;GO:0005524//ATP binding;
CL55.Contig1_All	NA	NA	NA	NA	NA	NA
CL55.Contig2_All	NA	NA	NA	NA	NA	NA
CL55.Contig3_All	NA	NA	NA	NA	NA	NA
CL56.Contig1_All	NA	NA	NA	NA	NA	NA
CL56.Contig2_All	NA	NA	NA	NA	NA	NA
CL57.Contig1_All	XP_011426275.1/1.5e-33/PREDICTED: surfeit locus protein 2-like isoform X1 [Crassostrea gigas]	sp|Q15527|SURF2_HUMAN/1.2e-26/Surfeit locus protein 2 OS=Homo sapiens GN=SURF2 PE=1 SV=3	NA	NA	PF05477/1.5E-51/Surfeit locus protein 2 (SURF2)	NA
CL57.Contig2_All	XP_011426275.1/3.1e-10/PREDICTED: surfeit locus protein 2-like isoform X1 [Crassostrea gigas]	sp|Q15527|SURF2_HUMAN/3.6e-08/Surfeit locus protein 2 OS=Homo sapiens GN=SURF2 PE=1 SV=3	NA	NA	PTHR34348/2.5E-13/--	NA
CL58.Contig1_All	XP_019620636.1/3.0e-10/PREDICTED: sortilin-related receptor-like isoform X1 [Branchiostoma belcheri]	sp|O88307|SORL_MOUSE/9.0e-09/Sortilin-related receptor OS=Mus musculus GN=Sorl1 PE=1 SV=3	NA	Hs4507157_1/1.1e-08/[R] KOG3511 Sortilin and related receptors	PF15899/0.012/BNR-Asp box repeat	NA
CL58.Contig2_All	XP_021377283.1/6.8e-129/sortilin-related receptor-like isoform X2 [Mizuhopecten yessoensis] >OWF38955.1 Sortilin-related receptor [Mizuhopecten yessoensis]	sp|Q98930|SORL_CHICK/4.6e-103/Sortilin-related receptor (Fragment) OS=Gallus gallus GN=SORL1 PE=2 SV=1	sfm:108931371/3.4e-36/sortilin-like; K12388 sortilin	Hs4507157_1/2.4e-101/[R] KOG3511 Sortilin and related receptors	SM00602/3.7E-13/--	NA
CL59.Contig1_All	XP_005092338.1/2.1e-107/PREDICTED: golgin subfamily A member 4-like isoform X2 [Aplysia californica]	sp|Q9ERE6|MPRIP_RAT/1.3e-10/Myosin phosphatase Rho-interacting protein OS=Rattus norvegicus GN=Mprip PE=1 SV=1	NA	Hs22065277/1.7e-10/[Z] KOG4807 F-actin binding protein, regulates actin cytoskeletal organization	NA	NA
CL59.Contig2_All	XP_005092338.1/3.7e-118/PREDICTED: golgin subfamily A member 4-like isoform X2 [Aplysia californica]	sp|Q9ERE6|MPRIP_RAT/1.4e-10/Myosin phosphatase Rho-interacting protein OS=Rattus norvegicus GN=Mprip PE=1 SV=1	NA	Hs22065277/1.3e-10/[Z] KOG4807 F-actin binding protein, regulates actin cytoskeletal organization	NA	NA
CL59.Contig3_All	XP_005092338.1/3.3e-175/PREDICTED: golgin subfamily A member 4-like isoform X2 [Aplysia californica]	sp|Q9ERE6|MPRIP_RAT/2.8e-11/Myosin phosphatase Rho-interacting protein OS=Rattus norvegicus GN=Mprip PE=1 SV=1	sko:100372617/9.5e-06/golgin subfamily A member 4-like; K20478 golgin subfamily B member 1	Hs20336766/8.6e-10/[Z] KOG4807 F-actin binding protein, regulates actin cytoskeletal organization	NA	NA
CL59.Contig4_All	XP_013066744.1/2.7e-30/PREDICTED: golgin subfamily A member 4-like [Biomphalaria glabrata]	NA	NA	NA	NA	NA
CL60.Contig1_All	NA	NA	NA	NA	NA	NA
CL60.Contig2_All	NA	NA	NA	NA	NA	NA
CL61.Contig1_All	NA	NA	NA	NA	NA	NA
CL61.Contig2_All	NA	NA	NA	NA	NA	NA
CL62.Contig1_All	XP_012941058.1/2.3e-34/PREDICTED: rhodopsin-like [Aplysia californica]	NA	lak:106157158/4.4e-10/mu-type opioid receptor-like; K04282 thyrotropin-releasing hormone receptor	NA	PS50262/18.927/G-protein coupled receptors family 1 profile.	cellular_component:GO:0016021//integral component of membrane;molecular_function:GO:0004930//G-protein coupled receptor activity;
CL62.Contig2_All	NA	NA	NA	NA	NA	NA
CL63.Contig1_All	XP_011445024.1/2.5e-264/PREDICTED: dihydropyrimidinase isoform X1 [Crassostrea gigas]	sp|Q14117|DPYS_HUMAN/1.0e-190/Dihydropyrimidinase OS=Homo sapiens GN=DPYS PE=1 SV=1	crg:105340590/3.3e-265/dihydropyrimidinase isoform X1; K01464 dihydropyrimidinase [EC:3.5.2.2]	Hs4503375/7.3e-191/[F] KOG2584 Dihydroorotase and related enzymes	PTHR11647:SF50/2.3E-302/--	NA
CL63.Contig2_All	XP_011445024.1/5.7e-232/PREDICTED: dihydropyrimidinase isoform X1 [Crassostrea gigas]	sp|Q14117|DPYS_HUMAN/7.6e-178/Dihydropyrimidinase OS=Homo sapiens GN=DPYS PE=1 SV=1	crg:105340590/7.5e-233/dihydropyrimidinase isoform X1; K01464 dihydropyrimidinase [EC:3.5.2.2]	Hs4503375/5.5e-178/[F] KOG2584 Dihydroorotase and related enzymes	PTHR11647:SF50/1.4E-278/--	NA
CL63.Contig3_All	XP_011445027.1/1.7e-255/PREDICTED: dihydropyrimidinase isoform X4 [Crassostrea gigas]	sp|Q14117|DPYS_HUMAN/1.4e-190/Dihydropyrimidinase OS=Homo sapiens GN=DPYS PE=1 SV=1	crg:105340590/2.3e-248/dihydropyrimidinase isoform X1; K01464 dihydropyrimidinase [EC:3.5.2.2]	Hs4503375/1.0e-190/[F] KOG2584 Dihydroorotase and related enzymes	PF01979/1.1E-19/Amidohydrolase family	NA
CL64.Contig1_All	NA	NA	NA	NA	NA	NA
CL64.Contig2_All	XP_007910535.1/3.6e-81/PREDICTED: piggyBac transposable element-derived protein 4-like [Callorhinchus milii]	sp|Q96DM1|PGBD4_HUMAN/7.6e-33/PiggyBac transposable element-derived protein 4 OS=Homo sapiens GN=PGBD4 PE=2 SV=3	tmu:101358792/8.1e-42/uncharacterized protein LOC101358792; K09173 regulatory factor X 1/2/3	NA	PTHR28576/2.8E-76/--	NA
CL64.Contig3_All	XP_014784704.1/7.5e-13/PREDICTED: piggyBac transposable element-derived protein 4-like [Octopus bimaculoides]	NA	NA	NA	PF13843/2.4E-8/Transposase IS4	NA
CL64.Contig4_All	XP_013062721.1/5.1e-34/PREDICTED: uncharacterized protein LOC106052023 [Biomphalaria glabrata]	NA	NA	NA	PF13903/1.0E-13/PMP-22/EMP/MP20/Claudin tight junction	cellular_component:GO:0016021//integral component of membrane;
CL64.Contig5_All	NA	NA	NA	NA	NA	NA
CL64.Contig6_All	OCA43066.1/4.2e-15/hypothetical protein XENTR_v90009867mg [Xenopus tropicalis]	NA	NA	NA	NA	NA
CL64.Contig7_All	NA	NA	NA	NA	NA	NA
CL64.Contig8_All	NA	NA	NA	NA	NA	NA
CL65.Contig1_All	AGC13754.1/7.1e-36/LNALCN-EKEE [Lymnaea stagnalis]	sp|Q8IZF0|NALCN_HUMAN/1.2e-24/Sodium leak channel non-selective protein OS=Homo sapiens GN=NALCN PE=1 SV=1	crg:105339306/5.7e-34/sodium leak channel non-selective protein; K21863 sodium leak channel non-selective protein	7292976/7.5e-29/[PT] KOG2301 Voltage-gated Ca2+ channels, alpha1 subunits	PTHR10037/1.6E-40/--	NA
CL65.Contig2_All	XP_012934773.1/1.2e-54/PREDICTED: sodium leak channel non-selective protein-like [Aplysia californica]	NA	myi:110451424/6.2e-36/sodium leak channel non-selective protein-like isoform X1; K21863 sodium leak channel non-selective protein	7292976/2.1e-07/[PT] KOG2301 Voltage-gated Ca2+ channels, alpha1 subunits	NA	cellular_component:GO:0005891//voltage-gated calcium channel complex;molecular_function:GO:0005245//voltage-gated calcium channel activity;
CL65.Contig3_All	XP_012934773.1/0.0e+00/PREDICTED: sodium leak channel non-selective protein-like [Aplysia californica]	sp|Q8IZF0|NALCN_HUMAN/0.0e+00/Sodium leak channel non-selective protein OS=Homo sapiens GN=NALCN PE=1 SV=1	obi:106875399/0.0e+00/sodium leak channel non-selective protein-like; K21863 sodium leak channel non-selective protein	7292976/0.0e+00/[PT] KOG2301 Voltage-gated Ca2+ channels, alpha1 subunits	PTHR10037:SF214/0.0/--	NA
CL66.Contig1_All	NA	NA	NA	NA	NA	NA
CL66.Contig2_All	NA	NA	NA	NA	NA	NA
CL67.Contig1_All	NA	NA	NA	NA	NA	NA
CL67.Contig2_All	AJA37875.1/1.2e-159/I-type lectin-like protein 1 [Littorina littorea]	sp|O00533|NCHL1_HUMAN/8.4e-30/Neural cell adhesion molecule L1-like protein OS=Homo sapiens GN=CHL1 PE=1 SV=4	crg:105322288/1.7e-37/neural cell adhesion molecule L1-like isoform X1; K06550 L1 cell adhesion molecule	Hs4505375/5.7e-28/[T] KOG4221 Receptor mediating netrin-dependent axon guidance	PTHR10489/4.9E-59/--	cellular_component:GO:0016021//integral component of membrane;
CL67.Contig3_All	AJA37875.1/2.7e-21/I-type lectin-like protein 1 [Littorina littorea]	NA	NA	NA	NA	NA
CL68.Contig1_All	NA	NA	NA	NA	NA	NA
CL68.Contig2_All	NA	NA	NA	NA	NA	NA
CL68.Contig3_All	NA	NA	NA	NA	NA	NA
CL68.Contig4_All	NA	NA	NA	NA	NA	NA
CL68.Contig5_All	NA	NA	NA	NA	NA	NA
CL69.Contig1_All	NA	NA	NA	NA	NA	NA
CL69.Contig2_All	NA	NA	NA	NA	NA	NA
CL69.Contig3_All	NA	NA	NA	NA	NA	NA
CL69.Contig4_All	NA	NA	NA	NA	NA	NA
CL69.Contig5_All	NA	NA	NA	NA	NA	NA
CL69.Contig6_All	NA	NA	NA	NA	NA	NA
CL69.Contig7_All	NA	NA	NA	NA	NA	NA
CL69.Contig8_All	NA	NA	NA	NA	NA	NA
CL69.Contig9_All	NA	NA	NA	NA	NA	NA
CL70.Contig1_All	XP_001201244.2/8.2e-46/PREDICTED: thiamin pyrophosphokinase 1 [Strongylocentrotus purpuratus]	sp|Q5E9T4|TPK1_BOVIN/1.2e-41/Thiamin pyrophosphokinase 1 OS=Bos taurus GN=TPK1 PE=2 SV=1	spu:764757/1.1e-46/thiamin pyrophosphokinase 1; K00949 thiamine pyrophosphokinase [EC:2.7.6.2]	Hs21362110/2.1e-40/[H] KOG3153 Thiamine pyrophosphokinase	PF04265/2.6E-19/Thiamin pyrophosphokinase, vitamin B1 binding domain	biological_process:GO:0006772//thiamine metabolic process;GO:0009229//thiamine diphosphate biosynthetic process;molecular_function:GO:0030975//thiamine binding;GO:0004788//thiamine diphosphokinase activity;GO:0005524//ATP binding;GO:0016301//kinase activity;
CL70.Contig2_All	XP_005101688.1/4.0e-63/PREDICTED: thiamin pyrophosphokinase 1-like [Aplysia californica]	sp|Q9R0M5|TPK1_MOUSE/2.0e-56/Thiamin pyrophosphokinase 1 OS=Mus musculus GN=Tpk1 PE=1 SV=1	aplc:110978055/9.0e-64/thiamin pyrophosphokinase 1-like isoform X1; K00949 thiamine pyrophosphokinase [EC:2.7.6.2]	Hs21362110/7.2e-56/[H] KOG3153 Thiamine pyrophosphokinase	PF04265/5.7E-19/Thiamin pyrophosphokinase, vitamin B1 binding domain	NA
CL70.Contig3_All	XP_001201244.2/8.6e-46/PREDICTED: thiamin pyrophosphokinase 1 [Strongylocentrotus purpuratus]	sp|Q5E9T4|TPK1_BOVIN/1.2e-41/Thiamin pyrophosphokinase 1 OS=Bos taurus GN=TPK1 PE=2 SV=1	spu:764757/1.1e-46/thiamin pyrophosphokinase 1; K00949 thiamine pyrophosphokinase [EC:2.7.6.2]	Hs21362110/2.2e-40/[H] KOG3153 Thiamine pyrophosphokinase	PF04265/2.6E-19/Thiamin pyrophosphokinase, vitamin B1 binding domain	biological_process:GO:0006772//thiamine metabolic process;GO:0009229//thiamine diphosphate biosynthetic process;molecular_function:GO:0030975//thiamine binding;GO:0004788//thiamine diphosphokinase activity;GO:0005524//ATP binding;GO:0016301//kinase activity;
CL70.Contig4_All	XP_005101688.1/2.9e-67/PREDICTED: thiamin pyrophosphokinase 1-like [Aplysia californica]	sp|Q9R0M5|TPK1_MOUSE/8.8e-58/Thiamin pyrophosphokinase 1 OS=Mus musculus GN=Tpk1 PE=1 SV=1	spu:764757/1.0e-65/thiamin pyrophosphokinase 1; K00949 thiamine pyrophosphokinase [EC:2.7.6.2]	Hs21362110/8.3e-58/[H] KOG3153 Thiamine pyrophosphokinase	PF04263/1.7E-30/Thiamin pyrophosphokinase, catalytic domain	biological_process:GO:0006772//thiamine metabolic process;GO:0009229//thiamine diphosphate biosynthetic process;molecular_function:GO:0030975//thiamine binding;GO:0004788//thiamine diphosphokinase activity;GO:0005524//ATP binding;GO:0016301//kinase activity;
CL70.Contig5_All	NA	NA	NA	NA	NA	NA
CL70.Contig6_All	NA	NA	NA	NA	NA	NA
CL71.Contig1_All	NA	NA	NA	NA	NA	NA
CL71.Contig2_All	NA	NA	NA	NA	NA	NA
CL72.Contig1_All	XP_005091178.1/8.6e-70/PREDICTED: trafficking protein particle complex subunit 2-like [Aplysia californica] >XP_005091179.1 PREDICTED: trafficking protein particle complex subunit 2-like [Aplysia californica] >XP_012945021.1 PREDICTED: trafficking protein particle complex subunit 2-like [Aplysia californica]	sp|Q9CQP2|TPPC2_MOUSE/8.7e-64/Trafficking protein particle complex subunit 2 OS=Mus musculus GN=Trappc2 PE=1 SV=1	crg:105346851/4.8e-69/trafficking protein particle complex subunit 2; K20301 trafficking protein particle complex subunit 2	Hs7657548/1.5e-62/[U] KOG3487 TRAPP 20 K subunit	PTHR12403:SF12/2.4E-91/--	biological_process:GO:0006888//ER to Golgi vesicle-mediated transport;cellular_component:GO:0005737//cytoplasm;
CL72.Contig2_All	XP_005091178.1/7.6e-70/PREDICTED: trafficking protein particle complex subunit 2-like [Aplysia californica] >XP_005091179.1 PREDICTED: trafficking protein particle complex subunit 2-like [Aplysia californica] >XP_012945021.1 PREDICTED: trafficking protein particle complex subunit 2-like [Aplysia californica]	sp|Q9CQP2|TPPC2_MOUSE/7.6e-64/Trafficking protein particle complex subunit 2 OS=Mus musculus GN=Trappc2 PE=1 SV=1	crg:105346851/4.2e-69/trafficking protein particle complex subunit 2; K20301 trafficking protein particle complex subunit 2	Hs7657548/1.4e-62/[U] KOG3487 TRAPP 20 K subunit	PTHR12403:SF12/2.4E-91/--	biological_process:GO:0006888//ER to Golgi vesicle-mediated transport;cellular_component:GO:0005737//cytoplasm;
CL73.Contig1_All	NA	NA	NA	NA	NA	NA
CL73.Contig2_All	NA	NA	NA	NA	NA	NA
CL74.Contig1_All	NA	NA	NA	NA	NA	NA
CL74.Contig2_All	NA	NA	NA	NA	NA	NA
CL75.Contig1_All	XP_011428055.1/2.6e-157/PREDICTED: solute carrier family 23 member 2 isoform X1 [Crassostrea gigas]	sp|B0JZG0|S23A2_XENTR/5.0e-126/Solute carrier family 23 member 2 OS=Xenopus tropicalis GN=slc23a2 PE=2 SV=1	crg:105328747/3.5e-158/solute carrier family 23 member 2 isoform X1; K14611 solute carrier family 23 (nucleobase transporter), member 1/2	Hs20559468/1.4e-125/[F] KOG1292 Xanthine/uracil transporters	PF00860/4.5E-91/Permease family	NA
CL75.Contig2_All	XP_011428056.1/2.4e-157/PREDICTED: solute carrier family 23 member 2 isoform X2 [Crassostrea gigas] >XP_011428057.1 PREDICTED: solute carrier family 23 member 2 isoform X2 [Crassostrea gigas]	sp|B0JZG0|S23A2_XENTR/4.7e-126/Solute carrier family 23 member 2 OS=Xenopus tropicalis GN=slc23a2 PE=2 SV=1	crg:105328747/3.2e-158/solute carrier family 23 member 2 isoform X1; K14611 solute carrier family 23 (nucleobase transporter), member 1/2	Hs20559468/1.3e-125/[F] KOG1292 Xanthine/uracil transporters	PF00860/4.5E-91/Permease family	NA
CL75.Contig3_All	XP_011428056.1/2.0e-157/PREDICTED: solute carrier family 23 member 2 isoform X2 [Crassostrea gigas] >XP_011428057.1 PREDICTED: solute carrier family 23 member 2 isoform X2 [Crassostrea gigas]	sp|B0JZG0|S23A2_XENTR/3.8e-126/Solute carrier family 23 member 2 OS=Xenopus tropicalis GN=slc23a2 PE=2 SV=1	crg:105328747/2.6e-158/solute carrier family 23 member 2 isoform X1; K14611 solute carrier family 23 (nucleobase transporter), member 1/2	Hs20559468/1.0e-125/[F] KOG1292 Xanthine/uracil transporters	PF00860/4.5E-91/Permease family	NA
CL76.Contig1_All	NA	NA	NA	NA	NA	NA
CL76.Contig2_All	NA	NA	NA	NA	NA	NA
CL77.Contig1_All	XP_013078739.1/1.0e-55/PREDICTED: mechanosensory protein 2-like, partial [Biomphalaria glabrata]	sp|Q16TM5|BND7A_AEDAE/1.3e-49/Band 7 protein AAEL010189 OS=Aedes aegypti GN=AAEL010189 PE=3 SV=1	sko:100313653/1.2e-54/MEC2-like protein; K17286 erythrocyte band 7 integral membrane protein	CE04473/1.2e-47/[C] KOG2621 Prohibitins and stomatins of the PID superfamily	PF01145/1.7E-14/SPFH domain / Band 7 family	cellular_component:GO:0016021//integral component of membrane;
CL77.Contig2_All	XP_013078739.1/6.3e-29/PREDICTED: mechanosensory protein 2-like, partial [Biomphalaria glabrata]	sp|Q19958|STO2_CAEEL/1.7e-28/Stomatin-2 OS=Caenorhabditis elegans GN=sto-2 PE=3 SV=4	myi:110455987/1.9e-29/band 7 protein AGAP004871-like; K17286 erythrocyte band 7 integral membrane protein	CE04473/1.2e-28/[C] KOG2621 Prohibitins and stomatins of the PID superfamily	PTHR10264:SF34/8.5E-46/--	cellular_component:GO:0016021//integral component of membrane;
CL78.Contig1_All	NA	NA	NA	NA	NA	NA
CL78.Contig2_All	NA	NA	NA	NA	NA	NA
CL78.Contig3_All	NA	NA	NA	NA	NA	NA
CL79.Contig1_All	NA	NA	NA	NA	NA	NA
CL79.Contig2_All	NA	NA	NA	NA	NA	NA
CL80.Contig1_All	NA	NA	NA	NA	NA	NA
CL80.Contig2_All	NA	NA	NA	NA	NA	NA
CL80.Contig3_All	NA	NA	NA	NA	NA	NA
CL80.Contig4_All	NA	NA	NA	NA	NA	NA
CL81.Contig1_All	XP_005108326.1/9.1e-109/PREDICTED: death-associated protein kinase dapk-1-like [Aplysia californica]	sp|O44997|DAPK_CAEEL/2.1e-51/Death-associated protein kinase dapk-1 OS=Caenorhabditis elegans GN=dapk-1 PE=2 SV=2	obi:106873719/8.7e-92/death-associated protein kinase 1-like; K08803 death-associated protein kinase [EC:2.7.11.1]	CE18058_2/1.6e-51/[T] TWOG0101 Death-associated protein kinase 1, contains Ank-repeats and DEATH domain	PTHR10489:SF699/1.5E-20/--	biological_process:GO:0007165//signal transduction;molecular_function:GO:0005524//ATP binding;GO:0004672//protein kinase activity;
CL81.Contig2_All	XP_005108326.1/3.2e-158/PREDICTED: death-associated protein kinase dapk-1-like [Aplysia californica]	sp|O44997|DAPK_CAEEL/3.8e-84/Death-associated protein kinase dapk-1 OS=Caenorhabditis elegans GN=dapk-1 PE=2 SV=2	obi:106873719/1.2e-145/death-associated protein kinase 1-like; K08803 death-associated protein kinase [EC:2.7.11.1]	CE18058_2/2.8e-84/[T] TWOG0101 Death-associated protein kinase 1, contains Ank-repeats and DEATH domain	PS50088/11.087/Ankyrin repeat profile.	biological_process:GO:0007165//signal transduction;molecular_function:GO:0005524//ATP binding;GO:0004672//protein kinase activity;
CL82.Contig1_All	NA	NA	NA	NA	NA	NA
CL82.Contig2_All	NA	NA	NA	NA	NA	NA
CL83.Contig1_All	NA	NA	NA	NA	NA	NA
CL83.Contig2_All	NA	NA	NA	NA	NA	NA
CL84.Contig1_All	NA	NA	NA	NA	NA	NA
CL84.Contig2_All	NA	NA	NA	NA	NA	NA
CL85.Contig1_All	NA	NA	NA	NA	NA	NA
CL85.Contig2_All	NA	NA	NA	NA	NA	NA
CL86.Contig1_All	XP_018112714.1/5.3e-42/PREDICTED: probable ATP-dependent RNA helicase DDX58 [Xenopus laevis]	sp|Q6Q899|DDX58_MOUSE/7.2e-33/Probable ATP-dependent RNA helicase DDX58 OS=Mus musculus GN=Ddx58 PE=1 SV=2	xla:108713708/7.0e-43/probable ATP-dependent RNA helicase DDX58; K12646 ATP-dependent RNA helicase DDX58 [EC:3.6.3.14]	Hs13129142/2.5e-27/[R] KOG0354 DEAD-box like helicase	SM00487/1.1E-25/DEAD-like helicases superfamily	molecular_function:GO:0003677//DNA binding;GO:0005524//ATP binding;GO:0004386//helicase activity;GO:0003676//nucleic acid binding;
CL86.Contig2_All	XP_022339359.1/6.9e-23/probable ATP-dependent RNA helicase DHX58 [Crassostrea virginica]	sp|Q8R5F7|IFIH1_MOUSE/1.8e-17/Interferon-induced helicase C domain-containing protein 1 OS=Mus musculus GN=Ifih1 PE=1 SV=1	ipu:101154681/3.0e-22/ddx58; DExD/H-box helicase 58; K12646 ATP-dependent RNA helicase DDX58 [EC:3.6.3.14]	Hs11545922/3.9e-17/[R] KOG0354 DEAD-box like helicase	PF04851/2.8E-23/Type III restriction enzyme, res subunit	molecular_function:GO:0003677//DNA binding;GO:0016787//hydrolase activity;GO:0005524//ATP binding;
CL87.Contig1_All	XP_019925931.1/3.6e-148/PREDICTED: C-Jun-amino-terminal kinase-interacting protein 4 isoform X20 [Crassostrea gigas]	sp|Q9GQF1|JIP3_DROME/1.9e-111/JNK-interacting protein 3 OS=Drosophila melanogaster GN=syd PE=1 SV=1	zne:110830203/1.2e-128/JNK-interacting protein 3 isoform X1; K20317 c-Jun-amino-terminal kinase-interacting protein 4	7295181/2.6e-105/[T] KOG2077 JNK/SAPK-associated protein-1	PF09744/1.8E-55/JNK_SAPK-associated protein-1	NA
CL87.Contig2_All	XP_019925931.1/5.7e-143/PREDICTED: C-Jun-amino-terminal kinase-interacting protein 4 isoform X20 [Crassostrea gigas]	sp|Q9GQF1|JIP3_DROME/7.4e-108/JNK-interacting protein 3 OS=Drosophila melanogaster GN=syd PE=1 SV=1	zne:110830203/1.1e-123/JNK-interacting protein 3 isoform X1; K20317 c-Jun-amino-terminal kinase-interacting protein 4	7295181/2.9e-106/[T] KOG2077 JNK/SAPK-associated protein-1	PF16471/2.5E-32/JNK-interacting protein leucine zipper II	NA
CL87.Contig3_All	XP_019925931.1/1.0e-165/PREDICTED: C-Jun-amino-terminal kinase-interacting protein 4 isoform X20 [Crassostrea gigas]	sp|Q9GQF1|JIP3_DROME/9.7e-113/JNK-interacting protein 3 OS=Drosophila melanogaster GN=syd PE=1 SV=1	zne:110830203/5.3e-134/JNK-interacting protein 3 isoform X1; K20317 c-Jun-amino-terminal kinase-interacting protein 4	7295181/1.3e-106/[T] KOG2077 JNK/SAPK-associated protein-1	PF09744/1.8E-55/JNK_SAPK-associated protein-1	NA
CL87.Contig4_All	XP_011437998.1/0.0e+00/PREDICTED: C-Jun-amino-terminal kinase-interacting protein 4 isoform X19 [Crassostrea gigas]	sp|O60271|JIP4_HUMAN/2.6e-295/C-Jun-amino-terminal kinase-interacting protein 4 OS=Homo sapiens GN=SPAG9 PE=1 SV=4	crg:105335674/0.0e+00/C-Jun-amino-terminal kinase-interacting protein 4 isoform X1; K20317 c-Jun-amino-terminal kinase-interacting protein 4	Hs14719398/7.2e-223/[T] KOG2077 JNK/SAPK-associated protein-1	PF09744/1.2E-56/JNK_SAPK-associated protein-1	NA
CL88.Contig1_All	XP_021379842.1/8.4e-53/uncharacterized protein LOC110467188 [Mizuhopecten yessoensis] >XP_021379843.1 uncharacterized protein LOC110467188 [Mizuhopecten yessoensis] >XP_021379844.1 uncharacterized protein LOC110467188 [Mizuhopecten yessoensis] >XP_021379845.1 uncharacterized protein LOC110467188 [Mizuhopecten yessoensis]	sp|Q9BRZ2|TRI56_HUMAN/1.2e-13/E3 ubiquitin-protein ligase TRIM56 OS=Homo sapiens GN=TRIM56 PE=1 SV=3	obi:106871616/4.9e-41/tripartite motif-containing protein 45-like; K12026 tripartite motif-containing protein 56 [EC:2.3.2.27]	Hs20542968/9.0e-14/[O] KOG2177 Predicted E3 ubiquitin ligase	PTHR24103/4.7E-25/--	NA
CL88.Contig2_All	XP_021379842.1/6.6e-36/uncharacterized protein LOC110467188 [Mizuhopecten yessoensis] >XP_021379843.1 uncharacterized protein LOC110467188 [Mizuhopecten yessoensis] >XP_021379844.1 uncharacterized protein LOC110467188 [Mizuhopecten yessoensis] >XP_021379845.1 uncharacterized protein LOC110467188 [Mizuhopecten yessoensis]	sp|Q56R14|TRI33_XENLA/6.9e-11/E3 ubiquitin-protein ligase TRIM33 OS=Xenopus laevis GN=trim33 PE=1 SV=1	obi:106871616/2.3e-29/tripartite motif-containing protein 45-like; K12026 tripartite motif-containing protein 56 [EC:2.3.2.27]	Hs14971411/5.0e-11/[O] KOG2177 Predicted E3 ubiquitin ligase	PTHR24103/4.8E-16/--	cellular_component:GO:0005622//intracellular;molecular_function:GO:0008270//zinc ion binding;
CL89.Contig1_All	XP_021365183.1/7.4e-159/RNA-binding protein 39-like [Mizuhopecten yessoensis]	sp|Q5RC80|RBM39_PONAB/2.6e-137/RNA-binding protein 39 OS=Pongo abelii GN=RBM39 PE=2 SV=1	myi:110457989/9.8e-160/RNA-binding protein 39-like; K13091 RNA-binding protein 39	Hs4757926/1.9e-137/[K] KOG0147 Transcriptional coactivator CAPER (RRM superfamily)	PTHR24012:SF396/2.0E-112/--	NA
CL89.Contig2_All	XP_021365183.1/2.6e-159/RNA-binding protein 39-like [Mizuhopecten yessoensis]	sp|Q5RC80|RBM39_PONAB/1.1e-138/RNA-binding protein 39 OS=Pongo abelii GN=RBM39 PE=2 SV=1	myi:110457989/3.4e-160/RNA-binding protein 39-like; K13091 RNA-binding protein 39	Hs4757926/7.6e-139/[K] KOG0147 Transcriptional coactivator CAPER (RRM superfamily)	SM00361/0.58/RNA recognition motif	NA
CL89.Contig3_All	XP_021365183.1/2.6e-159/RNA-binding protein 39-like [Mizuhopecten yessoensis]	sp|Q5RC80|RBM39_PONAB/1.1e-138/RNA-binding protein 39 OS=Pongo abelii GN=RBM39 PE=2 SV=1	myi:110457989/3.4e-160/RNA-binding protein 39-like; K13091 RNA-binding protein 39	Hs4757926/7.7e-139/[K] KOG0147 Transcriptional coactivator CAPER (RRM superfamily)	SM00361/0.58/RNA recognition motif	NA
CL89.Contig4_All	NA	NA	NA	NA	NA	NA
CL89.Contig5_All	XP_021365183.1/6.3e-159/RNA-binding protein 39-like [Mizuhopecten yessoensis]	sp|Q5RC80|RBM39_PONAB/1.2e-138/RNA-binding protein 39 OS=Pongo abelii GN=RBM39 PE=2 SV=1	myi:110457989/8.3e-160/RNA-binding protein 39-like; K13091 RNA-binding protein 39	Hs4757926/8.4e-139/[K] KOG0147 Transcriptional coactivator CAPER (RRM superfamily)	PS50102/15.221/Eukaryotic RNA Recognition Motif (RRM) profile.	NA
CL89.Contig6_All	NA	NA	NA	NA	NA	NA
CL89.Contig7_All	NA	NA	NA	NA	NA	NA
CL89.Contig8_All	NA	NA	NA	NA	NA	NA
CL90.Contig1_All	NA	NA	NA	NA	NA	NA
CL90.Contig2_All	NA	NA	NA	NA	NA	NA
CL91.Contig1_All	XP_013083471.1/6.3e-23/PREDICTED: cell surface glycoprotein 1-like, partial [Biomphalaria glabrata]	NA	NA	Hs22041107/5.7e-07/[A] KOG1040 Polyadenylation factor I complex, subunit, Yth1 (CPSF subunit)	PS50103/12.005/Zinc finger C3H1-type profile.	NA
CL91.Contig2_All	XP_013083471.1/2.4e-20/PREDICTED: cell surface glycoprotein 1-like, partial [Biomphalaria glabrata]	NA	NA	NA	NA	NA
CL92.Contig1_All	XP_022319728.1/1.6e-07/ankyrin-2-like isoform X23 [Crassostrea virginica]	NA	myi:110446561/2.1e-08/titin-like; K10380 ankyrin	NA	NA	NA
CL92.Contig2_All	XP_014773640.1/0.0e+00/PREDICTED: ankyrin-3-like isoform X20 [Octopus bimaculoides]	sp|G5E8K5|ANK3_MOUSE/0.0e+00/Ankyrin-3 OS=Mus musculus GN=Ank3 PE=1 SV=1	zne:110838043/0.0e+00/ankyrin-3-like isoform X1; K10380 ankyrin	7295202/0.0e+00/[M] KOG4177 Ankyrin	PF12796/8.0E-15/Ankyrin repeats (3 copies)	NA
CL92.Contig3_All	XP_012940421.1/2.5e-60/PREDICTED: titin-like isoform X1 [Aplysia californica]	NA	myi:110446561/9.6e-53/titin-like; K10380 ankyrin	NA	NA	NA
CL92.Contig4_All	XP_013072445.1/0.0e+00/PREDICTED: ankyrin-3-like isoform X21 [Biomphalaria glabrata]	sp|Q01484|ANK2_HUMAN/0.0e+00/Ankyrin-2 OS=Homo sapiens GN=ANK2 PE=1 SV=4	lak:106166132/0.0e+00/titin-like isoform X1; K10380 ankyrin	7295202/0.0e+00/[M] KOG4177 Ankyrin	PS50088/13.598/Ankyrin repeat profile.	NA
CL92.Contig5_All	XP_011896280.1/3.4e-51/PREDICTED: mucin-19-like, partial [Cercocebus atys]	sp|Q75JC9|Y8484_DICDI/7.9e-10/Uncharacterized protein DDB_G0271670 OS=Dictyostelium discoideum GN=DDB_G0271670 PE=3 SV=1	obi:106871604/1.7e-43/ankyrin-3-like; K10380 ankyrin	NA	PS50017/18.464/Death domain profile.	NA
CL93.Contig1_All	OWF45051.1/1.1e-10/hypothetical protein KP79_PYT01617 [Mizuhopecten yessoensis]	NA	NA	NA	NA	NA
CL93.Contig2_All	OWF45051.1/1.1e-17/hypothetical protein KP79_PYT01617 [Mizuhopecten yessoensis]	NA	NA	NA	PF02493/1.0/MORN repeat	NA
CL94.Contig1_All	NA	NA	NA	NA	NA	NA
CL94.Contig2_All	NA	NA	NA	NA	NA	NA
CL95.Contig1_All	XP_005102929.2/1.3e-33/PREDICTED: collagen alpha-1(XXIII) chain-like [Aplysia californica]	sp|P20849|CO9A1_HUMAN/1.3e-14/Collagen alpha-1(IX) chain OS=Homo sapiens GN=COL9A1 PE=1 SV=3	myi:110447513/2.1e-16/collagen alpha-1(XXVIII) chain-like isoform X1; K16617 collagen, type XIII, alpha	Hs17978502/9.1e-15/[W] KOG3544 Collagens (type IV and type XIII), and related proteins	PTHR24023/1.8E-16/--	NA
CL95.Contig2_All	XP_005102929.2/2.2e-73/PREDICTED: collagen alpha-1(XXIII) chain-like [Aplysia californica]	sp|Q86Y22|CONA1_HUMAN/1.8e-29/Collagen alpha-1(XXIII) chain OS=Homo sapiens GN=COL23A1 PE=1 SV=1	bom:102270895/2.0e-35/COL13A1; collagen type XIII alpha 1 chain; K16617 collagen, type XIII, alpha	HsM18426947/2.8e-32/[W] KOG3544 Collagens (type IV and type XIII), and related proteins	PTHR24023/7.2E-43/--	NA
CL95.Contig3_All	XP_005102929.2/1.9e-98/PREDICTED: collagen alpha-1(XXIII) chain-like [Aplysia californica]	sp|Q5TAT6|CODA1_HUMAN/1.5e-36/Collagen alpha-1(XIII) chain OS=Homo sapiens GN=COL13A1 PE=1 SV=1	bom:102270895/5.1e-44/COL13A1; collagen type XIII alpha 1 chain; K16617 collagen, type XIII, alpha	Hs22027574/1.1e-36/[W] KOG3544 Collagens (type IV and type XIII), and related proteins	PF01391/2.6E-9/Collagen triple helix repeat (20 copies)	NA
CL95.Contig4_All	XP_020299968.1/5.7e-07/collagen alpha chain CG42342 isoform X4 [Pseudomyrmex gracilis]	sp|B7Z0K8|COLL1_DROME/9.2e-07/Collagen alpha chain CG42342 OS=Drosophila melanogaster GN=CG42342 PE=2 SV=1	tca:659070/2.4e-06/collagen alpha chain CG42342; K16617 collagen, type XIII, alpha	7300167/6.6e-07/[W] KOG3544 Collagens (type IV and type XIII), and related proteins	NA	NA
CL96.Contig1_All	NA	NA	NA	NA	NA	NA
CL96.Contig2_All	NA	NA	NA	NA	NA	NA
CL96.Contig3_All	NA	NA	NA	NA	NA	NA
CL97.Contig1_All	XP_015832348.1/1.4e-20/PREDICTED: nuclear pore complex protein Nup214-like [Nothobranchius furzeri]	NA	NA	NA	NA	NA
CL97.Contig2_All	NA	NA	NA	NA	NA	NA
CL98.Contig1_All	NA	NA	NA	NA	NA	NA
CL98.Contig2_All	NA	NA	NA	NA	NA	NA
CL99.Contig1_All	KFQ65325.1/5.4e-07/hypothetical protein N334_11678, partial [Pelecanus crispus]	NA	NA	NA	NA	NA
CL99.Contig2_All	NA	NA	NA	NA	NA	NA
CL100.Contig1_All	XP_014016072.1/1.0e-10/PREDICTED: integrin alpha-8-like isoform X2 [Salmo salar]	NA	NA	NA	NA	biological_process:GO:0007155//cell adhesion;GO:0007229//integrin-mediated signaling pathway;cellular_component:GO:0008305//integrin complex;
CL100.Contig2_All	NA	NA	NA	NA	NA	NA
CL100.Contig3_All	NA	NA	NA	NA	NA	NA
CL100.Contig4_All	NA	NA	NA	NA	NA	NA
CL101.Contig1_All	XP_005102894.1/3.4e-27/PREDICTED: RNA-directed DNA polymerase from mobile element jockey-like [Aplysia californica]	NA	lcm:102351435/5.0e-11/IPMK; inositol polyphosphate multikinase; K00915 inositol-polyphosphate multikinase [EC:2.7.1.140 2.7.1.151]	NA	NA	NA
CL101.Contig2_All	XP_005092354.1/2.8e-37/PREDICTED: RNA-directed DNA polymerase from mobile element jockey-like [Aplysia californica]	NA	pxy:105385451/2.8e-17/transcription termination factor 2-like; K15173 transcription termination factor 2 [EC:3.6.4.-]	NA	NA	NA
CL101.Contig3_All	NA	NA	NA	NA	NA	NA
CL101.Contig4_All	NA	NA	NA	NA	NA	NA
CL101.Contig5_All	NA	NA	NA	NA	NA	NA
CL101.Contig6_All	XP_005092354.1/8.9e-22/PREDICTED: RNA-directed DNA polymerase from mobile element jockey-like [Aplysia californica]	NA	NA	NA	NA	NA
CL101.Contig7_All	NA	NA	NA	NA	NA	NA
CL102.Contig1_All	NA	NA	NA	NA	NA	NA
CL102.Contig2_All	NA	NA	NA	NA	NA	NA
CL103.Contig1_All	NA	NA	NA	NA	NA	NA
CL103.Contig2_All	NA	NA	NA	NA	NA	NA
CL104.Contig1_All	KGL97725.1/6.6e-18/hypothetical protein N301_01220, partial [Charadrius vociferus]	sp|Q6ZRP5|YD019_HUMAN/3.8e-07/Putative uncharacterized protein FLJ46204 OS=Homo sapiens PE=5 SV=2	tng:GSTEN00008568G001/2.3e-11/unnamed protein product; K06840 semaphorin 3	NA	NA	NA
CL104.Contig2_All	NA	NA	NA	NA	NA	NA
CL105.Contig1_All	NA	NA	NA	NA	NA	NA
CL105.Contig2_All	XP_009048128.1/5.7e-10/hypothetical protein LOTGIDRAFT_172708 [Lottia gigantea] >ESP01185.1 hypothetical protein LOTGIDRAFT_172708 [Lottia gigantea]	NA	NA	NA	NA	NA
CL105.Contig3_All	NA	NA	NA	NA	NA	NA
CL106.Contig1_All	XP_013091462.1/4.7e-58/PREDICTED: transgelin-3-like [Biomphalaria glabrata]	sp|Q9WVA4|TAGL2_MOUSE/1.4e-06/Transgelin-2 OS=Mus musculus GN=Tagln2 PE=1 SV=4	crg:105338955/1.9e-47/transgelin-3 isoform X1; K20526 transgelin	CE09767/1.2e-07/[Z] KOG2046 Calponin	NA	NA
CL106.Contig2_All	XP_013091462.1/1.2e-51/PREDICTED: transgelin-3-like [Biomphalaria glabrata]	sp|Q55E26|GXCB_DICDI/1.1e-08/Rac guanine nucleotide exchange factor B OS=Dictyostelium discoideum GN=gxcB PE=2 SV=1	crg:105338955/8.7e-40/transgelin-3 isoform X1; K20526 transgelin	7303337/3.8e-06/[Z] KOG2046 Calponin	NA	NA
CL106.Contig3_All	NA	NA	NA	NA	NA	NA
CL107.Contig1_All	NA	NA	NA	NA	NA	NA
CL107.Contig2_All	NA	NA	NA	NA	NA	NA
CL107.Contig3_All	NA	NA	NA	NA	NA	NA
CL108.Contig1_All	XP_011428998.1/1.0e-27/PREDICTED: selenoprotein K [Crassostrea gigas]	sp|Q32PE3|SELK_BOVIN/3.7e-16/Selenoprotein K OS=Bos taurus GN=SELENOK PE=3 SV=3	NA	NA	PTHR16875/1.2E-32/--	NA
CL108.Contig2_All	XP_011428998.1/6.5e-28/PREDICTED: selenoprotein K [Crassostrea gigas]	sp|Q32PE3|SELK_BOVIN/2.4e-16/Selenoprotein K OS=Bos taurus GN=SELENOK PE=3 SV=3	NA	NA	PF10961/3.3E-30/Protein of unknown function (DUF2763)	NA
CL108.Contig3_All	NA	NA	NA	NA	NA	NA
CL109.Contig1_All	NA	NA	NA	NA	NA	NA
CL109.Contig2_All	NA	NA	NA	NA	NA	NA
CL110.Contig1_All	XP_013387904.1/3.8e-130/PREDICTED: ufm1-specific protease 2-like isoform X2 [Lingula anatina]	sp|Q3B8N0|UFSP2_XENLA/2.8e-114/Ufm1-specific protease 2 OS=Xenopus laevis GN=ufsp2 PE=2 SV=1	lak:106156987/9.5e-130/ufm1-specific protease 2-like isoform X1; K01376 UFM1-specific protease 2 [EC:3.4.22.-]	Hs8922938/2.4e-107/[S] KOG2433 Uncharacterized conserved protein	PTHR24375/1.9E-103/--	molecular_function:GO:0008233//peptidase activity;
CL110.Contig2_All	NA	NA	NA	NA	NA	NA
CL111.Contig1_All	NA	NA	NA	NA	NA	NA
CL111.Contig2_All	NA	NA	NA	NA	NA	NA
CL112.Contig1_All	XP_012938988.1/1.5e-202/PREDICTED: mesocentin-like [Aplysia californica]	sp|Q75JC9|Y8484_DICDI/2.9e-11/Uncharacterized protein DDB_G0271670 OS=Dictyostelium discoideum GN=DDB_G0271670 PE=3 SV=1	crg:105340223/1.7e-188/uncharacterized protein LOC105340223 isoform X1; K09487 heat shock protein 90kDa beta	7299809_1/4.8e-32/[W] TWOG0102 Thrombospondin/Oligomeric matrix protein precursor (COMP)	PF02412/2.8E-4/Thrombospondin type 3 repeat	NA
CL112.Contig2_All	XP_009019730.1/2.5e-29/hypothetical protein HELRODRAFT_161577 [Helobdella robusta] >ESO02322.1 hypothetical protein HELRODRAFT_161577 [Helobdella robusta]	NA	crg:105340223/5.2e-28/uncharacterized protein LOC105340223 isoform X1; K09487 heat shock protein 90kDa beta	7299809_1/2.9e-13/[W] TWOG0102 Thrombospondin/Oligomeric matrix protein precursor (COMP)	PF02412/0.0042/Thrombospondin type 3 repeat	molecular_function:GO:0005509//calcium ion binding;
CL113.Contig1_All	NA	NA	NA	NA	NA	NA
CL113.Contig2_All	NA	NA	NA	NA	NA	NA
CL113.Contig3_All	NA	NA	NA	NA	NA	NA
CL114.Contig1_All	NP_001268725.1/4.8e-20/early growth response protein 1-like [Aplysia californica] >AGH32758.1 Egr transcription factor-like protein [Aplysia californica]	NA	crg:105322994/1.2e-14/early growth response protein 1-B; K09203 early growth response protein 1	NA	NA	molecular_function:GO:0003676//nucleic acid binding;
CL114.Contig2_All	NP_001268725.1/8.2e-88/early growth response protein 1-like [Aplysia californica] >AGH32758.1 Egr transcription factor-like protein [Aplysia californica]	sp|Q6GQH4|EGR1A_XENLA/8.3e-50/Early growth response protein 1-A OS=Xenopus laevis GN=egr1-a PE=2 SV=1	crg:105322994/1.7e-65/early growth response protein 1-B; K09203 early growth response protein 1	7300332/3.5e-50/[R] KOG1721 FOG: Zn-finger	PS50157/15.791/Zinc finger C2H2 type domain profile.	molecular_function:GO:0003676//nucleic acid binding;
CL115.Contig1_All	NA	NA	NA	NA	NA	NA
CL115.Contig2_All	NA	NA	NA	NA	NA	NA
CL115.Contig3_All	XP_011497162.1/2.6e-07/PREDICTED: histidine-rich glycoprotein-like, partial [Ceratosolen solmsi marchali]	NA	NA	NA	NA	NA
CL115.Contig4_All	NA	NA	NA	NA	NA	NA
CL115.Contig5_All	XP_011497162.1/6.3e-06/PREDICTED: histidine-rich glycoprotein-like, partial [Ceratosolen solmsi marchali]	NA	NA	NA	NA	NA
CL116.Contig1_All	XP_005098693.2/2.3e-45/PREDICTED: histone deacetylase 6-like [Aplysia californica]	sp|Q9Z2V5|HDAC6_MOUSE/3.3e-33/Histone deacetylase 6 OS=Mus musculus GN=Hdac6 PE=1 SV=3	myi:110453222/6.6e-41/histone deacetylase 6-like isoform X1; K11407 histone deacetylase 6 [EC:3.5.1.98]	Hs13128864/1.2e-32/[B] KOG1343 Histone deacetylase complex, catalytic component HDA1	SM00290/2.1E-10/Ubiquitin Carboxyl-terminal Hydrolase-like zinc finger	NA
CL116.Contig2_All	XP_005098693.2/2.4e-45/PREDICTED: histone deacetylase 6-like [Aplysia californica]	sp|Q9Z2V5|HDAC6_MOUSE/7.5e-33/Histone deacetylase 6 OS=Mus musculus GN=Hdac6 PE=1 SV=3	myi:110453222/5.2e-41/histone deacetylase 6-like isoform X1; K11407 histone deacetylase 6 [EC:3.5.1.98]	Hs13128864/1.6e-32/[B] KOG1343 Histone deacetylase complex, catalytic component HDA1	SM00290/2.1E-10/Ubiquitin Carboxyl-terminal Hydrolase-like zinc finger	NA
CL116.Contig3_All	XP_005098693.2/1.5e-43/PREDICTED: histone deacetylase 6-like [Aplysia californica]	sp|Q9Z2V5|HDAC6_MOUSE/1.0e-33/Histone deacetylase 6 OS=Mus musculus GN=Hdac6 PE=1 SV=3	myi:110453222/3.5e-41/histone deacetylase 6-like isoform X1; K11407 histone deacetylase 6 [EC:3.5.1.98]	Hs13128864/6.3e-33/[B] KOG1343 Histone deacetylase complex, catalytic component HDA1	PTHR10625:SF104/2.4E-57/--	NA
CL117.Contig1_All	NA	NA	NA	NA	NA	NA
CL117.Contig2_All	NA	NA	NA	NA	NA	NA
CL118.Contig1_All	NA	NA	NA	NA	NA	NA
CL118.Contig2_All	NA	NA	NA	NA	NA	NA
CL118.Contig3_All	NA	NA	NA	NA	NA	NA
CL119.Contig1_All	NA	NA	NA	NA	NA	NA
CL119.Contig2_All	NA	NA	NA	NA	NA	NA
CL120.Contig1_All	NA	NA	NA	NA	NA	NA
CL120.Contig2_All	NA	NA	NA	NA	NA	NA
CL120.Contig3_All	NA	NA	NA	NA	NA	NA
CL121.Contig1_All	NA	NA	NA	NA	NA	NA
CL121.Contig2_All	NA	NA	NA	NA	NA	NA
CL122.Contig1_All	NA	NA	NA	NA	NA	NA
CL122.Contig2_All	NA	NA	NA	NA	NA	NA
CL122.Contig3_All	NA	NA	NA	NA	NA	NA
CL123.Contig1_All	NA	NA	NA	NA	NA	NA
CL123.Contig2_All	NA	NA	NA	NA	NA	NA
CL124.Contig1_All	NA	NA	NA	NA	NA	NA
CL124.Contig2_All	NA	NA	NA	NA	NA	NA
CL125.Contig1_All	NA	NA	NA	NA	NA	NA
CL125.Contig2_All	NA	NA	NA	NA	NA	NA
CL126.Contig1_All	XP_012793630.1/3.7e-07/hypothetical protein MS3_02053, partial [Schistosoma haematobium] >KGB33852.1 hypothetical protein MS3_02053, partial [Schistosoma haematobium]	NA	shx:MS3_08041/9.2e-07/Bile salt export pump; K05658 ATP-binding cassette, subfamily B (MDR/TAP), member 1 [EC:3.6.3.44]	NA	NA	NA
CL126.Contig2_All	NA	NA	NA	NA	NA	NA
CL126.Contig3_All	NA	NA	NA	NA	NA	NA
CL126.Contig4_All	CAJ00236.1/4.2e-37/TPA: endonuclease-reverse transcriptase [Schistosoma mansoni]	NA	pxy:105398789/4.1e-25/insulin-degrading enzyme-like; K01408 insulysin [EC:3.4.24.56]	NA	NA	NA
CL126.Contig5_All	CAJ00236.1/2.0e-44/TPA: endonuclease-reverse transcriptase [Schistosoma mansoni]	NA	pxy:105398789/1.4e-25/insulin-degrading enzyme-like; K01408 insulysin [EC:3.4.24.56]	NA	NA	NA
CL126.Contig6_All	CAJ00236.1/3.2e-53/TPA: endonuclease-reverse transcriptase [Schistosoma mansoni]	NA	shx:MS3_08041/6.9e-28/Bile salt export pump; K05658 ATP-binding cassette, subfamily B (MDR/TAP), member 1 [EC:3.6.3.44]	NA	NA	NA
CL127.Contig1_All	ABR37307.1/1.3e-147/TASK two-pore domain potassium channel [Lymnaea stagnalis]	sp|Q63ZI0|KCNK9_XENLA/8.9e-90/Potassium channel subfamily K member 9 OS=Xenopus laevis GN=kcnk9 PE=2 SV=1	obi:106884434/1.9e-139/two pore potassium channel protein sup-9-like; K04919 potassium channel subfamily K member 9	7299791/8.7e-95/[P] KOG4404 Tandem pore domain K+ channel TASK3/THIK-1	PTHR11003:SF139/1.3E-139/--	NA
CL127.Contig2_All	ABR37307.1/9.6e-42/TASK two-pore domain potassium channel [Lymnaea stagnalis]	sp|O17185|SUP9_CAEEL/4.8e-35/Two pore potassium channel protein sup-9 OS=Caenorhabditis elegans GN=sup-9 PE=1 SV=2	obi:106884434/5.9e-40/two pore potassium channel protein sup-9-like; K04919 potassium channel subfamily K member 9	CE28297/3.5e-35/[P] KOG4404 Tandem pore domain K+ channel TASK3/THIK-1	PF07885/1.1E-16/Ion channel	cellular_component:GO:0016021//integral component of membrane;molecular_function:GO:0005267//potassium channel activity;
CL128.Contig1_All	XP_001620245.1/1.5e-21/hypothetical protein NEMVEDRAFT_v1g148697 [Nematostella vectensis] >EDO28145.1 predicted protein, partial [Nematostella vectensis]	sp|Q9UJ55|MAGL2_HUMAN/3.3e-10/MAGE-like protein 2 OS=Homo sapiens GN=MAGEL2 PE=1 SV=2	sko:102801332/1.1e-15/DNA-directed RNA polymerase II subunit RPB1-like; K03006 DNA-directed RNA polymerase II subunit RPB1 [EC:2.7.7.6]	Hs22058800/3.5e-06/[R] LSE0208 H Predicted membrane protein	NA	NA
CL128.Contig2_All	XP_001620245.1/3.5e-09/hypothetical protein NEMVEDRAFT_v1g148697 [Nematostella vectensis] >EDO28145.1 predicted protein, partial [Nematostella vectensis]	NA	sko:102801332/1.2e-07/DNA-directed RNA polymerase II subunit RPB1-like; K03006 DNA-directed RNA polymerase II subunit RPB1 [EC:2.7.7.6]	NA	NA	NA
CL128.Contig3_All	XP_001620245.1/3.1e-30/hypothetical protein NEMVEDRAFT_v1g148697 [Nematostella vectensis] >EDO28145.1 predicted protein, partial [Nematostella vectensis]	sp|Q9UJ55|MAGL2_HUMAN/4.0e-11/MAGE-like protein 2 OS=Homo sapiens GN=MAGEL2 PE=1 SV=2	sko:102801332/3.3e-20/DNA-directed RNA polymerase II subunit RPB1-like; K03006 DNA-directed RNA polymerase II subunit RPB1 [EC:2.7.7.6]	NA	NA	cellular_component:GO:0016020//membrane;molecular_function:GO:0004871//signal transducer activity;
CL129.Contig1_All	XP_014349402.1/4.0e-43/PREDICTED: uncharacterized protein LOC106705179 [Latimeria chalumnae]	NA	pxy:105398789/2.5e-17/insulin-degrading enzyme-like; K01408 insulysin [EC:3.4.24.56]	NA	PS51257/7.0/Prokaryotic membrane lipoprotein lipid attachment site profile.	NA
CL129.Contig2_All	XP_014349402.1/1.3e-30/PREDICTED: uncharacterized protein LOC106705179 [Latimeria chalumnae]	NA	pxy:105398789/1.9e-06/insulin-degrading enzyme-like; K01408 insulysin [EC:3.4.24.56]	NA	NA	biological_process:GO:0008152//metabolic process;molecular_function:GO:0016758//transferase activity, transferring hexosyl groups;
CL129.Contig3_All	NA	NA	NA	NA	NA	NA
CL129.Contig4_All	NA	NA	NA	NA	NA	NA
CL130.Contig1_All	XP_013095006.1/5.9e-57/PREDICTED: beta-hexosaminidase subunit alpha-like [Biomphalaria glabrata]	sp|P20060|HEXB_MOUSE/3.2e-44/Beta-hexosaminidase subunit beta OS=Mus musculus GN=Hexb PE=1 SV=2	lak:106155065/3.1e-54/beta-hexosaminidase subunit alpha-like isoform X1; K12373 hexosaminidase [EC:3.2.1.52]	Hs4504371/7.4e-43/[G] KOG2499 Beta-N-acetylhexosaminidase	PF00728/5.2E-19/Glycosyl hydrolase family 20, catalytic domain	biological_process:GO:0005975//carbohydrate metabolic process;molecular_function:GO:0102148//N-acetyl-beta-D-galactosaminidase activity;GO:0004563//beta-N-acetylhexosaminidase activity;
CL130.Contig2_All	XP_005090700.1/1.7e-193/PREDICTED: beta-hexosaminidase subunit alpha-like [Aplysia californica]	sp|Q5RC84|HEXA_PONAB/2.2e-158/Beta-hexosaminidase subunit alpha OS=Pongo abelii GN=HEXA PE=3 SV=1	lak:106155065/5.1e-186/beta-hexosaminidase subunit alpha-like isoform X1; K12373 hexosaminidase [EC:3.2.1.52]	Hs4504371/2.1e-158/[G] KOG2499 Beta-N-acetylhexosaminidase	PF00728/3.7E-86/Glycosyl hydrolase family 20, catalytic domain	biological_process:GO:0005975//carbohydrate metabolic process;molecular_function:GO:0102148//N-acetyl-beta-D-galactosaminidase activity;GO:0004563//beta-N-acetylhexosaminidase activity;
CL131.Contig1_All	XP_013412168.1/8.2e-190/PREDICTED: digestive cysteine proteinase 2-like [Lingula anatina]	sp|Q54TR1|CFAD_DICDI/3.1e-90/Counting factor associated protein D OS=Dictyostelium discoideum GN=cfaD PE=1 SV=1	aag:5576221/6.4e-74/cathepsin L; K01365 cathepsin L [EC:3.4.22.15]	7294432/2.5e-166/[O] KOG1543 Cysteine proteinase Cathepsin L	PTHR12411:SF374/2.1E-260/--	molecular_function:GO:0008234//cysteine-type peptidase activity;
CL131.Contig2_All	XP_013412168.1/1.2e-189/PREDICTED: digestive cysteine proteinase 2-like [Lingula anatina]	sp|Q54TR1|CFAD_DICDI/4.5e-90/Counting factor associated protein D OS=Dictyostelium discoideum GN=cfaD PE=1 SV=1	aag:5576221/9.1e-74/cathepsin L; K01365 cathepsin L [EC:3.4.22.15]	7294432/3.6e-166/[O] KOG1543 Cysteine proteinase Cathepsin L	PTHR12411:SF374/2.1E-260/--	molecular_function:GO:0008234//cysteine-type peptidase activity;
CL131.Contig3_All	XP_013412168.1/3.1e-190/PREDICTED: digestive cysteine proteinase 2-like [Lingula anatina]	sp|Q54TR1|CFAD_DICDI/4.5e-90/Counting factor associated protein D OS=Dictyostelium discoideum GN=cfaD PE=1 SV=1	aag:5576221/9.1e-74/cathepsin L; K01365 cathepsin L [EC:3.4.22.15]	7294432/3.6e-166/[O] KOG1543 Cysteine proteinase Cathepsin L	SM00848/1.2E-17/Cathepsin propeptide inhibitor domain (I29)	molecular_function:GO:0008234//cysteine-type peptidase activity;
CL132.Contig1_All	NA	NA	NA	NA	NA	NA
CL132.Contig2_All	NA	NA	NA	NA	NA	NA
CL133.Contig1_All	NA	NA	NA	NA	NA	NA
CL133.Contig2_All	NA	NA	NA	NA	NA	NA
CL134.Contig1_All	XP_012937777.1/1.6e-171/PREDICTED: prominin-1-A-like isoform X1 [Aplysia californica]	sp|Q9W735|PRM1A_DANRE/2.9e-58/Prominin-1-A OS=Danio rerio GN=prom1a PE=2 SV=2	crg:105345788/5.5e-104/prominin-1-A; K06532 prominin 1	Hs5174387/6.7e-52/[R] KOG4331 Polytopic membrane protein Prominin	PF05478/1.3E-139/Prominin	cellular_component:GO:0016021//integral component of membrane;
CL134.Contig2_All	XP_012937778.1/8.6e-173/PREDICTED: prominin-1-A-like isoform X2 [Aplysia californica]	sp|Q9W735|PRM1A_DANRE/3.0e-58/Prominin-1-A OS=Danio rerio GN=prom1a PE=2 SV=2	crg:105345788/3.9e-105/prominin-1-A; K06532 prominin 1	Hs5174387/3.3e-51/[R] KOG4331 Polytopic membrane protein Prominin	PTHR22730/5.9E-147/--	cellular_component:GO:0016021//integral component of membrane;
CL134.Contig3_All	NA	NA	NA	NA	NA	NA
CL135.Contig1_All	XP_005102270.2/8.5e-14/PREDICTED: uncharacterized protein LOC101846433 [Aplysia californica]	NA	NA	NA	NA	NA
CL135.Contig2_All	NA	NA	NA	NA	NA	NA
CL136.Contig1_All	NA	NA	NA	NA	NA	NA
CL136.Contig2_All	NA	NA	NA	NA	NA	NA
CL137.Contig1_All	NA	NA	NA	NA	NA	NA
CL137.Contig2_All	XP_022296330.1/7.4e-11/uncharacterized protein LOC111106094 [Crassostrea virginica]	NA	NA	NA	NA	NA
CL137.Contig3_All	KXJ06924.1/1.3e-144/Craniofacial development protein 2 [Exaiptasia pallida]	sp|Q10126|YSM6_CAEEL/1.7e-16/Putative uncharacterized transposon-derived protein F52C9.6 OS=Caenorhabditis elegans GN=F52C9.6 PE=5 SV=1	lcm:106704261/1.0e-60/uncharacterized LOC106704261; K12354 ectonucleotide pyrophosphatase/phosphodiesterase family member 7 [EC:3.1.4.12]	CE26755/1.8e-20/[R] KOG1075 FOG: Reverse transcriptase	PS50157/10.783/Zinc finger C2H2 type domain profile.	NA
CL138.Contig1_All	NA	NA	NA	NA	NA	NA
CL138.Contig2_All	NA	NA	NA	NA	NA	NA
CL139.Contig1_All	NA	NA	NA	NA	NA	NA
CL139.Contig2_All	NA	NA	NA	NA	NA	NA
CL140.Contig1_All	NA	NA	NA	NA	NA	NA
CL140.Contig2_All	XP_005103893.1/8.6e-99/PREDICTED: m7GpppX diphosphatase-like [Aplysia californica]	sp|Q8MJJ7|DCPS_BOVIN/5.3e-74/m7GpppX diphosphatase OS=Bos taurus GN=DCPS PE=2 SV=1	lak:106179651/5.0e-79/m7GpppX diphosphatase-like; K12584 m7GpppX diphosphatase [EC:3.6.1.59]	Hs7661734/1.1e-73/[S] KOG3969 Uncharacterized conserved protein	PF05652/1.7E-19/Scavenger mRNA decapping enzyme (DcpS) N-terminal	biological_process:GO:0000290//deadenylation-dependent decapping of nuclear-transcribed mRNA;molecular_function:GO:0016787//hydrolase activity;
CL141.Contig1_All	XP_005104709.2/2.2e-238/PREDICTED: zinc metalloproteinase nas-15-like [Aplysia californica]	sp|Q19269|NAS14_CAEEL/4.5e-39/Zinc metalloproteinase nas-14 OS=Caenorhabditis elegans GN=nas-14 PE=2 SV=2	crg:105332904/7.9e-208/uncharacterized protein LOC105332904; K05502 bone morphogenetic protein 1 [EC:3.4.24.19]	CE05583/2.6e-36/[O] KOG3714 Meprin A metalloprotease	PS51670/9.541/ShKT domain profile.	NA
CL141.Contig2_All	XP_013381370.1/1.3e-19/PREDICTED: balbiani ring protein 3-like [Lingula anatina]	NA	crg:105332904/8.0e-15/uncharacterized protein LOC105332904; K05502 bone morphogenetic protein 1 [EC:3.4.24.19]	NA	PF01400/4.6E-7/Astacin (Peptidase family M12A)	molecular_function:GO:0004222//metalloendopeptidase activity;GO:0008270//zinc ion binding;
CL142.Contig1_All	NA	NA	NA	NA	NA	NA
CL142.Contig2_All	NA	NA	NA	NA	NA	NA
CL143.Contig1_All	NA	NA	NA	NA	NA	NA
CL143.Contig2_All	NA	NA	NA	NA	NA	NA
CL144.Contig1_All	NA	NA	NA	NA	NA	NA
CL144.Contig2_All	NA	NA	NA	NA	NA	NA
CL145.Contig1_All	XP_012935908.1/5.1e-42/PREDICTED: calbindin-32-like [Aplysia californica]	sp|P41044|CAB32_DROME/8.3e-26/Calbindin-32 OS=Drosophila melanogaster GN=Cbp53E PE=2 SV=1	oaa:100076843/1.9e-08/CALB1; calbindin 1; K14757 calbindin D28	7302852/6.0e-26/[T] KOG0027 Calmodulin and related proteins (EF-Hand superfamily)	NA	molecular_function:GO:0005509//calcium ion binding;
CL145.Contig2_All	XP_012935908.1/2.7e-61/PREDICTED: calbindin-32-like [Aplysia californica]	sp|P41044|CAB32_DROME/9.8e-45/Calbindin-32 OS=Drosophila melanogaster GN=Cbp53E PE=2 SV=1	mdo:100021929/3.4e-20/CALB1; calbindin 1; K14757 calbindin D28	7302852/7.1e-45/[T] KOG0027 Calmodulin and related proteins (EF-Hand superfamily)	NA	molecular_function:GO:0005509//calcium ion binding;
CL145.Contig3_All	XP_012935908.1/2.9e-132/PREDICTED: calbindin-32-like [Aplysia californica]	sp|P41044|CAB32_DROME/9.1e-104/Calbindin-32 OS=Drosophila melanogaster GN=Cbp53E PE=2 SV=1	xtr:780272/8.9e-58/calb1, calb, calb1-a, calb1-b, calbindin; calbindin 1; K14757 calbindin D28	7302852/6.6e-104/[T] KOG0027 Calmodulin and related proteins (EF-Hand superfamily)	PS00018/-/EF-hand calcium-binding domain.	molecular_function:GO:0005509//calcium ion binding;
CL145.Contig4_All	XP_012935908.1/3.6e-132/PREDICTED: calbindin-32-like [Aplysia californica]	sp|P41044|CAB32_DROME/1.1e-103/Calbindin-32 OS=Drosophila melanogaster GN=Cbp53E PE=2 SV=1	xtr:780272/1.1e-57/calb1, calb, calb1-a, calb1-b, calbindin; calbindin 1; K14757 calbindin D28	7302852/8.2e-104/[T] KOG0027 Calmodulin and related proteins (EF-Hand superfamily)	PTHR19972/8.2E-121/--	molecular_function:GO:0005509//calcium ion binding;
CL146.Contig1_All	NA	NA	NA	NA	NA	NA
CL146.Contig2_All	NA	NA	NA	NA	NA	NA
CL147.Contig1_All	XP_021342254.1/3.5e-298/uncharacterized protein LOC110442795 isoform X1 [Mizuhopecten yessoensis] >OWF35559.1 Zinc finger FYVE domain-containing protein 9 [Mizuhopecten yessoensis]	sp|O95405|ZFYV9_HUMAN/1.1e-213/Zinc finger FYVE domain-containing protein 9 OS=Homo sapiens GN=ZFYVE9 PE=1 SV=2	myi:110442795/4.6e-299/uncharacterized protein LOC110442795 isoform X1; K04679 MAD, mothers against decapentaplegic interacting protein	Hs4759060/8.1e-214/[V] KOG1841 Smad anchor for receptor activation	SM00064/1.0E-27/Protein present in Fab1, YOTB, Vac1, and EEA1	molecular_function:GO:0046872//metal ion binding;
CL147.Contig2_All	XP_021342255.1/2.1e-279/uncharacterized protein LOC110442795 isoform X2 [Mizuhopecten yessoensis]	sp|O95405|ZFYV9_HUMAN/6.6e-171/Zinc finger FYVE domain-containing protein 9 OS=Homo sapiens GN=ZFYVE9 PE=1 SV=2	crg:105327960/2.9e-266/uncharacterized protein LOC105327960 isoform X1; K04679 MAD, mothers against decapentaplegic interacting protein	Hs4759060/4.8e-171/[V] KOG1841 Smad anchor for receptor activation	SM00064/1.0E-27/Protein present in Fab1, YOTB, Vac1, and EEA1	NA
CL147.Contig3_All	XP_009061160.1/1.1e-15/hypothetical protein LOTGIDRAFT_165871, partial [Lottia gigantea] >ESO88132.1 hypothetical protein LOTGIDRAFT_165871, partial [Lottia gigantea]	NA	obi:106872539/5.2e-06/uncharacterized LOC106872539; K04679 MAD, mothers against decapentaplegic interacting protein	NA	NA	NA
CL148.Contig1_All	NA	NA	NA	NA	NA	NA
CL148.Contig2_All	NA	NA	NA	NA	NA	NA
CL149.Contig1_All	NA	NA	NA	NA	NA	NA
CL149.Contig2_All	NA	NA	NA	NA	NA	NA
CL150.Contig1_All	NA	NA	NA	NA	NA	NA
CL150.Contig2_All	ACV13217.1/8.3e-26/conotoxin Lt12.9 [Conus litteratus]	sp|P69770|CX2_CONMR/1.4e-27/Conotoxin Gla-MrII OS=Conus marmoreus PE=1 SV=2	NA	NA	NA	NA
CL150.Contig3_All	ACV13217.1/7.1e-26/conotoxin Lt12.9 [Conus litteratus]	sp|P69770|CX2_CONMR/1.2e-27/Conotoxin Gla-MrII OS=Conus marmoreus PE=1 SV=2	NA	NA	NA	NA
CL151.Contig1_All	NA	NA	NA	NA	NA	NA
CL151.Contig2_All	NA	NA	NA	NA	NA	NA
CL151.Contig3_All	NA	NA	NA	NA	NA	NA
CL151.Contig4_All	EZA51692.1/1.6e-30/Acetylcholine receptor subunit alpha-like protein [Ooceraea biroi]	sp|Q6ZRP5|YD019_HUMAN/1.9e-12/Putative uncharacterized protein FLJ46204 OS=Homo sapiens PE=5 SV=2	sasa:106604036/6.9e-06/B-cell receptor CD22-like; K06467 CD22 antigen	NA	NA	NA
CL151.Contig5_All	NA	NA	NA	NA	NA	NA
CL151.Contig6_All	NA	NA	NA	NA	NA	NA
CL152.Contig1_All	NA	NA	NA	NA	NA	NA
CL152.Contig2_All	NA	NA	NA	NA	NA	NA
CL152.Contig3_All	NA	NA	NA	NA	NA	NA
CL153.Contig1_All	AQS80484.1/1.3e-41/Allatotropin-1 precursor [Charonia tritonis]	NA	NA	NA	NA	NA
CL153.Contig2_All	AQS80484.1/3.7e-31/Allatotropin-1 precursor [Charonia tritonis]	NA	NA	NA	NA	NA
CL153.Contig3_All	AQS80484.1/1.4e-41/Allatotropin-1 precursor [Charonia tritonis]	NA	NA	NA	NA	NA
CL154.Contig1_All	XP_005106649.1/7.4e-18/PREDICTED: uncharacterized protein LOC101863840 [Aplysia californica]	NA	NA	NA	NA	NA
CL154.Contig2_All	XP_005106649.1/7.0e-18/PREDICTED: uncharacterized protein LOC101863840 [Aplysia californica]	NA	NA	NA	NA	NA
CL154.Contig3_All	XP_005106649.1/7.2e-18/PREDICTED: uncharacterized protein LOC101863840 [Aplysia californica]	NA	NA	NA	NA	NA
CL154.Contig4_All	XP_005106649.1/7.3e-18/PREDICTED: uncharacterized protein LOC101863840 [Aplysia californica]	NA	NA	NA	NA	NA
CL154.Contig5_All	XP_005106649.1/7.1e-18/PREDICTED: uncharacterized protein LOC101863840 [Aplysia californica]	NA	NA	NA	NA	NA
CL155.Contig1_All	XP_014769128.1/1.4e-27/PREDICTED: potassium voltage-gated channel subfamily H member 2-like [Octopus bimaculoides]	sp|Q9PT84|KCNH6_CHICK/3.8e-14/Potassium voltage-gated channel subfamily H member 6 OS=Gallus gallus GN=KCNH6 PE=2 SV=2	obi:106868408/1.9e-28/potassium voltage-gated channel subfamily H member 2-like; K04910 potassium voltage-gated channel Eag-related subfamily H member 7	Hs4557729/8.1e-14/[PT] KOG0498 K+-channel ERG and related proteins, contain PAS/PAC sensor domain	PTHR10217:SF468/4.3E-23/--	cellular_component:GO:0016021//integral component of membrane;molecular_function:GO:0005249//voltage-gated potassium channel activity;
CL155.Contig2_All	XP_014769128.1/1.6e-18/PREDICTED: potassium voltage-gated channel subfamily H member 2-like [Octopus bimaculoides]	sp|Q9PT84|KCNH6_CHICK/4.9e-14/Potassium voltage-gated channel subfamily H member 6 OS=Gallus gallus GN=KCNH6 PE=2 SV=2	obi:106868408/2.1e-19/potassium voltage-gated channel subfamily H member 2-like; K04910 potassium voltage-gated channel Eag-related subfamily H member 7	Hs4557729/1.0e-13/[PT] KOG0498 K+-channel ERG and related proteins, contain PAS/PAC sensor domain	PTHR10217:SF468/4.3E-23/--	cellular_component:GO:0016021//integral component of membrane;molecular_function:GO:0005249//voltage-gated potassium channel activity;
CL156.Contig1_All	NA	NA	NA	NA	NA	NA
CL156.Contig2_All	NA	NA	NA	NA	NA	NA
CL157.Contig1_All	NA	NA	NA	NA	NA	NA
CL157.Contig2_All	XP_019723968.1/1.4e-39/PREDICTED: uncharacterized protein LOC109514941 [Hippocampus comes]	sp|Q3YEF8|CO253_CONLI/7.1e-30/Conotoxin LiC53 OS=Conus lividus PE=2 SV=1	ipu:108271603/1.9e-29/inositol 1,4,5-trisphosphate receptor type 1-like; K04958 inositol 1,4,5-triphosphate receptor type 1	CE01321/6.8e-06/[R] KOG1075 FOG: Reverse transcriptase	PF00078/3.0E-11/Reverse transcriptase (RNA-dependent DNA polymerase)	NA
CL157.Contig3_All	NA	NA	NA	NA	NA	NA
CL157.Contig4_All	KXJ07250.1/2.1e-22/LINE-1 retrotransposable element ORF2 protein [Exaiptasia pallida]	NA	pss:102445484/4.6e-18/APRT; adenine phosphoribosyltransferase; K00759 adenine phosphoribosyltransferase [EC:2.4.2.7]	NA	NA	NA
CL158.Contig1_All	NA	NA	NA	NA	NA	NA
CL158.Contig2_All	NA	NA	NA	NA	NA	NA
CL158.Contig3_All	PAA61754.1/6.9e-06/hypothetical protein BOX15_Mlig000140g14 [Macrostomum lignano]	NA	NA	NA	NA	NA
CL158.Contig4_All	NA	NA	NA	NA	NA	NA
CL158.Contig5_All	XP_012762131.2/9.2e-08/hypothetical protein PRSY57_0701200 [Plasmodium reichenowi] >KYO00357.1 hypothetical protein PRSY57_0701200 [Plasmodium reichenowi]	NA	NA	NA	NA	cellular_component:GO:0016021//integral component of membrane;
CL158.Contig6_All	XP_012762131.2/2.0e-06/hypothetical protein PRSY57_0701200 [Plasmodium reichenowi] >KYO00357.1 hypothetical protein PRSY57_0701200 [Plasmodium reichenowi]	NA	NA	NA	NA	NA
CL158.Contig7_All	NA	NA	NA	NA	NA	NA
CL159.Contig1_All	NA	NA	NA	NA	NA	NA
CL159.Contig2_All	NA	NA	NA	NA	NA	NA
CL160.Contig1_All	NA	NA	NA	NA	NA	NA
CL160.Contig2_All	NA	NA	NA	NA	NA	NA
CL161.Contig1_All	OWF38669.1/5.8e-197/Aminopeptidase N [Mizuhopecten yessoensis]	sp|P79143|AMPN_CANLF/2.7e-140/Aminopeptidase N OS=Canis lupus familiaris GN=ANPEP PE=1 SV=2	crg:105325301/3.2e-180/aminopeptidase Ey isoform X1; K11140 aminopeptidase N [EC:3.4.11.2]	7299744/5.8e-140/[EO] KOG1046 Puromycin-sensitive aminopeptidase and related aminopeptidases	PTHR11533:SF193/1.1E-253/--	molecular_function:GO:0008237//metallopeptidase activity;GO:0004177//aminopeptidase activity;GO:0008270//zinc ion binding;
CL161.Contig2_All	XP_012939882.1/8.9e-15/PREDICTED: aminopeptidase N-like [Aplysia californica]	NA	crg:105330954/3.9e-11/aminopeptidase N; K11140 aminopeptidase N [EC:3.4.11.2]	7299745/5.5e-08/[EO] KOG1046 Puromycin-sensitive aminopeptidase and related aminopeptidases	PTHR11533/1.5E-15/--	molecular_function:GO:0008237//metallopeptidase activity;GO:0004177//aminopeptidase activity;GO:0008270//zinc ion binding;
CL161.Contig3_All	NA	NA	NA	NA	NA	NA
CL161.Contig4_All	OWF38669.1/2.0e-30/Aminopeptidase N [Mizuhopecten yessoensis]	sp|A6QPT7|ERAP2_BOVIN/1.1e-25/Endoplasmic reticulum aminopeptidase 2 OS=Bos taurus GN=ERAP2 PE=2 SV=1	myi:110456926/2.4e-27/aminopeptidase Ey-like; K11140 aminopeptidase N [EC:3.4.11.2]	Hs11641261/1.1e-24/[EO] KOG1046 Puromycin-sensitive aminopeptidase and related aminopeptidases	PR00756/1.4E-10/Membrane alanyl dipeptidase (M1) family signature	molecular_function:GO:0008237//metallopeptidase activity;GO:0004177//aminopeptidase activity;GO:0008270//zinc ion binding;
CL162.Contig1_All	NA	NA	NA	NA	NA	NA
CL162.Contig2_All	XP_002126639.1/4.6e-26/PREDICTED: aldehyde dehydrogenase family 8 member A1-like [Ciona intestinalis]	sp|Q9H2A2|AL8A1_HUMAN/2.2e-25/Aldehyde dehydrogenase family 8 member A1 OS=Homo sapiens GN=ALDH8A1 PE=1 SV=1	sanh:107662091/2.8e-16/aldehyde dehydrogenase, mitochondrial-like; K00128 aldehyde dehydrogenase (NAD+) [EC:1.2.1.3]	Hs12007648/1.6e-25/[C] KOG2450 Aldehyde dehydrogenase	PS50879/10.914/RNase H domain profile.	molecular_function:GO:0016491//oxidoreductase activity;
CL162.Contig3_All	XP_002126639.1/1.3e-26/PREDICTED: aldehyde dehydrogenase family 8 member A1-like [Ciona intestinalis]	sp|Q9H2A2|AL8A1_HUMAN/6.2e-26/Aldehyde dehydrogenase family 8 member A1 OS=Homo sapiens GN=ALDH8A1 PE=1 SV=1	srx:107740012/8.2e-17/aldehyde dehydrogenase, mitochondrial-like; K00128 aldehyde dehydrogenase (NAD+) [EC:1.2.1.3]	Hs12007648/4.5e-26/[C] KOG2450 Aldehyde dehydrogenase	NA	molecular_function:GO:0016491//oxidoreductase activity;
CL162.Contig4_All	XP_002126639.1/3.3e-26/PREDICTED: aldehyde dehydrogenase family 8 member A1-like [Ciona intestinalis]	sp|Q9H2A2|AL8A1_HUMAN/1.5e-25/Aldehyde dehydrogenase family 8 member A1 OS=Homo sapiens GN=ALDH8A1 PE=1 SV=1	srx:107740012/2.0e-16/aldehyde dehydrogenase, mitochondrial-like; K00128 aldehyde dehydrogenase (NAD+) [EC:1.2.1.3]	Hs12007648/1.1e-25/[C] KOG2450 Aldehyde dehydrogenase	NA	molecular_function:GO:0016491//oxidoreductase activity;
CL162.Contig5_All	NA	NA	NA	NA	NA	NA
CL163.Contig1_All	NA	NA	NA	NA	NA	NA
CL163.Contig2_All	NA	NA	NA	NA	NA	NA
CL164.Contig1_All	AJA37897.1/3.0e-15/C-type lectin [Littorina littorea]	NA	NA	NA	PS50835/6.705/Ig-like domain profile.	NA
CL164.Contig2_All	NA	NA	NA	NA	NA	NA
CL165.Contig1_All	NA	NA	NA	NA	NA	NA
CL165.Contig2_All	NA	NA	NA	NA	NA	NA
CL165.Contig3_All	NA	NA	NA	NA	NA	NA
CL166.Contig1_All	NA	NA	NA	NA	NA	NA
CL166.Contig2_All	XP_009056057.1/5.5e-196/hypothetical protein LOTGIDRAFT_206522 [Lottia gigantea] >ESO93363.1 hypothetical protein LOTGIDRAFT_206522 [Lottia gigantea]	sp|O61577|KTNA1_STRPU/5.3e-172/Katanin p60 ATPase-containing subunit A1 OS=Strongylocentrotus purpuratus GN=KATNA1 PE=1 SV=1	aplc:110978857/4.0e-179/katanin p60 ATPase-containing subunit A1-like isoform X1; K07767 katanin p60 ATPase-containing subunit A1 [EC:3.6.4.3]	Hs14149767/4.2e-163/[O] KOG0738 AAA+-type ATPase	PTHR23074/1.6E-267/--	biological_process:GO:0051301//cell division;GO:0007049//cell cycle;cellular_component:GO:0000922//spindle pole;GO:0005874//microtubule;GO:0005813//centrosome;GO:0005737//cytoplasm;molecular_function:GO:0005524//ATP binding;GO:0008017//microtubule binding;GO:0008568//microtubule-severing ATPase activity;
CL166.Contig3_All	XP_009030543.1/2.6e-26/hypothetical protein HELRODRAFT_156140 [Helobdella robusta] >ESN91729.1 hypothetical protein HELRODRAFT_156140 [Helobdella robusta]	sp|O61577|KTNA1_STRPU/2.5e-23/Katanin p60 ATPase-containing subunit A1 OS=Strongylocentrotus purpuratus GN=KATNA1 PE=1 SV=1	aplc:110978857/1.6e-24/katanin p60 ATPase-containing subunit A1-like isoform X1; K07767 katanin p60 ATPase-containing subunit A1 [EC:3.6.4.3]	Hs14149767/3.1e-23/[O] KOG0738 AAA+-type ATPase	PTHR23074/9.7E-34/--	biological_process:GO:0051301//cell division;GO:0007049//cell cycle;cellular_component:GO:0000922//spindle pole;GO:0005874//microtubule;GO:0005813//centrosome;GO:0005737//cytoplasm;molecular_function:GO:0005524//ATP binding;GO:0008017//microtubule binding;GO:0008568//microtubule-severing ATPase activity;
CL167.Contig1_All	XP_014784875.1/5.1e-117/PREDICTED: CLK4-associating serine/arginine rich protein-like isoform X2 [Octopus bimaculoides]	sp|Q8N2M8|CLASR_HUMAN/1.1e-97/CLK4-associating serine/arginine rich protein OS=Homo sapiens GN=CLASRP PE=1 SV=4	obi:106879711/6.7e-118/CLK4-associating serine/arginine rich protein-like; K13168 splicing factor, arginine/serine-rich 16	Hs5902130/3.6e-90/[A] KOG2548 SWAP mRNA splicing regulator	PTHR13161:SF4/2.5E-149/--	NA
CL167.Contig2_All	XP_014784875.1/4.6e-82/PREDICTED: CLK4-associating serine/arginine rich protein-like isoform X2 [Octopus bimaculoides]	sp|Q8N2M8|CLASR_HUMAN/1.4e-69/CLK4-associating serine/arginine rich protein OS=Homo sapiens GN=CLASRP PE=1 SV=4	obi:106879711/6.1e-83/CLK4-associating serine/arginine rich protein-like; K13168 splicing factor, arginine/serine-rich 16	Hs5902130/1.0e-69/[A] KOG2548 SWAP mRNA splicing regulator	NA	NA
CL167.Contig3_All	XP_014784875.1/2.4e-132/PREDICTED: CLK4-associating serine/arginine rich protein-like isoform X2 [Octopus bimaculoides]	sp|Q8N2M8|CLASR_HUMAN/1.3e-103/CLK4-associating serine/arginine rich protein OS=Homo sapiens GN=CLASRP PE=1 SV=4	obi:106879711/3.1e-133/CLK4-associating serine/arginine rich protein-like; K13168 splicing factor, arginine/serine-rich 16	Hs5902130/4.2e-96/[A] KOG2548 SWAP mRNA splicing regulator	PTHR13161:SF4/7.0E-161/--	NA
CL167.Contig4_All	XP_011449634.1/1.0e-18/PREDICTED: uncharacterized protein LOC105343837 [Crassostrea gigas]	NA	pxy:105398789/3.0e-11/insulin-degrading enzyme-like; K01408 insulysin [EC:3.4.24.56]	NA	NA	NA
CL167.Contig5_All	NA	NA	NA	NA	NA	NA
CL167.Contig6_All	XP_019622111.1/4.9e-35/PREDICTED: uncharacterized protein LOC109468298 [Branchiostoma belcheri]	NA	pxy:105398789/3.1e-22/insulin-degrading enzyme-like; K01408 insulysin [EC:3.4.24.56]	NA	NA	NA
CL167.Contig7_All	XP_014046915.1/2.1e-41/PREDICTED: uncharacterized protein LOC106600097, partial [Salmo salar]	NA	ovi:T265_09689/5.9e-29/hypothetical protein; K12852 116 kDa U5 small nuclear ribonucleoprotein component	CE24479/3.0e-07/[R] KOG1075 FOG: Reverse transcriptase	NA	NA
CL167.Contig8_All	XP_019622111.1/1.4e-15/PREDICTED: uncharacterized protein LOC109468298 [Branchiostoma belcheri]	NA	shx:MS3_08041/6.2e-07/Bile salt export pump; K05658 ATP-binding cassette, subfamily B (MDR/TAP), member 1 [EC:3.6.3.44]	NA	NA	NA
CL167.Contig9_All	XP_015831503.1/2.0e-06/PREDICTED: uncharacterized protein LOC107396347 [Nothobranchius furzeri]	NA	NA	NA	NA	NA
CL167.Contig10_All	KOF90562.1/1.8e-06/hypothetical protein OCBIM_22010945mg [Octopus bimaculoides]	NA	NA	NA	NA	NA
CL168.Contig1_All	XP_012938459.1/2.5e-154/PREDICTED: delta-like protein 1 [Aplysia californica]	sp|O00548|DLL1_HUMAN/1.2e-129/Delta-like protein 1 OS=Homo sapiens GN=DLL1 PE=1 SV=2	myi:110462797/9.2e-150/delta-like protein D; K06051 delta	Hs10518497/8.4e-130/[T] KOG1217 Fibrillins and related proteins containing Ca2+-binding EGF-like domains	PS01187/-/Calcium-binding EGF-like domain signature.	biological_process:GO:0007275//multicellular organism development;GO:0007219//Notch signaling pathway;cellular_component:GO:0016021//integral component of membrane;molecular_function:GO:0005509//calcium ion binding;
CL168.Contig2_All	XP_013406574.1/6.7e-55/PREDICTED: protein crumbs-like [Lingula anatina]	sp|A2RUV0|NOTC1_XENTR/3.7e-39/Neurogenic locus notch homolog protein 1 OS=Xenopus tropicalis GN=notch1 PE=1 SV=2	lak:106171031/8.8e-56/protein crumbs-like; K16681 protein crumbs	7290390/8.1e-36/[T] KOG1217 Fibrillins and related proteins containing Ca2+-binding EGF-like domains	SM00179/1.7E-8/Calcium-binding EGF-like domain	cellular_component:GO:0016021//integral component of membrane;molecular_function:GO:0005509//calcium ion binding;
CL169.Contig1_All	NA	NA	NA	NA	NA	NA
CL169.Contig2_All	NA	NA	NA	NA	NA	NA
CL170.Contig1_All	AHB89641.1/2.1e-44/Q-conotoxin peptide precursor, partial [Conus quercinus]	NA	NA	NA	NA	NA
CL170.Contig2_All	AHB89637.1/2.5e-26/Q-conotoxin peptide precursor, partial [Conus flavidus]	NA	NA	NA	NA	NA
CL170.Contig3_All	AHB89641.1/1.3e-43/Q-conotoxin peptide precursor, partial [Conus quercinus]	NA	NA	NA	NA	NA
CL171.Contig1_All	XP_021348501.1/1.3e-28/uncharacterized protein LOC110447253 [Mizuhopecten yessoensis] >OWF52857.1 hypothetical protein KP79_PYT15028 [Mizuhopecten yessoensis]	NA	NA	At3g53990/2.1e-09/[T] TWOG0093 FOG: USPA domain	PTHR31964/1.2E-36/--	biological_process:GO:0006950//response to stress;
CL171.Contig2_All	XP_011450555.1/6.6e-14/PREDICTED: uncharacterized protein LOC105344469 [Crassostrea gigas] >EKC34279.1 Stress response protein nhaX [Crassostrea gigas]	NA	NA	At3g11930/1.7e-08/[T] TWOG0093 FOG: USPA domain	NA	biological_process:GO:0006950//response to stress;
CL172.Contig1_All	NA	NA	NA	NA	NA	NA
CL172.Contig2_All	NA	NA	NA	NA	PS50135/8.697/Zinc finger ZZ-type profile.	NA
CL173.Contig1_All	NA	NA	NA	NA	NA	NA
CL173.Contig2_All	NA	NA	NA	NA	NA	NA
CL173.Contig3_All	NA	NA	NA	NA	NA	NA
CL173.Contig4_All	NA	NA	NA	NA	NA	NA
CL173.Contig5_All	NA	NA	NA	NA	NA	NA
CL174.Contig1_All	NA	NA	NA	NA	NA	NA
CL174.Contig2_All	NA	NA	NA	NA	NA	NA
CL175.Contig1_All	XP_019617658.1/3.3e-133/PREDICTED: uncharacterized protein LOC109464980, partial [Branchiostoma belcheri]	sp|O02751|CFDP2_BOVIN/4.0e-32/Craniofacial development protein 2 OS=Bos taurus GN=CFDP2 PE=1 SV=2	pss:102444065/3.0e-50/olfactory receptor 52E4-like; K04257 olfactory receptor	CE09529/4.7e-14/[R] KOG1075 FOG: Reverse transcriptase	PF03372/2.9E-15/Endonuclease/Exonuclease/phosphatase family	NA
CL175.Contig2_All	NA	NA	NA	NA	NA	NA
CL176.Contig1_All	NA	NA	NA	NA	NA	NA
CL176.Contig2_All	NA	NA	NA	NA	NA	NA
CL176.Contig3_All	XP_021370596.1/2.4e-68/trafficking protein particle complex subunit 6B-like [Mizuhopecten yessoensis] >OWF42194.1 hypothetical protein KP79_PYT10546 [Mizuhopecten yessoensis]	sp|Q32L78|TPC6B_BOVIN/1.3e-58/Trafficking protein particle complex subunit 6B OS=Bos taurus GN=TRAPPC6B PE=2 SV=1	myi:110461466/3.2e-69/trafficking protein particle complex subunit 6B-like; K20304 trafficking protein particle complex subunit 6	Hs20541692/9.2e-59/[U] KOG3316 Transport protein particle (TRAPP) complex subunit	PTHR12817/2.8E-96/--	NA
CL176.Contig4_All	XP_021370596.1/1.6e-67/trafficking protein particle complex subunit 6B-like [Mizuhopecten yessoensis] >OWF42194.1 hypothetical protein KP79_PYT10546 [Mizuhopecten yessoensis]	sp|Q86SZ2|TPC6B_HUMAN/8.1e-58/Trafficking protein particle complex subunit 6B OS=Homo sapiens GN=TRAPPC6B PE=1 SV=1	myi:110461466/2.1e-68/trafficking protein particle complex subunit 6B-like; K20304 trafficking protein particle complex subunit 6	Hs20541692/5.9e-58/[U] KOG3316 Transport protein particle (TRAPP) complex subunit	PTHR12817/2.8E-96/--	NA
CL177.Contig1_All	XP_018579368.1/1.7e-26/PREDICTED: UPF0160 protein isoform X2 [Anoplophora glabripennis]	sp|Q9JK81|MYG1_MOUSE/1.5e-24/UPF0160 protein MYG1, mitochondrial OS=Mus musculus GN=Myg1 PE=1 SV=1	smm:Smp_004020/8.8e-24/putative chromosome transmission fidelity factor; K10754 replication factor C subunit 1	Hs11056018/4.1e-24/[R] KOG2948 Predicted metal-binding protein	PF03690/1.2E-34/Uncharacterised protein family (UPF0160)	NA
CL177.Contig2_All	XP_005111711.1/8.4e-137/PREDICTED: UPF0160 protein MYG1, mitochondrial [Aplysia californica]	sp|Q641W2|MYG1_RAT/2.5e-114/UPF0160 protein MYG1, mitochondrial OS=Rattus norvegicus GN=Myg1 PE=1 SV=1	gfr:102032089/2.0e-62/VDR; vitamin D3 receptor; K08539 vitamin D3 receptor	Hs11056018/3.7e-112/[R] KOG2948 Predicted metal-binding protein	PTHR11215:SF1/1.1E-202/--	NA
CL178.Contig1_All	NA	NA	NA	NA	NA	NA
CL178.Contig2_All	NA	NA	NA	NA	NA	NA
CL179.Contig1_All	XP_013068279.1/1.0e-28/PREDICTED: myosin heavy chain, striated muscle-like isoform X2 [Biomphalaria glabrata]	sp|P24733|MYS_ARGIR/9.2e-24/Myosin heavy chain, striated muscle OS=Argopecten irradians PE=1 SV=1	crg:105329786/6.2e-27/myosin heavy chain, striated muscle; K17751 myosin heavy chain 6/7	CE09349/2.5e-18/[Z] KOG0161 Myosin class II heavy chain	NA	NA
CL179.Contig2_All	AOR06339.1/0.0e+00/myosin heavy chain [Onchidium struma nom. nud.]	sp|P24733|MYS_ARGIR/0.0e+00/Myosin heavy chain, striated muscle OS=Argopecten irradians PE=1 SV=1	crg:105329786/0.0e+00/myosin heavy chain, striated muscle; K17751 myosin heavy chain 6/7	Hs4557773/0.0e+00/[Z] KOG0161 Myosin class II heavy chain	PR00193/3.2E-71/Myosin heavy chain signature	NA
CL179.Contig3_All	AOR06339.1/0.0e+00/myosin heavy chain [Onchidium struma nom. nud.]	sp|P24733|MYS_ARGIR/0.0e+00/Myosin heavy chain, striated muscle OS=Argopecten irradians PE=1 SV=1	crg:105329786/0.0e+00/myosin heavy chain, striated muscle; K17751 myosin heavy chain 6/7	Hs4557773/0.0e+00/[Z] KOG0161 Myosin class II heavy chain	PTHR13140/0.0/--	NA
CL180.Contig1_All	XP_012938960.1/5.7e-24/PREDICTED: zinc finger protein on ecdysone puffs-like isoform X3 [Aplysia californica]	sp|Q8K310|MATR3_MOUSE/4.6e-07/Matrin-3 OS=Mus musculus GN=Matr3 PE=1 SV=1	shr:100926006/9.3e-07/MATR3; matrin 3; K13213 matrin 3	Hs21626466/5.7e-07/[R] LSE0232 H Nuclear matrix protein matrin3	PS50171/9.481/Zinc finger matrin-type profile.	NA
CL180.Contig2_All	XP_012938960.1/7.9e-24/PREDICTED: zinc finger protein on ecdysone puffs-like isoform X3 [Aplysia californica]	sp|Q8K310|MATR3_MOUSE/6.3e-07/Matrin-3 OS=Mus musculus GN=Matr3 PE=1 SV=1	shr:100926006/1.3e-06/MATR3; matrin 3; K13213 matrin 3	Hs21626466/7.8e-07/[R] LSE0232 H Nuclear matrix protein matrin3	PS50171/9.481/Zinc finger matrin-type profile.	NA
CL180.Contig3_All	XP_012938960.1/1.1e-22/PREDICTED: zinc finger protein on ecdysone puffs-like isoform X3 [Aplysia californica]	sp|Q8K310|MATR3_MOUSE/6.0e-07/Matrin-3 OS=Mus musculus GN=Matr3 PE=1 SV=1	shr:100926006/1.2e-06/MATR3; matrin 3; K13213 matrin 3	Hs21626466/7.4e-07/[R] LSE0232 H Nuclear matrix protein matrin3	NA	NA
CL180.Contig4_All	XP_012938960.1/9.2e-24/PREDICTED: zinc finger protein on ecdysone puffs-like isoform X3 [Aplysia californica]	sp|Q8K310|MATR3_MOUSE/7.4e-07/Matrin-3 OS=Mus musculus GN=Matr3 PE=1 SV=1	shr:100926006/1.5e-06/MATR3; matrin 3; K13213 matrin 3	Hs21626466/9.1e-07/[R] LSE0232 H Nuclear matrix protein matrin3	PS50171/9.481/Zinc finger matrin-type profile.	NA
CL180.Contig5_All	XP_012938960.1/1.2e-23/PREDICTED: zinc finger protein on ecdysone puffs-like isoform X3 [Aplysia californica]	sp|Q8K310|MATR3_MOUSE/2.5e-07/Matrin-3 OS=Mus musculus GN=Matr3 PE=1 SV=1	shr:100926006/5.1e-07/MATR3; matrin 3; K13213 matrin 3	HsM10047082/3.1e-07/[R] LSE0232 H Nuclear matrix protein matrin3	NA	NA
CL180.Contig6_All	NA	NA	NA	NA	NA	NA
CL181.Contig1_All	EFX85185.1/1.2e-28/hypothetical protein DAPPUDRAFT_208840 [Daphnia pulex]	sp|P56812|PDCD5_MOUSE/7.6e-25/Programmed cell death protein 5 OS=Mus musculus GN=Pdcd5 PE=1 SV=3	sko:100367201/2.1e-29/programmed cell death protein 5-like; K06875 programmed cell death protein 5	Hs4759224/2.3e-23/[D] KOG3431 Apoptosis-related protein/predicted DNA-binding protein	NA	NA
CL181.Contig2_All	NA	NA	NA	NA	NA	NA
CL181.Contig3_All	EFX85185.1/1.3e-28/hypothetical protein DAPPUDRAFT_208840 [Daphnia pulex]	sp|P56812|PDCD5_MOUSE/8.0e-25/Programmed cell death protein 5 OS=Mus musculus GN=Pdcd5 PE=1 SV=3	sko:100367201/2.2e-29/programmed cell death protein 5-like; K06875 programmed cell death protein 5	Hs4759224/2.4e-23/[D] KOG3431 Apoptosis-related protein/predicted DNA-binding protein	PTHR10840/2.5E-50/--	NA
CL181.Contig4_All	NA	NA	NA	NA	NA	NA
CL181.Contig5_All	NA	NA	NA	NA	NA	NA
CL182.Contig1_All	NA	NA	NA	NA	NA	NA
CL182.Contig2_All	NA	NA	NA	NA	NA	NA
CL183.Contig1_All	NA	NA	NA	NA	NA	NA
CL183.Contig2_All	XP_005109035.1/2.3e-15/PREDICTED: piggyBac transposable element-derived protein 4-like [Aplysia californica]	sp|Q96DM1|PGBD4_HUMAN/1.6e-10/PiggyBac transposable element-derived protein 4 OS=Homo sapiens GN=PGBD4 PE=2 SV=3	NA	NA	PF13843/3.1E-16/Transposase IS4	NA
CL183.Contig3_All	XP_015751866.1/1.1e-31/PREDICTED: piggyBac transposable element-derived protein 4-like [Acropora digitifera]	sp|Q96DM1|PGBD4_HUMAN/1.1e-09/PiggyBac transposable element-derived protein 4 OS=Homo sapiens GN=PGBD4 PE=2 SV=3	NA	NA	NA	NA
CL183.Contig4_All	XP_015751866.1/1.0e-59/PREDICTED: piggyBac transposable element-derived protein 4-like [Acropora digitifera]	sp|Q96DM1|PGBD4_HUMAN/3.6e-30/PiggyBac transposable element-derived protein 4 OS=Homo sapiens GN=PGBD4 PE=2 SV=3	tsp:Tsp_02148/2.0e-11/7 transmembrane receptor; K04615 gamma-aminobutyric acid type B receptor	NA	PF13843/4.5E-35/Transposase IS4	NA
CL183.Contig5_All	NA	NA	NA	NA	NA	NA
CL183.Contig6_All	XP_005109035.1/8.7e-25/PREDICTED: piggyBac transposable element-derived protein 4-like [Aplysia californica]	sp|Q96DM1|PGBD4_HUMAN/1.7e-09/PiggyBac transposable element-derived protein 4 OS=Homo sapiens GN=PGBD4 PE=2 SV=3	NA	NA	NA	NA
CL183.Contig7_All	EHH65989.1/2.0e-08/hypothetical protein EGM_02875, partial [Macaca fascicularis]	NA	NA	NA	NA	NA
CL184.Contig1_All	NA	NA	NA	NA	NA	NA
CL184.Contig2_All	NA	NA	NA	NA	NA	NA
CL184.Contig3_All	NA	NA	NA	NA	NA	NA
CL185.Contig1_All	NA	NA	NA	NA	NA	NA
CL185.Contig2_All	NA	NA	NA	NA	NA	NA
CL186.Contig1_All	NA	NA	NA	NA	NA	NA
CL186.Contig2_All	NA	NA	NA	NA	NA	NA
CL187.Contig1_All	NA	NA	NA	NA	NA	NA
CL187.Contig2_All	XP_007986733.1/7.1e-10/PREDICTED: extensin-1 [Chlorocebus sabaeus]	NA	NA	NA	NA	NA
CL188.Contig1_All	NA	NA	NA	NA	NA	NA
CL188.Contig2_All	XP_009057018.1/5.3e-10/hypothetical protein LOTGIDRAFT_175705 [Lottia gigantea] >ESO92291.1 hypothetical protein LOTGIDRAFT_175705 [Lottia gigantea]	sp|Q96RW7|HMCN1_HUMAN/2.6e-06/Hemicentin-1 OS=Homo sapiens GN=HMCN1 PE=1 SV=2	epa:110245715/2.2e-09/neural cell adhesion molecule 1-like isoform X1; K06491 neural cell adhesion molecule	Hs20536571/1.9e-06/[RP] KOG4475 FOG: Immunoglobin and related proteins	PS50835/8.938/Ig-like domain profile.	cellular_component:GO:0016021//integral component of membrane;
CL188.Contig3_All	XP_009053337.1/4.7e-10/hypothetical protein LOTGIDRAFT_239377 [Lottia gigantea] >ESO95974.1 hypothetical protein LOTGIDRAFT_239377 [Lottia gigantea]	NA	epa:110245715/3.2e-07/neural cell adhesion molecule 1-like isoform X1; K06491 neural cell adhesion molecule	NA	SM00409/0.02/Immunoglobulin	NA
CL189.Contig1_All	XP_018020488.1/1.1e-08/PREDICTED: cell wall integrity and stress response component 4-like [Hyalella azteca]	NA	NA	NA	NA	NA
CL189.Contig2_All	NA	NA	NA	NA	NA	NA
CL190.Contig1_All	XP_013090205.1/6.8e-29/PREDICTED: uncharacterized protein LOC106074028 [Biomphalaria glabrata]	sp|P41496|FABPM_SCHGR/2.4e-07/Fatty acid-binding protein, muscle OS=Schistocerca gregaria PE=1 SV=2	ipu:108257689/8.4e-12/fatty acid-binding protein, brain-like; K08756 fatty acid-binding protein 7, brain	7299467/2.0e-11/[I] KOG4015 Fatty acid-binding protein FABP	NA	NA
CL190.Contig2_All	XP_013090205.1/9.3e-26/PREDICTED: uncharacterized protein LOC106074028 [Biomphalaria glabrata]	sp|Q05423|FABP7_CHICK/1.8e-07/Fatty acid-binding protein, brain OS=Gallus gallus GN=FABP7 PE=2 SV=2	els:105012437/6.8e-09/fatty acid-binding protein, heart; K08752 fatty acid-binding protein 3, muscle and heart	Hs4557585/1.9e-06/[I] KOG4015 Fatty acid-binding protein FABP	NA	molecular_function:GO:0008289//lipid binding;GO:0005215//transporter activity;
CL190.Contig3_All	XP_013090205.1/6.5e-29/PREDICTED: uncharacterized protein LOC106074028 [Biomphalaria glabrata]	sp|P41496|FABPM_SCHGR/2.3e-07/Fatty acid-binding protein, muscle OS=Schistocerca gregaria PE=1 SV=2	ipu:108257689/8.1e-12/fatty acid-binding protein, brain-like; K08756 fatty acid-binding protein 7, brain	7299467/1.9e-11/[I] KOG4015 Fatty acid-binding protein FABP	NA	biological_process:GO:0007616//long-term memory;cellular_component:GO:0005654//nucleoplasm;GO:0005829//cytosol;molecular_function:GO:0008289//lipid binding;GO:0005215//transporter activity;
CL191.Contig1_All	AGY78334.1/1.3e-303/HSP70 [Pomacea canaliculata]	sp|P41827|HSP74_ANOAL/4.9e-271/Heat shock protein 70 B2 OS=Anopheles albimanus GN=HSP70B2 PE=3 SV=1	crg:105348304/6.2e-281/heat shock protein 68; K03283 heat shock 70kDa protein 1/2/6/8	7301096/1.9e-269/[O] KOG0101 Molecular chaperones HSP70/HSC70, HSP70 superfamily	PTHR19375/0.0/--	NA
CL191.Contig2_All	AGY78334.1/4.5e-99/HSP70 [Pomacea canaliculata]	sp|P41826|HSP72_ANOAL/1.8e-94/Heat shock protein 70 A2 OS=Anopheles albimanus GN=HSP70A2 PE=3 SV=1	prap:111004285/1.3e-94/heat shock protein 68-like; K03283 heat shock 70kDa protein 1/2/6/8	7301096/2.5e-93/[O] KOG0101 Molecular chaperones HSP70/HSC70, HSP70 superfamily	PF00012/7.3E-100/Hsp70 protein	NA
CL191.Contig3_All	AGY78334.1/3.3e-255/HSP70 [Pomacea canaliculata]	sp|P41827|HSP74_ANOAL/1.4e-234/Heat shock protein 70 B2 OS=Anopheles albimanus GN=HSP70B2 PE=3 SV=1	crg:105334510/7.5e-240/heat shock protein 68; K03283 heat shock 70kDa protein 1/2/6/8	Hs5729877/6.4e-234/[O] KOG0101 Molecular chaperones HSP70/HSC70, HSP70 superfamily	PS00329/-/Heat shock hsp70 proteins family signature 2.	NA
CL191.Contig4_All	AGY78334.1/1.1e-298/HSP70 [Pomacea canaliculata]	sp|Q91233|HSP70_ONCTS/5.5e-271/Heat shock 70 kDa protein OS=Oncorhynchus tshawytscha GN=hsp70 PE=2 SV=1	crg:105348304/5.4e-281/heat shock protein 68; K03283 heat shock 70kDa protein 1/2/6/8	7301096/3.5e-267/[O] KOG0101 Molecular chaperones HSP70/HSC70, HSP70 superfamily	PS01036/-/Heat shock hsp70 proteins family signature 3.	NA
CL192.Contig1_All	NA	NA	NA	NA	NA	NA
CL192.Contig2_All	NA	NA	NA	NA	NA	NA
CL192.Contig3_All	NA	NA	NA	NA	NA	NA
CL192.Contig4_All	NA	NA	NA	NA	NA	NA
CL193.Contig1_All	XP_018957232.1/5.6e-12/PREDICTED: uncharacterized protein LOC109087500 [Cyprinus carpio]	NA	NA	NA	NA	NA
CL193.Contig2_All	NA	NA	NA	NA	NA	NA
CL193.Contig3_All	NA	NA	NA	NA	NA	NA
CL194.Contig1_All	XP_021367624.1/1.5e-38/mediator of RNA polymerase II transcription subunit 6-like [Mizuhopecten yessoensis] >OWF43520.1 Mediator of RNA polymerase II transcription subunit 6 [Mizuhopecten yessoensis]	sp|Q6IQ63|MED6_DANRE/5.6e-32/Mediator of RNA polymerase II transcription subunit 6 OS=Danio rerio GN=med6 PE=2 SV=1	myi:110459604/1.9e-39/mediator of RNA polymerase II transcription subunit 6-like; K15128 mediator of RNA polymerase II transcription subunit 6	7299249/4.4e-26/[K] KOG3169 RNA polymerase II transcriptional regulation mediator	PTHR13104/1.9E-38/--	NA
CL194.Contig2_All	XP_013088045.1/3.3e-82/PREDICTED: LOW QUALITY PROTEIN: mediator of RNA polymerase II transcription subunit 6-like [Biomphalaria glabrata]	sp|Q6IQ63|MED6_DANRE/1.5e-71/Mediator of RNA polymerase II transcription subunit 6 OS=Danio rerio GN=med6 PE=2 SV=1	myi:110459604/5.9e-80/mediator of RNA polymerase II transcription subunit 6-like; K15128 mediator of RNA polymerase II transcription subunit 6	Hs4885481/3.5e-59/[K] KOG3169 RNA polymerase II transcriptional regulation mediator	PTHR13104/1.9E-95/--	biological_process:GO:0006351//transcription, DNA-templated;cellular_component:GO:0016592//mediator complex;molecular_function:GO:0001104//RNA polymerase II transcription cofactor activity;
CL195.Contig1_All	NA	NA	NA	NA	NA	NA
CL195.Contig2_All	NA	NA	NA	NA	NA	NA
CL196.Contig1_All	XP_019619742.1/8.1e-56/PREDICTED: uncharacterized protein LOC109466463 [Branchiostoma belcheri]	NA	fcd:110859129/1.4e-19/fatty acid synthase-like; K00665 fatty acid synthase, animal type [EC:2.3.1.85]	NA	PTHR21301/2.0E-30/--	NA
CL196.Contig2_All	XP_019619742.1/9.8e-20/PREDICTED: uncharacterized protein LOC109466463 [Branchiostoma belcheri]	NA	NA	NA	NA	NA
CL196.Contig3_All	NA	NA	NA	NA	NA	NA
CL196.Contig4_All	XP_017950498.1/1.3e-32/PREDICTED: uncharacterized protein LOC108647911, partial [Xenopus tropicalis]	NA	fcd:110859129/9.3e-08/fatty acid synthase-like; K00665 fatty acid synthase, animal type [EC:2.3.1.85]	NA	PTHR21301/1.4E-20/--	NA
CL196.Contig5_All	NA	NA	NA	NA	NA	NA
CL196.Contig6_All	NA	NA	NA	NA	NA	NA
CL196.Contig7_All	NA	NA	NA	NA	NA	NA
CL197.Contig1_All	NA	NA	NA	NA	NA	NA
CL197.Contig2_All	NA	NA	NA	NA	NA	NA
CL198.Contig1_All	NA	NA	NA	NA	NA	NA
CL198.Contig2_All	NA	NA	NA	NA	NA	NA
CL199.Contig1_All	NA	NA	NA	NA	NA	NA
CL199.Contig2_All	NA	NA	NA	NA	NA	NA
CL200.Contig1_All	NA	NA	NA	NA	NA	NA
CL200.Contig2_All	CRG95506.1/1.5e-06/fam-g protein [Plasmodium gallinaceum]	NA	NA	Hs20538039/2.1e-07/[J] KOG1751 60s ribosomal protein L23	NA	NA
CL201.Contig1_All	NA	NA	NA	NA	NA	NA
CL201.Contig2_All	NA	NA	NA	NA	NA	NA
CL202.Contig1_All	NA	NA	NA	NA	NA	NA
CL202.Contig2_All	NA	NA	NA	NA	NA	NA
CL203.Contig1_All	NA	NA	NA	NA	NA	NA
CL203.Contig2_All	NA	NA	NA	NA	NA	NA
CL203.Contig3_All	NA	NA	NA	NA	NA	NA
CL203.Contig4_All	NA	NA	NA	NA	NA	NA
CL204.Contig1_All	XP_012942973.1/1.1e-129/PREDICTED: annulin-like [Aplysia californica]	sp|P22758|TGM1_RABIT/1.4e-102/Protein-glutamine gamma-glutamyltransferase K OS=Oryctolagus cuniculus GN=TGM1 PE=2 SV=2	myi:110467514/4.1e-125/annulin-like; K05619 transglutaminase 1 [EC:2.3.2.13]	Hs4507475/9.9e-98/[V] TWOG0528 Blood coagulation factor XIIIa/Transglutaminase	PF00868/9.3E-17/Transglutaminase family	biological_process:GO:0018149//peptide cross-linking;molecular_function:GO:0003810//protein-glutamine gamma-glutamyltransferase activity;
CL204.Contig2_All	XP_019640066.1/7.1e-16/PREDICTED: coagulation factor XIII A chain-like [Branchiostoma belcheri]	sp|P23606|TGM1_RAT/1.7e-14/Protein-glutamine gamma-glutamyltransferase K OS=Rattus norvegicus GN=Tgm1 PE=1 SV=1	lcm:102355330/8.0e-16/TGM1; protein-glutamine gamma-glutamyltransferase K; K05619 transglutaminase 1 [EC:2.3.2.13]	Hs4507477/7.8e-14/[V] TWOG0528 Blood coagulation factor XIIIa/Transglutaminase	PTHR11590/5.5E-38/--	NA
CL205.Contig1_All	XP_012944479.1/5.5e-41/PREDICTED: epidermal growth factor receptor substrate 15-like 1 isoform X2 [Aplysia californica]	sp|Q60902|EP15R_MOUSE/2.3e-17/Epidermal growth factor receptor substrate 15-like 1 OS=Mus musculus GN=Eps15l1 PE=1 SV=3	crg:105322203/5.0e-35/epidermal growth factor receptor substrate 15-like 1; K12472 epidermal growth factor receptor substrate 15	Hs10864047/3.8e-17/[TU] KOG0998 Synaptic vesicle protein EHS-1 and related EH domain proteins	PTHR11216/2.2E-19/--	NA
CL205.Contig2_All	XP_013073713.1/1.9e-33/PREDICTED: epidermal growth factor receptor substrate 15-like 1 isoform X3 [Biomphalaria glabrata]	sp|Q60902|EP15R_MOUSE/1.2e-10/Epidermal growth factor receptor substrate 15-like 1 OS=Mus musculus GN=Eps15l1 PE=1 SV=3	crg:105322203/3.4e-28/epidermal growth factor receptor substrate 15-like 1; K12472 epidermal growth factor receptor substrate 15	Hs10864047/1.2e-10/[TU] KOG0998 Synaptic vesicle protein EHS-1 and related EH domain proteins	NA	NA
CL206.Contig1_All	NA	NA	NA	NA	NA	NA
CL206.Contig2_All	NA	NA	NA	NA	NA	NA
CL207.Contig1_All	NA	NA	NA	NA	NA	NA
CL207.Contig2_All	NA	NA	NA	NA	NA	NA
CL207.Contig3_All	NA	NA	NA	NA	NA	NA
CL207.Contig4_All	NA	NA	NA	NA	NA	NA
CL208.Contig1_All	XP_014789960.1/1.3e-119/PREDICTED: cytochrome b-c1 complex subunit 2, mitochondrial-like isoform X1 [Octopus bimaculoides] >KOF97240.1 hypothetical protein OCBIM_22030797mg [Octopus bimaculoides]	sp|P22695|QCR2_HUMAN/7.4e-93/Cytochrome b-c1 complex subunit 2, mitochondrial OS=Homo sapiens GN=UQCRC2 PE=1 SV=3	obi:106883452/1.7e-120/cytochrome b-c1 complex subunit 2, mitochondrial-like; K00415 ubiquinol-cytochrome c reductase core subunit 2	Hs4507843/2.0e-92/[C] KOG2583 Ubiquinol cytochrome c reductase, subunit QCR2	PF05193/8.3E-19/Peptidase M16 inactive domain	molecular_function:GO:0046872//metal ion binding;GO:0003824//catalytic activity;
CL208.Contig2_All	XP_014789963.1/2.6e-120/PREDICTED: cytochrome b-c1 complex subunit 2, mitochondrial-like isoform X2 [Octopus bimaculoides] >KOF97241.1 hypothetical protein OCBIM_22030797mg [Octopus bimaculoides]	sp|P22695|QCR2_HUMAN/1.1e-93/Cytochrome b-c1 complex subunit 2, mitochondrial OS=Homo sapiens GN=UQCRC2 PE=1 SV=3	obi:106883452/1.9e-119/cytochrome b-c1 complex subunit 2, mitochondrial-like; K00415 ubiquinol-cytochrome c reductase core subunit 2	Hs4507843/3.1e-93/[C] KOG2583 Ubiquinol cytochrome c reductase, subunit QCR2	PF05193/1.1E-20/Peptidase M16 inactive domain	molecular_function:GO:0046872//metal ion binding;GO:0003824//catalytic activity;
CL209.Contig1_All	ELU16573.1/6.2e-82/hypothetical protein CAPTEDRAFT_159419 [Capitella teleta]	sp|P15246|PIMT_BOVIN/1.5e-72/Protein-L-isoaspartate(D-aspartate) O-methyltransferase OS=Bos taurus GN=PCMT1 PE=1 SV=2	NA	Hs4885539/5.2e-72/[O] KOG1661 Protein-L-isoaspartate(D-aspartate) O-methyltransferase	PTHR11579/1.4E-122/--	NA
CL209.Contig2_All	XP_013062331.1/2.3e-81/PREDICTED: protein-L-isoaspartate(D-aspartate) O-methyltransferase-like [Biomphalaria glabrata]	sp|P15246|PIMT_BOVIN/6.4e-73/Protein-L-isoaspartate(D-aspartate) O-methyltransferase OS=Bos taurus GN=PCMT1 PE=1 SV=2	NA	Hs4885539/3.0e-72/[O] KOG1661 Protein-L-isoaspartate(D-aspartate) O-methyltransferase	PF01135/5.5E-78/Protein-L-isoaspartate(D-aspartate) O-methyltransferase (PCMT)	NA
CL209.Contig3_All	NA	NA	NA	NA	NA	NA
CL210.Contig1_All	XP_012944796.1/1.5e-39/PREDICTED: nicotinic acetylcholine receptor alpha 1 subunit isoform X1 [Aplysia californica]	NA	NA	CE24908/1.9e-17/[T] KOG3645 Acetylcholine receptor	NA	cellular_component:GO:0016021//integral component of membrane;GO:0030054//cell junction;GO:0045211//postsynaptic membrane;molecular_function:GO:0022848//acetylcholine-gated cation-selective channel activity;
CL210.Contig2_All	AGI03861.1/1.6e-35/nicotinic acetylcholine receptor subunit type E [Aplysia californica]	sp|Q23022|ACH5_CAEEL/5.3e-20/Acetylcholine receptor subunit alpha-type unc-38 OS=Caenorhabditis elegans GN=unc-38 PE=1 SV=1	NA	CE24908/3.9e-20/[T] KOG3645 Acetylcholine receptor	NA	cellular_component:GO:0016021//integral component of membrane;GO:0030054//cell junction;GO:0045211//postsynaptic membrane;molecular_function:GO:0022848//acetylcholine-gated cation-selective channel activity;
CL211.Contig1_All	Q7T046.1/2.9e-145/RecName: Full=Coagulation factor X-activating enzyme heavy chain; AltName: Full=Coagulation factor X-activating enzyme chain alpha; AltName: Full=Snake venom metalloproteinase; Short=SVMP; AltName: Full=VL factor X activator; AltName: Full=VLFXA heavy chain; Contains: RecName: Full=Coagulation factor X-activating enzyme heavy chain alternate form; Flags: Precursor >AAQ17467.1 fa…	sp|Q7T046|VM3CX_MACLB/1.7e-147/Coagulation factor X-activating enzyme heavy chain OS=Macrovipera lebetina PE=1 SV=1	NA	Hs20539131/1.6e-65/[O] KOG3607 Meltrins, fertilins and related Zn-dependent metalloproteinases of the ADAMs family	PS50214/20.064/Disintegrin domain profile.	NA
CL211.Contig2_All	Q4VM07.1/3.8e-124/RecName: Full=Zinc metalloproteinase-disintegrin-like VLAIP-B; AltName: Full=Snake venom metalloproteinase; Short=SVMP; Flags: Precursor >AAX38182.1 VLAIP-B [Macrovipera lebetina]	sp|Q4VM07|VM3VB_MACLB/2.2e-126/Zinc metalloproteinase-disintegrin-like VLAIP-B OS=Macrovipera lebetina PE=1 SV=1	NA	Hs7656863/1.9e-74/[O] KOG3607 Meltrins, fertilins and related Zn-dependent metalloproteinases of the ADAMs family	PF01421/2.1E-28/Reprolysin (M12B) family zinc metalloprotease	NA
CL211.Contig3_All	AHB62069.1/0.0e+00/metalloproteinase H4-A [Vipera ammodytes ammodytes]	sp|C9E1S0|VM3V3_AGKPL/3.8e-272/Zinc metalloproteinase-disintegrin-like VMP-III OS=Agkistrodon piscivorus leucostoma PE=2 SV=1	NA	Hs7656863/7.3e-140/[O] KOG3607 Meltrins, fertilins and related Zn-dependent metalloproteinases of the ADAMs family	PF01562/2.7E-30/Reprolysin family propeptide	NA
CL211.Contig4_All	Q4VM08.1/1.0e-59/RecName: Full=Zinc metalloproteinase-disintegrin-like VLAIP-A; AltName: Full=Snake venom metalloproteinase; Short=SVMP; AltName: Full=Vipera lebetina apoptosis-inducing protein; Flags: Precursor >AAX38181.1 VLAIP-A [Macrovipera lebetina]	sp|Q4VM08|VM3VA_MACLB/6.1e-62/Zinc metalloproteinase-disintegrin-like VLAIP-A OS=Macrovipera lebetina PE=1 SV=1	NA	Hs11496996/3.0e-34/[O] KOG3607 Meltrins, fertilins and related Zn-dependent metalloproteinases of the ADAMs family	PR00289/2.2E-12/Disintegrin signature	NA
CL211.Contig5_All	AGL45259.1/6.3e-31/H3 metalloproteinase precursor 1 [Vipera ammodytes ammodytes]	sp|Q4VM08|VM3VA_MACLB/3.7e-33/Zinc metalloproteinase-disintegrin-like VLAIP-A OS=Macrovipera lebetina PE=1 SV=1	NA	Hs7656863/8.7e-16/[O] KOG3607 Meltrins, fertilins and related Zn-dependent metalloproteinases of the ADAMs family	SM00608/0.0014/ADAM Cysteine-Rich Domain	NA
CL212.Contig1_All	XP_013083111.1/8.1e-188/PREDICTED: LOW QUALITY PROTEIN: NADPH--cytochrome P450 reductase-like [Biomphalaria glabrata]	sp|P37039|NCPR_CAVPO/2.8e-158/NADPH--cytochrome P450 reductase OS=Cavia porcellus GN=Por PE=2 SV=2	NA	Hs22049499/2.2e-152/[C] KOG1158 NADP/FAD dependent oxidoreductase	PR00369/9.6E-26/Flavodoxin signature	cellular_component:GO:0016021//integral component of membrane;GO:0005789//endoplasmic reticulum membrane;molecular_function:GO:0003958//NADPH-hemoprotein reductase activity;GO:0050661//NADP binding;GO:0010181//FMN binding;GO:0050660//flavin adenine dinucleotide binding;
CL212.Contig2_All	XP_005109646.1/4.6e-224/PREDICTED: NADPH--cytochrome P450 reductase-like [Aplysia californica]	sp|P37039|NCPR_CAVPO/1.8e-193/NADPH--cytochrome P450 reductase OS=Cavia porcellus GN=Por PE=2 SV=2	NA	Hs22049499/6.4e-193/[C] KOG1158 NADP/FAD dependent oxidoreductase	PR00369/1.2E-25/Flavodoxin signature	cellular_component:GO:0016021//integral component of membrane;GO:0005789//endoplasmic reticulum membrane;molecular_function:GO:0003958//NADPH-hemoprotein reductase activity;GO:0050661//NADP binding;GO:0010181//FMN binding;GO:0050660//flavin adenine dinucleotide binding;
CL213.Contig1_All	NA	NA	NA	NA	NA	NA
CL213.Contig2_All	XP_017458832.1/4.0e-07/PREDICTED: keratin-associated protein 10-4-like [Rattus norvegicus]	NA	NA	NA	NA	NA
CL213.Contig3_All	NA	NA	NA	NA	NA	NA
CL213.Contig4_All	NA	NA	NA	NA	NA	NA
CL214.Contig1_All	XP_005106833.1/1.9e-200/PREDICTED: heterogeneous nuclear ribonucleoprotein L isoform X1 [Aplysia californica]	sp|P14866|HNRPL_HUMAN/8.5e-142/Heterogeneous nuclear ribonucleoprotein L OS=Homo sapiens GN=HNRNPL PE=1 SV=2	NA	Hs4557645/1.5e-140/[A] KOG1456 Heterogeneous nuclear ribonucleoprotein L (contains RRM repeats)	SM00360/0.035/RNA recognition motif	molecular_function:GO:0003723//RNA binding;
CL214.Contig2_All	NA	NA	NA	NA	NA	NA
CL214.Contig3_All	XP_005106833.1/7.1e-204/PREDICTED: heterogeneous nuclear ribonucleoprotein L isoform X1 [Aplysia californica]	sp|P14866|HNRPL_HUMAN/3.1e-145/Heterogeneous nuclear ribonucleoprotein L OS=Homo sapiens GN=HNRNPL PE=1 SV=2	NA	Hs4557645/5.6e-144/[A] KOG1456 Heterogeneous nuclear ribonucleoprotein L (contains RRM repeats)	PS50102/9.968/Eukaryotic RNA Recognition Motif (RRM) profile.	molecular_function:GO:0003723//RNA binding;
CL214.Contig4_All	NA	NA	NA	NA	NA	NA
CL215.Contig1_All	XP_005097333.1/1.6e-203/PREDICTED: protein Red-like [Aplysia californica]	sp|Q13123|RED_HUMAN/1.1e-150/Protein Red OS=Homo sapiens GN=IK PE=1 SV=3	NA	Hs20546346/8.3e-151/[T] KOG2498 IK cytokine down-regulator of HLA class II	PF07808/3.5E-94/RED-like protein N-terminal region	cellular_component:GO:0005634//nucleus;
CL215.Contig2_All	XP_005097333.1/2.8e-203/PREDICTED: protein Red-like [Aplysia californica]	sp|Q13123|RED_HUMAN/2.0e-150/Protein Red OS=Homo sapiens GN=IK PE=1 SV=3	NA	Hs20546346/1.4e-150/[T] KOG2498 IK cytokine down-regulator of HLA class II	PTHR12765/2.3E-140/--	cellular_component:GO:0005634//nucleus;
CL215.Contig3_All	XP_005097333.1/1.2e-203/PREDICTED: protein Red-like [Aplysia californica]	sp|Q13123|RED_HUMAN/8.7e-151/Protein Red OS=Homo sapiens GN=IK PE=1 SV=3	NA	Hs20546346/6.3e-151/[T] KOG2498 IK cytokine down-regulator of HLA class II	PF07808/3.5E-94/RED-like protein N-terminal region	cellular_component:GO:0005634//nucleus;
CL216.Contig1_All	NA	NA	NA	NA	NA	NA
CL216.Contig2_All	NA	NA	NA	NA	NA	NA
CL217.Contig1_All	XP_009056755.1/1.8e-31/hypothetical protein LOTGIDRAFT_233061 [Lottia gigantea] >ESO92614.1 hypothetical protein LOTGIDRAFT_233061 [Lottia gigantea]	sp|Q5EB28|MIDN_XENTR/8.4e-26/Midnolin OS=Xenopus tropicalis GN=midn PE=2 SV=1	NA	NA	SM00213/3.1E-4/Ubiquitin homologues	NA
CL217.Contig2_All	XP_009056755.1/4.3e-35/hypothetical protein LOTGIDRAFT_233061 [Lottia gigantea] >ESO92614.1 hypothetical protein LOTGIDRAFT_233061 [Lottia gigantea]	sp|Q8SXD4|MIDN_DROME/9.8e-29/Midnolin homolog OS=Drosophila melanogaster GN=stx PE=1 SV=1	NA	NA	PTHR23010/2.4E-44/--	NA
CL217.Contig3_All	ELU18760.1/1.5e-11/hypothetical protein CAPTEDRAFT_229321 [Capitella teleta]	sp|Q7ZWN4|MIDNA_XENLA/8.6e-12/Midnolin-A OS=Xenopus laevis GN=midn-a PE=2 SV=1	NA	NA	PTHR23010/1.4E-16/--	NA
CL218.Contig1_All	NA	NA	NA	NA	NA	NA
CL218.Contig2_All	NA	NA	NA	NA	NA	NA
CL218.Contig3_All	NA	NA	NA	NA	NA	NA
CL219.Contig1_All	NA	NA	NA	NA	NA	NA
CL219.Contig2_All	NA	NA	NA	NA	NA	NA
CL220.Contig1_All	NA	NA	NA	NA	NA	NA
CL220.Contig2_All	NA	NA	NA	NA	NA	NA
CL221.Contig1_All	XP_005103542.1/1.2e-206/PREDICTED: rho-related protein racA-like [Aplysia californica] >XP_012940896.1 PREDICTED: rho-related protein racA-like [Aplysia californica]	sp|P34147|RACA_DICDI/3.4e-150/Rho-related protein racA OS=Dictyostelium discoideum GN=racA PE=1 SV=2	NA	7295237/8.9e-60/[R] KOG0393 Ras-related small GTPase, Rho type	PTHR24072/6.5E-108/--	biological_process:GO:0007264//small GTPase mediated signal transduction;cellular_component:GO:0005622//intracellular;molecular_function:GO:0005525//GTP binding;GO:0003924//GTPase activity;
CL221.Contig2_All	XP_005103542.1/4.2e-207/PREDICTED: rho-related protein racA-like [Aplysia californica] >XP_012940896.1 PREDICTED: rho-related protein racA-like [Aplysia californica]	sp|P34147|RACA_DICDI/2.2e-149/Rho-related protein racA OS=Dictyostelium discoideum GN=racA PE=1 SV=2	NA	7295237/2.6e-59/[R] KOG0393 Ras-related small GTPase, Rho type	SM00173/2.4E-24/Ras subfamily of RAS small GTPases	biological_process:GO:0007264//small GTPase mediated signal transduction;cellular_component:GO:0005622//intracellular;molecular_function:GO:0005525//GTP binding;GO:0003924//GTPase activity;
CL222.Contig1_All	XP_022296330.1/3.3e-71/uncharacterized protein LOC111106094 [Crassostrea virginica]	NA	NA	NA	PTHR10642/2.2E-27/--	NA
CL222.Contig2_All	XP_022296330.1/3.6e-18/uncharacterized protein LOC111106094 [Crassostrea virginica]	NA	NA	NA	NA	NA
CL222.Contig3_All	XP_022296330.1/1.1e-74/uncharacterized protein LOC111106094 [Crassostrea virginica]	NA	NA	NA	PF00075/4.6E-16/RNase H	NA
CL222.Contig4_All	XP_012941411.1/1.6e-101/PREDICTED: uncharacterized protein LOC106012589 [Aplysia californica]	sp|Q95SX7|RTBS_DROME/3.2e-43/Probable RNA-directed DNA polymerase from transposon BS OS=Drosophila melanogaster GN=RTase PE=2 SV=1	NA	CE11738/2.5e-37/[R] KOG1075 FOG: Reverse transcriptase	PF00078/9.6E-26/Reverse transcriptase (RNA-dependent DNA polymerase)	NA
CL223.Contig1_All	XP_022344295.1/5.1e-90/transmembrane emp24 domain-containing protein 2-like [Crassostrea virginica]	sp|P49020|TMED2_CRIGR/5.0e-79/Transmembrane emp24 domain-containing protein 2 (Fragment) OS=Cricetulus griseus GN=TMED2 PE=1 SV=1	NA	Hs5803149/1.0e-78/[U] KOG1692 Putative cargo transport protein EMP24 (p24 protein family)	PTHR19446:SF320/5.0E-58/--	NA
CL223.Contig2_All	CAJ00236.1/6.5e-177/TPA: endonuclease-reverse transcriptase [Schistosoma mansoni]	sp|O02751|CFDP2_BOVIN/4.8e-28/Craniofacial development protein 2 OS=Bos taurus GN=CFDP2 PE=1 SV=2	NA	CE09493/9.0e-45/[R] KOG1075 FOG: Reverse transcriptase	PTHR19446/2.0E-76/--	NA
CL223.Contig3_All	AAY56756.1/1.4e-25/reverse transcriptase SR3-right, partial [Schistosoma mansoni]	NA	NA	NA	PF00078/1.2E-8/Reverse transcriptase (RNA-dependent DNA polymerase)	NA
CL223.Contig4_All	XP_014046915.1/1.5e-41/PREDICTED: uncharacterized protein LOC106600097, partial [Salmo salar]	NA	NA	NA	PTHR19446/1.2E-14/--	NA
CL223.Contig5_All	XP_014046915.1/1.2e-41/PREDICTED: uncharacterized protein LOC106600097, partial [Salmo salar]	NA	NA	CE09529/2.9e-07/[R] KOG1075 FOG: Reverse transcriptase	PF00078/5.4E-14/Reverse transcriptase (RNA-dependent DNA polymerase)	NA
CL224.Contig1_All	NA	NA	NA	NA	NA	NA
CL224.Contig2_All	XP_001629444.1/5.1e-10/predicted protein [Nematostella vectensis] >EDO37381.1 predicted protein, partial [Nematostella vectensis]	sp|Q03650|CRAM_TRYBB/2.0e-08/Cysteine-rich, acidic integral membrane protein OS=Trypanosoma brucei brucei GN=CRAM PE=2 SV=1	NA	NA	NA	NA
CL225.Contig1_All	NA	NA	NA	NA	NA	NA
CL225.Contig2_All	NA	NA	NA	NA	NA	NA
CL225.Contig3_All	NA	NA	NA	NA	NA	NA
CL225.Contig4_All	NA	NA	NA	NA	NA	NA
CL226.Contig1_All	NA	NA	NA	NA	NA	NA
CL226.Contig2_All	NA	NA	NA	NA	NA	NA
CL227.Contig1_All	NA	NA	NA	NA	NA	NA
CL227.Contig2_All	NA	NA	NA	NA	NA	NA
CL227.Contig3_All	NA	NA	NA	NA	NA	NA
CL227.Contig4_All	NA	NA	NA	NA	NA	NA
CL228.Contig1_All	XP_011428863.1/4.4e-161/PREDICTED: tubulin alpha-1A chain [Crassostrea gigas] >XP_019635977.1 PREDICTED: tubulin alpha-1A chain-like [Branchiostoma belcheri] >XP_022306616.1 tubulin alpha-1A chain [Crassostrea virginica]	sp|P06603|TBA1_DROME/9.9e-163/Tubulin alpha-1 chain OS=Drosophila melanogaster GN=alphaTub84B PE=1 SV=1	NA	Hs17986283/9.3e-163/[Z] KOG1376 Alpha tubulin	PTHR36527:SF1/1.0E-115/--	biological_process:GO:0007017//microtubule-based process;cellular_component:GO:0005874//microtubule;GO:0005737//cytoplasm;molecular_function:GO:0005200//structural constituent of cytoskeleton;GO:0005525//GTP binding;GO:0003924//GTPase activity;
CL228.Contig2_All	XP_017306538.1/1.1e-254/PREDICTED: tubulin alpha-1A chain-like [Ictalurus punctatus]	sp|P68370|TBA1A_RAT/1.2e-255/Tubulin alpha-1A chain OS=Rattus norvegicus GN=Tuba1a PE=1 SV=1	NA	Hs17986283/8.6e-256/[Z] KOG1376 Alpha tubulin	SM00865/1.8E-60/Tubulin/FtsZ family, C-terminal domain	biological_process:GO:0007017//microtubule-based process;cellular_component:GO:0005874//microtubule;GO:0005737//cytoplasm;molecular_function:GO:0005200//structural constituent of cytoskeleton;GO:0005525//GTP binding;GO:0003924//GTPase activity;
CL228.Contig3_All	AOR07106.1/1.5e-261/tubulin alpha-1A [Enchytraeus crypticus]	sp|Q71U36|TBA1A_HUMAN/1.4e-261/Tubulin alpha-1A chain OS=Homo sapiens GN=TUBA1A PE=1 SV=1	NA	Hs17986283/1.0e-261/[Z] KOG1376 Alpha tubulin	PTHR11588:SF94/0.0/--	biological_process:GO:0007017//microtubule-based process;cellular_component:GO:0005874//microtubule;GO:0005737//cytoplasm;molecular_function:GO:0005200//structural constituent of cytoskeleton;GO:0005525//GTP binding;GO:0003924//GTPase activity;
CL228.Contig4_All	XP_016328834.1/5.5e-115/PREDICTED: tubulin alpha-1A chain-like [Sinocyclocheilus anshuiensis]	sp|P06603|TBA1_DROME/1.6e-116/Tubulin alpha-1 chain OS=Drosophila melanogaster GN=alphaTub84B PE=1 SV=1	NA	7298798/1.5e-116/[Z] KOG1376 Alpha tubulin	PTHR11588/2.5E-185/--	NA
CL228.Contig5_All	AHG54248.1/2.2e-120/alpha-tubulin 2 [Lygus lineolaris]	sp|Q8WQ47|TBA_LEPDS/8.3e-122/Tubulin alpha chain OS=Lepidoglyphus destructor PE=1 SV=2	NA	7299237/6.0e-122/[Z] KOG1376 Alpha tubulin	PR01162/5.1E-49/Alpha-tubulin signature	biological_process:GO:0007017//microtubule-based process;cellular_component:GO:0005874//microtubule;GO:0005737//cytoplasm;molecular_function:GO:0005200//structural constituent of cytoskeleton;GO:0005525//GTP binding;GO:0003924//GTPase activity;
CL228.Contig6_All	AOR07105.1/5.8e-229/tubulin alpha-1A [Enchytraeus albidus]	sp|P41383|TBA2_PATVU/1.4e-229/Tubulin alpha-2/alpha-4 chain OS=Patella vulgata GN=TUB2 PE=2 SV=1	NA	Hs17986283/1.4e-229/[Z] KOG1376 Alpha tubulin	PF03953/2.0E-50/Tubulin C-terminal domain	biological_process:GO:0007017//microtubule-based process;cellular_component:GO:0005874//microtubule;GO:0005737//cytoplasm;molecular_function:GO:0005200//structural constituent of cytoskeleton;GO:0005525//GTP binding;GO:0003924//GTPase activity;
CL228.Contig7_All	XP_013402431.1/6.4e-268/PREDICTED: tubulin alpha-1A chain-like [Lingula anatina] >XP_019645996.1 PREDICTED: tubulin alpha-1A chain [Branchiostoma belcheri]	sp|P68362|TBA1A_CRIGR/3.2e-269/Tubulin alpha-1A chain OS=Cricetulus griseus GN=TUBA1A PE=2 SV=1	NA	Hs17986283/2.3e-269/[Z] KOG1376 Alpha tubulin	PTHR36527/8.8E-210/--	biological_process:GO:0007017//microtubule-based process;cellular_component:GO:0005874//microtubule;GO:0005737//cytoplasm;molecular_function:GO:0005200//structural constituent of cytoskeleton;GO:0005525//GTP binding;GO:0003924//GTPase activity;
CL228.Contig8_All	AOR07106.1/1.0e-266/tubulin alpha-1A [Enchytraeus crypticus]	sp|Q71U36|TBA1A_HUMAN/1.5e-267/Tubulin alpha-1A chain OS=Homo sapiens GN=TUBA1A PE=1 SV=1	NA	Hs17986283/1.1e-267/[Z] KOG1376 Alpha tubulin	PF00091/5.8E-67/Tubulin/FtsZ family, GTPase domain	biological_process:GO:0007017//microtubule-based process;cellular_component:GO:0005874//microtubule;GO:0005737//cytoplasm;molecular_function:GO:0005200//structural constituent of cytoskeleton;GO:0005525//GTP binding;GO:0003924//GTPase activity;
CL228.Contig9_All	AOR07105.1/4.1e-264/tubulin alpha-1A [Enchytraeus albidus]	sp|P68370|TBA1A_RAT/2.3e-264/Tubulin alpha-1A chain OS=Rattus norvegicus GN=Tuba1a PE=1 SV=1	NA	Hs17986283/1.7e-264/[Z] KOG1376 Alpha tubulin	PR01162/3.1E-119/Alpha-tubulin signature	NA
CL228.Contig10_All	KFO25292.1/9.1e-261/Tubulin alpha-3 chain [Fukomys damarensis]	sp|Q68FR8|TBA3_RAT/1.7e-261/Tubulin alpha-3 chain OS=Rattus norvegicus GN=Tuba3a PE=2 SV=1	NA	Hs17921993/1.3e-261/[Z] KOG1376 Alpha tubulin	PTHR11588:SF94/0.0/--	biological_process:GO:0007017//microtubule-based process;cellular_component:GO:0005874//microtubule;GO:0005737//cytoplasm;molecular_function:GO:0005200//structural constituent of cytoskeleton;GO:0005525//GTP binding;GO:0003924//GTPase activity;
CL229.Contig1_All	NA	NA	NA	NA	NA	NA
CL229.Contig2_All	NA	NA	NA	NA	NA	NA
CL230.Contig1_All	NA	NA	NA	NA	NA	NA
CL230.Contig2_All	NA	NA	NA	NA	NA	NA
CL231.Contig1_All	NA	NA	NA	NA	NA	NA
CL231.Contig2_All	NA	NA	NA	NA	NA	NA
CL232.Contig1_All	NA	NA	NA	NA	NA	NA
CL232.Contig2_All	NA	NA	NA	NA	NA	NA
CL233.Contig1_All	NA	NA	NA	NA	NA	NA
CL233.Contig2_All	NA	NA	NA	NA	NA	NA
CL234.Contig1_All	XP_009056943.1/8.4e-45/hypothetical protein LOTGIDRAFT_216891 [Lottia gigantea] >ESO92385.1 hypothetical protein LOTGIDRAFT_216891 [Lottia gigantea]	sp|Q8N755|PQLC3_HUMAN/3.4e-27/PQ-loop repeat-containing protein 3 OS=Homo sapiens GN=PQLC3 PE=2 SV=1	NA	Hs17461958/2.4e-27/[R] KOG3211 Predicted endoplasmic reticulum membrane protein Lec35/MPDU1 involved in monosaccharide-P-dolichol utilization	PF04193/4.0E-8/PQ loop repeat	cellular_component:GO:0016021//integral component of membrane;
CL234.Contig2_All	XP_009056943.1/3.4e-32/hypothetical protein LOTGIDRAFT_216891 [Lottia gigantea] >ESO92385.1 hypothetical protein LOTGIDRAFT_216891 [Lottia gigantea]	sp|Q8N755|PQLC3_HUMAN/7.0e-19/PQ-loop repeat-containing protein 3 OS=Homo sapiens GN=PQLC3 PE=2 SV=1	NA	Hs17461958/5.1e-19/[R] KOG3211 Predicted endoplasmic reticulum membrane protein Lec35/MPDU1 involved in monosaccharide-P-dolichol utilization	PTHR12226:SF3/2.2E-47/--	cellular_component:GO:0016021//integral component of membrane;
CL235.Contig1_All	OWF41881.1/1.8e-43/AN1-type zinc finger protein 2B [Mizuhopecten yessoensis]	sp|Q91X58|ZFN2B_MOUSE/3.2e-21/AN1-type zinc finger protein 2B OS=Mus musculus GN=Zfand2b PE=1 SV=1	NA	Hs20270357/5.1e-21/[R] KOG3183 Predicted Zn-finger protein	PS50330/10.459/Ubiquitin-interacting motif (UIM) domain profile.	molecular_function:GO:0008270//zinc ion binding;
CL235.Contig2_All	XP_022326021.1/1.6e-89/AN1-type zinc finger protein 2A-like isoform X1 [Crassostrea virginica]	sp|Q91X58|ZFN2B_MOUSE/1.1e-63/AN1-type zinc finger protein 2B OS=Mus musculus GN=Zfand2b PE=1 SV=1	NA	Hs20270357/2.6e-62/[R] KOG3183 Predicted Zn-finger protein	PF01428/1.2E-11/AN1-like Zinc finger	molecular_function:GO:0008270//zinc ion binding;
CL235.Contig3_All	XP_021371212.1/7.6e-34/AN1-type zinc finger protein 2A-like [Mizuhopecten yessoensis]	sp|Q91X58|ZFN2B_MOUSE/2.7e-17/AN1-type zinc finger protein 2B OS=Mus musculus GN=Zfand2b PE=1 SV=1	NA	Hs20270357/1.3e-16/[R] KOG3183 Predicted Zn-finger protein	PTHR14677:SF15/3.0E-24/--	NA
CL236.Contig1_All	NA	NA	NA	NA	NA	NA
CL236.Contig2_All	NA	NA	NA	NA	NA	NA
CL237.Contig1_All	NA	NA	NA	NA	NA	NA
CL237.Contig2_All	NA	NA	NA	NA	NA	NA
CL238.Contig1_All	NA	NA	NA	NA	NA	NA
CL238.Contig2_All	NA	NA	NA	NA	NA	NA
CL238.Contig3_All	XP_005106047.1/1.1e-109/PREDICTED: FGFR1 oncogene partner-like isoform X6 [Aplysia californica]	sp|Q4V7C1|FR1OP_RAT/1.5e-31/FGFR1 oncogene partner OS=Rattus norvegicus GN=Fgfr1op PE=1 SV=1	NA	NA	PTHR15431/7.8E-56/--	NA
CL239.Contig1_All	XP_021366419.1/2.3e-11/uncharacterized protein LOC110458819 [Mizuhopecten yessoensis] >OWF44023.1 Proteoglycan 4 [Mizuhopecten yessoensis]	NA	NA	NA	NA	NA
CL239.Contig2_All	OWF42069.1/2.2e-07/Histone-lysine N-methyltransferase 2D [Mizuhopecten yessoensis]	NA	NA	NA	NA	NA
CL240.Contig1_All	NA	NA	NA	NA	NA	NA
CL240.Contig2_All	NA	NA	NA	NA	NA	NA
CL240.Contig3_All	NA	NA	NA	NA	NA	NA
CL241.Contig1_All	NA	NA	NA	NA	NA	NA
CL241.Contig2_All	NA	NA	NA	NA	NA	NA
CL241.Contig3_All	NA	NA	NA	NA	NA	NA
CL242.Contig1_All	NA	NA	NA	NA	NA	NA
CL242.Contig2_All	NA	NA	NA	NA	NA	NA
CL243.Contig1_All	NA	NA	NA	NA	NA	NA
CL243.Contig2_All	NA	NA	NA	NA	NA	NA
CL244.Contig1_All	NA	NA	NA	NA	NA	NA
CL244.Contig2_All	NA	NA	NA	NA	NA	NA
CL245.Contig1_All	XP_005112152.1/1.1e-158/PREDICTED: nucleoporin p54-like isoform X1 [Aplysia californica]	sp|P70582|NUP54_RAT/8.7e-118/Nuclear pore complex protein Nup54 OS=Rattus norvegicus GN=Nup54 PE=1 SV=1	NA	Hs8393858/5.5e-114/[YU] KOG3091 Nuclear pore complex, p54 component (sc Nup57)	PTHR13000/4.1E-173/--	NA
CL245.Contig2_All	XP_005112152.1/5.8e-161/PREDICTED: nucleoporin p54-like isoform X1 [Aplysia californica]	sp|P70582|NUP54_RAT/1.4e-116/Nuclear pore complex protein Nup54 OS=Rattus norvegicus GN=Nup54 PE=1 SV=1	NA	Hs8393858/3.4e-112/[YU] KOG3091 Nuclear pore complex, p54 component (sc Nup57)	PTHR13000/8.0E-176/--	cellular_component:GO:0005643//nuclear pore;
CL245.Contig3_All	NA	NA	NA	NA	NA	NA
CL246.Contig1_All	NA	NA	NA	NA	NA	NA
CL246.Contig2_All	NA	NA	NA	NA	NA	NA
CL247.Contig1_All	NA	NA	NA	NA	NA	NA
CL247.Contig2_All	NA	NA	NA	NA	NA	NA
CL248.Contig1_All	P0DJC6.1/4.2e-28/RecName: Full=Conotoxin Qc6.1; Flags: Precursor	sp|P0DJC6|CXT61_CONQU/2.5e-30/Conotoxin Qc6.1 OS=Conus quercinus PE=2 SV=1	NA	NA	NA	NA
CL248.Contig2_All	P0DJC6.1/1.6e-47/RecName: Full=Conotoxin Qc6.1; Flags: Precursor	sp|P0DJC6|CXT61_CONQU/9.5e-50/Conotoxin Qc6.1 OS=Conus quercinus PE=2 SV=1	NA	NA	NA	NA
CL248.Contig3_All	Q9BPA0.1/2.2e-20/RecName: Full=Conotoxin VnMKLT1-022; Flags: Precursor >AAG60465.1 conotoxin scaffold VI/VII precursor [Conus ventricosus]	sp|Q9BPA0|O1613_CONVE/1.3e-22/Conotoxin VnMKLT1-022 OS=Conus ventricosus PE=2 SV=1	NA	NA	NA	NA
CL248.Contig4_All	AFU50776.1/1.3e-38/O1-conotoxin peptide precursor Fla6.6, partial [Conus flavidus]	sp|P0DJC6|CXT61_CONQU/2.0e-30/Conotoxin Qc6.1 OS=Conus quercinus PE=2 SV=1	NA	NA	PF02950/3.1E-13/Conotoxin	NA
CL248.Contig5_All	P0DJC7.1/4.1e-17/RecName: Full=Conotoxin Qc6.2; Flags: Precursor	sp|P0DJC7|CXT62_CONQU/2.4e-19/Conotoxin Qc6.2 OS=Conus quercinus PE=2 SV=1	NA	NA	NA	NA
CL248.Contig6_All	P0DJC7.1/1.1e-11/RecName: Full=Conotoxin Qc6.2; Flags: Precursor	sp|P0DJC7|CXT62_CONQU/6.7e-14/Conotoxin Qc6.2 OS=Conus quercinus PE=2 SV=1	NA	NA	NA	NA
CL249.Contig1_All	OXA37938.1/7.1e-06/hypothetical protein Fcan01_27300 [Folsomia candida]	NA	NA	NA	NA	NA
CL249.Contig2_All	NA	NA	NA	NA	NA	NA
CL250.Contig1_All	KGL97725.1/1.4e-15/hypothetical protein N301_01220, partial [Charadrius vociferus]	sp|Q6ZRP5|YD019_HUMAN/1.9e-06/Putative uncharacterized protein FLJ46204 OS=Homo sapiens PE=5 SV=2	NA	NA	NA	NA
CL250.Contig2_All	EHH60632.1/4.2e-06/hypothetical protein EGM_12032, partial [Macaca fascicularis]	NA	NA	NA	NA	NA
CL251.Contig1_All	NA	NA	NA	NA	NA	NA
CL251.Contig2_All	ELR53315.1/8.8e-09/hypothetical protein M91_20997, partial [Bos mutus]	NA	NA	NA	NA	NA
CL252.Contig1_All	NA	NA	NA	NA	NA	NA
CL252.Contig2_All	NA	NA	NA	NA	NA	NA
CL252.Contig3_All	NA	NA	NA	NA	NA	NA
CL252.Contig4_All	NA	NA	NA	NA	NA	NA
CL253.Contig1_All	NA	NA	NA	NA	NA	NA
CL253.Contig2_All	NA	NA	NA	NA	NA	NA
CL254.Contig1_All	NA	NA	NA	NA	NA	NA
CL254.Contig2_All	NA	NA	NA	NA	NA	NA
CL255.Contig1_All	NA	NA	NA	NA	NA	NA
CL255.Contig2_All	OQR71590.1/1.7e-06/Enterin neuropeptide, partial [Tropilaelaps mercedesae]	NA	NA	NA	NA	NA
CL256.Contig1_All	NA	NA	NA	NA	NA	NA
CL256.Contig2_All	NA	NA	NA	NA	NA	NA
CL257.Contig1_All	NA	NA	NA	NA	NA	NA
CL257.Contig2_All	NA	NA	NA	NA	NA	NA
CL258.Contig1_All	XP_012941296.1/2.7e-204/PREDICTED: PRKCA-binding protein isoform X1 [Aplysia californica]	sp|Q9EP80|PICK1_RAT/1.2e-161/PRKCA-binding protein OS=Rattus norvegicus GN=Pick1 PE=1 SV=1	NA	Hs7110697/1.8e-159/[T] KOG3651 Protein kinase C, alpha binding protein	PTHR12141/4.8E-227/--	molecular_function:GO:0019904//protein domain specific binding;
CL258.Contig2_All	NP_001267741.1/3.0e-197/PRKCA-binding protein [Aplysia californica] >AFN65700.1 PICK1 [Aplysia californica]	sp|Q9EP80|PICK1_RAT/2.9e-165/PRKCA-binding protein OS=Rattus norvegicus GN=Pick1 PE=1 SV=1	NA	Hs7110697/4.4e-163/[T] KOG3651 Protein kinase C, alpha binding protein	SM01015/4.1E-119/Arfaptin-like domain	molecular_function:GO:0019904//protein domain specific binding;
CL258.Contig3_All	XP_012941296.1/1.2e-204/PREDICTED: PRKCA-binding protein isoform X1 [Aplysia californica]	sp|Q9EP80|PICK1_RAT/1.2e-161/PRKCA-binding protein OS=Rattus norvegicus GN=Pick1 PE=1 SV=1	NA	Hs7110697/1.8e-159/[T] KOG3651 Protein kinase C, alpha binding protein	PTHR12141/4.8E-227/--	molecular_function:GO:0019904//protein domain specific binding;
CL259.Contig1_All	AQS80521.1/5.0e-39/LASGLVamide-2 precursor, partial [Charonia tritonis]	NA	NA	NA	NA	NA
CL259.Contig2_All	AQS80521.1/1.8e-28/LASGLVamide-2 precursor, partial [Charonia tritonis]	NA	NA	NA	NA	NA
CL259.Contig3_All	AQS80521.1/1.9e-41/LASGLVamide-2 precursor, partial [Charonia tritonis]	NA	NA	NA	NA	NA
CL259.Contig4_All	NA	NA	NA	NA	NA	NA
CL259.Contig5_All	NA	NA	NA	NA	NA	NA
CL260.Contig1_All	NA	NA	NA	NA	NA	NA
CL260.Contig2_All	NA	NA	NA	NA	NA	NA
CL261.Contig1_All	NA	NA	NA	NA	NA	NA
CL261.Contig2_All	NA	NA	NA	NA	NA	NA
CL262.Contig1_All	NA	NA	NA	NA	NA	NA
CL262.Contig2_All	NA	NA	NA	NA	NA	NA
CL263.Contig1_All	NA	NA	NA	NA	NA	NA
CL263.Contig2_All	NA	NA	NA	NA	NA	NA
CL264.Contig1_All	NA	NA	NA	NA	NA	NA
CL264.Contig2_All	XP_005097553.1/2.7e-189/PREDICTED: ubiquitin carboxyl-terminal hydrolase 12-like [Aplysia californica]	sp|O75317|UBP12_HUMAN/1.1e-168/Ubiquitin carboxyl-terminal hydrolase 12 OS=Homo sapiens GN=USP12 PE=1 SV=2	NA	Hs20548613/8.2e-169/[O] KOG1864 Ubiquitin-specific protease	PS50235/65.81/Ubiquitin specific protease (USP) domain profile.	biological_process:GO:0006511//ubiquitin-dependent protein catabolic process;GO:0016579//protein deubiquitination;molecular_function:GO:0036459//thiol-dependent ubiquitinyl hydrolase activity;
CL265.Contig1_All	NA	NA	NA	NA	NA	NA
CL265.Contig2_All	NA	NA	NA	NA	NA	NA
CL265.Contig3_All	NA	NA	NA	NA	NA	NA
CL265.Contig4_All	NA	NA	NA	NA	NA	NA
CL266.Contig1_All	OWF38669.1/0.0e+00/Aminopeptidase N [Mizuhopecten yessoensis]	sp|P79143|AMPN_CANLF/1.3e-148/Aminopeptidase N OS=Canis lupus familiaris GN=ANPEP PE=1 SV=2	NA	Hs4502095/1.8e-136/[EO] KOG1046 Puromycin-sensitive aminopeptidase and related aminopeptidases	PF11838/1.5E-56/ERAP1-like C-terminal domain	cellular_component:GO:0016021//integral component of membrane;molecular_function:GO:0008237//metallopeptidase activity;GO:0008270//zinc ion binding;
CL266.Contig2_All	OWF38669.1/1.6e-16/Aminopeptidase N [Mizuhopecten yessoensis]	sp|O57579|AMPN_CHICK/2.0e-13/Aminopeptidase Ey OS=Gallus gallus GN=ANPEP PE=1 SV=2	NA	Hs4502095/2.5e-10/[EO] KOG1046 Puromycin-sensitive aminopeptidase and related aminopeptidases	PTHR11533/1.9E-18/--	NA
CL266.Contig3_All	NA	NA	NA	NA	NA	NA
CL266.Contig4_All	XP_009048916.1/4.7e-18/hypothetical protein LOTGIDRAFT_140794 [Lottia gigantea] >ESP00395.1 hypothetical protein LOTGIDRAFT_140794 [Lottia gigantea]	sp|Q32LQ0|AMPE_BOVIN/1.3e-14/Glutamyl aminopeptidase OS=Bos taurus GN=ENPEP PE=2 SV=1	NA	Hs4503575/4.1e-13/[EO] KOG1046 Puromycin-sensitive aminopeptidase and related aminopeptidases	PTHR11533:SF193/2.2E-26/--	biological_process:GO:0002003//angiotensin maturation;cellular_component:GO:0016021//integral component of membrane;molecular_function:GO:0008237//metallopeptidase activity;GO:0004177//aminopeptidase activity;GO:0008270//zinc ion binding;GO:0070006//metalloaminopeptidase activity;
CL266.Contig5_All	XP_009048916.1/6.7e-81/hypothetical protein LOTGIDRAFT_140794 [Lottia gigantea] >ESP00395.1 hypothetical protein LOTGIDRAFT_140794 [Lottia gigantea]	sp|P79098|AMPN_BOVIN/9.9e-66/Aminopeptidase N OS=Bos taurus GN=ANPEP PE=2 SV=4	NA	Hs4502095/4.5e-60/[EO] KOG1046 Puromycin-sensitive aminopeptidase and related aminopeptidases	PTHR11533:SF193/2.9E-120/--	molecular_function:GO:0008237//metallopeptidase activity;GO:0004177//aminopeptidase activity;GO:0008270//zinc ion binding;
CL267.Contig1_All	XP_022296330.1/3.2e-49/uncharacterized protein LOC111106094 [Crassostrea virginica]	NA	NA	NA	PTHR10642:SF3/1.5E-20/--	NA
CL267.Contig2_All	NA	NA	NA	NA	NA	NA
CL267.Contig3_All	XP_022296330.1/4.7e-49/uncharacterized protein LOC111106094 [Crassostrea virginica]	NA	NA	NA	PTHR10642/1.9E-20/--	NA
CL267.Contig4_All	NA	NA	NA	NA	NA	NA
CL268.Contig1_All	NA	NA	NA	NA	NA	NA
CL268.Contig2_All	Q07981.1/2.0e-06/RecName: Full=FMRFamide-related peptides type HF-4; AltName: Full=HeptaFaRP; Contains: RecName: Full=NDPFLRFGKKSDPFLRF-amide; Contains: RecName: Full=FMRFamide-like; Contains: RecName: Full=ENNNGYIRF-amide; Contains: RecName: Full=NDPFLRF-amide; Contains: RecName: Full=QDPFLRI-amide; Contains: RecName: Full=QDPFLRF-amide; Contains: RecName: Full=KQDPFLRI-amide; Contains: RecName:…	sp|Q07981|FAR1_HELAS/1.2e-08/FMRFamide-related peptides type HF-4 OS=Helix aspersa PE=1 SV=1	NA	NA	NA	NA
CL269.Contig1_All	NA	NA	NA	NA	NA	NA
CL269.Contig2_All	NA	NA	NA	NA	NA	NA
CL270.Contig1_All	NA	NA	NA	NA	NA	NA
CL270.Contig2_All	NA	NA	NA	NA	NA	NA
CL271.Contig1_All	AIZ03410.1/0.0e+00/heat shock protein 90 [Pomacea canaliculata]	sp|Q9BLC5|HSP83_BOMMO/0.0e+00/Heat shock protein 83 OS=Bombyx mori GN=Hsp83 PE=1 SV=1	NA	Hs20149594/0.0e+00/[O] KOG0019 Molecular chaperone (HSP90 family)	PF02518/5.1E-19/Histidine kinase-, DNA gyrase B-, and HSP90-like ATPase	NA
CL271.Contig2_All	AIZ03410.1/0.0e+00/heat shock protein 90 [Pomacea canaliculata]	sp|Q04619|HS90B_CHICK/0.0e+00/Heat shock cognate protein HSP 90-beta OS=Gallus gallus GN=HSP90AB1 PE=2 SV=1	NA	Hs20149594/0.0e+00/[O] KOG0019 Molecular chaperone (HSP90 family)	PF02518/1.6E-18/Histidine kinase-, DNA gyrase B-, and HSP90-like ATPase	NA
CL271.Contig3_All	NA	NA	NA	NA	NA	NA
CL272.Contig1_All	XP_012935693.1/3.0e-83/PREDICTED: dnaJ homolog subfamily B member 6-like isoform X5 [Aplysia californica]	sp|Q6P642|DNJB6_XENTR/2.8e-54/DnaJ homolog subfamily B member 6 OS=Xenopus tropicalis GN=dnajb6 PE=2 SV=1	NA	Hs4885495/3.4e-54/[O] KOG0714 Molecular chaperone (DnaJ superfamily)	PTHR24078:SF225/1.9E-71/--	NA
CL272.Contig2_All	XP_005094332.1/7.9e-80/PREDICTED: dnaJ homolog subfamily B member 6-like isoform X4 [Aplysia californica]	sp|Q6P642|DNJB6_XENTR/9.8e-56/DnaJ homolog subfamily B member 6 OS=Xenopus tropicalis GN=dnajb6 PE=2 SV=1	NA	Hs4885495/5.6e-53/[O] KOG0714 Molecular chaperone (DnaJ superfamily)	PR00625/7.6E-31/DnaJ domain signature	NA
CL272.Contig3_All	XP_005094324.1/1.3e-84/PREDICTED: dnaJ homolog subfamily B member 6-like isoform X2 [Aplysia californica]	sp|Q6P642|DNJB6_XENTR/5.1e-54/DnaJ homolog subfamily B member 6 OS=Xenopus tropicalis GN=dnajb6 PE=2 SV=1	NA	Hs4885495/3.1e-53/[O] KOG0714 Molecular chaperone (DnaJ superfamily)	PTHR24078/1.4E-71/--	NA
CL272.Contig4_All	XP_005094332.1/4.4e-50/PREDICTED: dnaJ homolog subfamily B member 6-like isoform X4 [Aplysia californica]	sp|P25686|DNJB2_HUMAN/7.6e-36/DnaJ homolog subfamily B member 2 OS=Homo sapiens GN=DNAJB2 PE=1 SV=3	NA	Hs5921581/5.5e-36/[O] KOG0714 Molecular chaperone (DnaJ superfamily)	PF00226/8.4E-30/DnaJ domain	NA
CL272.Contig5_All	XP_005094324.1/2.0e-84/PREDICTED: dnaJ homolog subfamily B member 6-like isoform X2 [Aplysia californica]	sp|Q6P642|DNJB6_XENTR/7.7e-54/DnaJ homolog subfamily B member 6 OS=Xenopus tropicalis GN=dnajb6 PE=2 SV=1	NA	Hs4885495/4.7e-53/[O] KOG0714 Molecular chaperone (DnaJ superfamily)	PTHR24078/1.4E-71/--	NA
CL272.Contig6_All	XP_005094332.1/1.5e-79/PREDICTED: dnaJ homolog subfamily B member 6-like isoform X4 [Aplysia californica]	sp|Q6P642|DNJB6_XENTR/1.8e-55/DnaJ homolog subfamily B member 6 OS=Xenopus tropicalis GN=dnajb6 PE=2 SV=1	NA	Hs4885495/1.0e-52/[O] KOG0714 Molecular chaperone (DnaJ superfamily)	PR00625/7.6E-31/DnaJ domain signature	NA
CL272.Contig7_All	XP_012935693.1/7.4e-83/PREDICTED: dnaJ homolog subfamily B member 6-like isoform X5 [Aplysia californica]	sp|Q6P642|DNJB6_XENTR/6.8e-54/DnaJ homolog subfamily B member 6 OS=Xenopus tropicalis GN=dnajb6 PE=2 SV=1	NA	Hs4885495/8.5e-54/[O] KOG0714 Molecular chaperone (DnaJ superfamily)	PTHR24078:SF225/1.9E-71/--	NA
CL273.Contig1_All	NA	NA	NA	NA	NA	NA
CL273.Contig2_All	NA	NA	NA	NA	NA	NA
CL274.Contig1_All	NA	NA	NA	NA	NA	NA
CL274.Contig2_All	NA	NA	NA	NA	NA	NA
CL275.Contig1_All	NA	NA	NA	NA	NA	NA
CL275.Contig2_All	XP_005112279.1/3.6e-27/PREDICTED: uncharacterized protein LOC101862849 [Aplysia californica] >XP_005112280.1 PREDICTED: uncharacterized protein LOC101862849 [Aplysia californica]	NA	NA	NA	PF13245/4.3E-6/Part of AAA domain	NA
CL275.Contig3_All	XP_005112279.1/3.9e-23/PREDICTED: uncharacterized protein LOC101862849 [Aplysia californica] >XP_005112280.1 PREDICTED: uncharacterized protein LOC101862849 [Aplysia californica]	NA	NA	NA	PF13245/7.2E-7/Part of AAA domain	NA
CL275.Contig4_All	XP_005112279.1/2.2e-20/PREDICTED: uncharacterized protein LOC101862849 [Aplysia californica] >XP_005112280.1 PREDICTED: uncharacterized protein LOC101862849 [Aplysia californica]	NA	NA	NA	PF13245/1.6E-8/Part of AAA domain	NA
CL275.Contig5_All	XP_005112279.1/1.5e-25/PREDICTED: uncharacterized protein LOC101862849 [Aplysia californica] >XP_005112280.1 PREDICTED: uncharacterized protein LOC101862849 [Aplysia californica]	NA	NA	NA	PF13245/9.1E-7/Part of AAA domain	NA
CL275.Contig6_All	XP_013063366.1/2.1e-25/PREDICTED: uncharacterized protein LOC106052516 [Biomphalaria glabrata]	NA	NA	NA	PF13245/1.3E-6/Part of AAA domain	NA
CL275.Contig7_All	CDQ92264.1/5.2e-08/unnamed protein product [Oncorhynchus mykiss]	NA	NA	NA	NA	cellular_component:GO:0016021//integral component of membrane;GO:0005739//mitochondrion;molecular_function:GO:0008137//NADH dehydrogenase (ubiquinone) activity;
CL275.Contig8_All	NA	NA	NA	NA	NA	NA
CL275.Contig9_All	XP_005112279.1/1.4e-13/PREDICTED: uncharacterized protein LOC101862849 [Aplysia californica] >XP_005112280.1 PREDICTED: uncharacterized protein LOC101862849 [Aplysia californica]	NA	NA	NA	PF09848/8.6E-5/Uncharacterized conserved protein (DUF2075)	NA
CL275.Contig10_All	NA	NA	NA	NA	NA	NA
CL275.Contig11_All	NA	NA	NA	NA	NA	NA
CL275.Contig12_All	NA	NA	NA	NA	NA	NA
CL275.Contig13_All	NA	NA	NA	NA	NA	NA
CL275.Contig14_All	NA	NA	NA	NA	NA	NA
CL275.Contig15_All	NA	NA	NA	NA	NA	NA
CL275.Contig16_All	NA	NA	NA	NA	NA	NA
CL275.Contig17_All	NA	NA	NA	NA	NA	NA
CL275.Contig18_All	NA	NA	NA	NA	NA	NA
CL275.Contig19_All	NA	NA	NA	NA	NA	NA
CL275.Contig20_All	NA	NA	NA	NA	NA	NA
CL275.Contig21_All	NA	NA	NA	NA	NA	NA
CL275.Contig22_All	NA	NA	NA	NA	NA	NA
CL275.Contig23_All	NA	NA	NA	NA	NA	NA
CL275.Contig24_All	NA	NA	NA	NA	NA	NA
CL275.Contig25_All	XP_012945966.1/1.3e-09/PREDICTED: uncharacterized protein LOC106013817 [Aplysia californica]	NA	NA	NA	PF13245/1.9E-7/Part of AAA domain	NA
CL275.Contig26_All	NA	NA	NA	NA	NA	NA
CL275.Contig27_All	NA	NA	NA	NA	NA	NA
CL275.Contig28_All	NA	NA	NA	NA	NA	NA
CL275.Contig29_All	NA	NA	NA	NA	NA	NA
CL275.Contig30_All	NA	NA	NA	NA	NA	NA
CL275.Contig31_All	NA	NA	NA	NA	NA	NA
CL275.Contig32_All	NA	NA	NA	NA	NA	NA
CL275.Contig33_All	NA	NA	NA	NA	NA	NA
CL276.Contig1_All	XP_022338555.1/2.3e-126/LOW QUALITY PROTEIN: uncharacterized protein LOC111134058 [Crassostrea virginica]	sp|A6NMZ7|CO6A6_HUMAN/1.2e-68/Collagen alpha-6(VI) chain OS=Homo sapiens GN=COL6A6 PE=1 SV=2	NA	Hs17149807/8.9e-69/[W] KOG3544 Collagens (type IV and type XIII), and related proteins	PR00453/1.5E-9/Von Willebrand factor type A domain signature	NA
CL276.Contig2_All	XP_012940508.1/1.9e-23/PREDICTED: uncharacterized protein LOC101848762 [Aplysia californica]	sp|Q60847|COCA1_MOUSE/1.2e-14/Collagen alpha-1(XII) chain OS=Mus musculus GN=Col12a1 PE=2 SV=3	NA	Hs18201923/1.5e-14/[W] KOG3544 Collagens (type IV and type XIII), and related proteins	PR00453/1.4E-5/Von Willebrand factor type A domain signature	NA
CL276.Contig3_All	OWF38639.1/1.9e-59/Collagen alpha-6(VI) chain [Mizuhopecten yessoensis]	sp|Q8C6K9|CO6A6_MOUSE/2.2e-33/Collagen alpha-6(VI) chain OS=Mus musculus GN=Col6a6 PE=1 SV=2	NA	Hs22043058/3.3e-31/[W] KOG3544 Collagens (type IV and type XIII), and related proteins	PTHR11132/8.8E-69/--	NA
CL276.Contig4_All	XP_011428534.1/3.9e-96/PREDICTED: uncharacterized protein LOC105329078 isoform X1 [Crassostrea gigas]	sp|A6NMZ7|CO6A6_HUMAN/6.8e-50/Collagen alpha-6(VI) chain OS=Homo sapiens GN=COL6A6 PE=1 SV=2	NA	Hs4758028_1/3.4e-43/[W] KOG3544 Collagens (type IV and type XIII), and related proteins	PS50234/31.949/VWFA domain profile.	NA
CL277.Contig1_All	XP_005093963.1/4.6e-108/PREDICTED: GTP-binding nuclear protein Ran [Aplysia californica]	sp|P79735|RAN_DANRE/9.7e-108/GTP-binding nuclear protein Ran OS=Danio rerio GN=ran PE=2 SV=1	NA	Hs5453555/5.9e-107/[U] KOG0096 GTPase Ran/TC4/GSP1 (nuclear protein transport pathway), small G protein superfamily	SM00175/1.3E-29/Rab subfamily of small GTPases	NA
CL277.Contig2_All	NA	NA	NA	NA	NA	NA
CL277.Contig3_All	XP_005093963.1/4.9e-108/PREDICTED: GTP-binding nuclear protein Ran [Aplysia californica]	sp|P79735|RAN_DANRE/1.0e-107/GTP-binding nuclear protein Ran OS=Danio rerio GN=ran PE=2 SV=1	NA	Hs5453555/6.3e-107/[U] KOG0096 GTPase Ran/TC4/GSP1 (nuclear protein transport pathway), small G protein superfamily	SM00176/3.4E-159/Ran (Ras-related nuclear proteins) /TC4 subfamily of small GTPases	NA
CL277.Contig4_All	XP_005093963.1/4.1e-108/PREDICTED: GTP-binding nuclear protein Ran [Aplysia californica]	sp|P79735|RAN_DANRE/8.5e-108/GTP-binding nuclear protein Ran OS=Danio rerio GN=ran PE=2 SV=1	NA	Hs5453555/5.2e-107/[U] KOG0096 GTPase Ran/TC4/GSP1 (nuclear protein transport pathway), small G protein superfamily	SM00175/1.3E-29/Rab subfamily of small GTPases	NA
CL277.Contig5_All	XP_005093963.1/4.2e-108/PREDICTED: GTP-binding nuclear protein Ran [Aplysia californica]	sp|P79735|RAN_DANRE/8.9e-108/GTP-binding nuclear protein Ran OS=Danio rerio GN=ran PE=2 SV=1	NA	Hs5453555/5.5e-107/[U] KOG0096 GTPase Ran/TC4/GSP1 (nuclear protein transport pathway), small G protein superfamily	SM00175/1.3E-29/Rab subfamily of small GTPases	NA
CL278.Contig1_All	XP_009056035.1/4.5e-184/hypothetical protein LOTGIDRAFT_232752 [Lottia gigantea] >ESO93340.1 hypothetical protein LOTGIDRAFT_232752 [Lottia gigantea]	sp|P09482|ACHA4_CHICK/1.9e-67/Neuronal acetylcholine receptor subunit alpha-4 OS=Gallus gallus GN=CHRNA4 PE=1 SV=1	NA	Hs8923742/2.9e-65/[T] KOG3645 Acetylcholine receptor	PR00254/2.3E-16/Nicotinic acetylcholine receptor signature	cellular_component:GO:0016021//integral component of membrane;GO:0030054//cell junction;GO:0045211//postsynaptic membrane;molecular_function:GO:0022848//acetylcholine-gated cation-selective channel activity;
CL278.Contig2_All	XP_009056034.1/3.0e-53/hypothetical protein LOTGIDRAFT_161901 [Lottia gigantea] >ESO93339.1 hypothetical protein LOTGIDRAFT_161901 [Lottia gigantea]	sp|P48180|ACH1_CAEEL/4.8e-37/Acetylcholine receptor subunit alpha-type acr-16 OS=Caenorhabditis elegans GN=acr-16 PE=2 SV=1	NA	CE09639/3.5e-37/[U] KOG3646 Acetylcholine receptor	PTHR18945:SF490/5.0E-60/--	cellular_component:GO:0016021//integral component of membrane;GO:0030054//cell junction;GO:0045211//postsynaptic membrane;molecular_function:GO:0022848//acetylcholine-gated cation-selective channel activity;
CL278.Contig3_All	XP_009056035.1/1.2e-23/hypothetical protein LOTGIDRAFT_232752 [Lottia gigantea] >ESO93340.1 hypothetical protein LOTGIDRAFT_232752 [Lottia gigantea]	sp|P12389|ACHA2_RAT/1.4e-13/Neuronal acetylcholine receptor subunit alpha-2 OS=Rattus norvegicus GN=Chrna2 PE=2 SV=2	NA	Hs4502827/5.2e-13/[T] KOG3645 Acetylcholine receptor	PF02931/3.8E-13/Neurotransmitter-gated ion-channel ligand binding domain	cellular_component:GO:0016021//integral component of membrane;GO:0030054//cell junction;GO:0045211//postsynaptic membrane;molecular_function:GO:0022848//acetylcholine-gated cation-selective channel activity;
CL278.Contig4_All	XP_009056035.1/7.6e-70/hypothetical protein LOTGIDRAFT_232752 [Lottia gigantea] >ESO93340.1 hypothetical protein LOTGIDRAFT_232752 [Lottia gigantea]	sp|P09482|ACHA4_CHICK/2.1e-45/Neuronal acetylcholine receptor subunit alpha-4 OS=Gallus gallus GN=CHRNA4 PE=1 SV=1	NA	Hs4502835/1.9e-43/[T] KOG3645 Acetylcholine receptor	PF02931/2.7E-53/Neurotransmitter-gated ion-channel ligand binding domain	cellular_component:GO:0016021//integral component of membrane;GO:0030054//cell junction;GO:0045211//postsynaptic membrane;molecular_function:GO:0022848//acetylcholine-gated cation-selective channel activity;
CL279.Contig1_All	NA	NA	NA	NA	NA	NA
CL279.Contig2_All	BAO02226.1/9.3e-06/Mr_precursor_152 [Conus marmoreus]	NA	NA	NA	NA	NA
CL280.Contig1_All	XP_014787219.1/5.3e-89/PREDICTED: RWD domain-containing protein 2B-like [Octopus bimaculoides] >KOF67783.1 hypothetical protein OCBIM_22008882mg [Octopus bimaculoides]	sp|Q9D9S3|RWD2A_MOUSE/7.3e-56/RWD domain-containing protein 2A OS=Mus musculus GN=Rwdd2a PE=1 SV=1	NA	NA	PS50908/14.463/RWD domain profile.	NA
CL280.Contig2_All	XP_022320133.1/4.7e-24/LOW QUALITY PROTEIN: RWD domain-containing protein 2B-like [Crassostrea virginica]	sp|Q5R9U9|RWD2B_PONAB/4.3e-19/RWD domain-containing protein 2B OS=Pongo abelii GN=RWDD2B PE=2 SV=1	NA	NA	PTHR15955/8.8E-28/--	NA
CL281.Contig1_All	NA	NA	NA	NA	NA	NA
CL281.Contig2_All	NA	NA	NA	NA	NA	NA
CL282.Contig1_All	NA	NA	NA	NA	NA	NA
CL282.Contig2_All	NA	NA	NA	NA	NA	NA
CL282.Contig3_All	XP_005108171.1/1.1e-35/PREDICTED: RNA-binding protein 1-like [Aplysia californica]	sp|P84104|SRSF3_MOUSE/1.0e-27/Serine/arginine-rich splicing factor 3 OS=Mus musculus GN=Srsf3 PE=1 SV=1	NA	Hs4506901/7.5e-28/[A] KOG0107 Alternative splicing factor SRp20/9G8 (RRM superfamily)	PF00076/2.6E-19/RNA recognition motif. (a.k.a. RRM, RBD, or RNP domain)	NA
CL282.Contig4_All	XP_005108171.1/5.4e-31/PREDICTED: RNA-binding protein 1-like [Aplysia californica]	sp|Q3SZR8|SRSF3_BOVIN/8.5e-26/Serine/arginine-rich splicing factor 3 OS=Bos taurus GN=SRSF3 PE=2 SV=1	NA	7299363/1.1e-27/[A] KOG0107 Alternative splicing factor SRp20/9G8 (RRM superfamily)	SM00360/4.8E-23/RNA recognition motif	NA
CL283.Contig1_All	NA	NA	NA	NA	NA	NA
CL283.Contig2_All	NA	NA	NA	NA	NA	NA
CL284.Contig1_All	NA	NA	NA	NA	NA	NA
CL284.Contig2_All	NA	NA	NA	NA	NA	NA
CL284.Contig3_All	NA	NA	NA	NA	NA	NA
CL285.Contig1_All	XP_009052760.1/4.4e-26/hypothetical protein LOTGIDRAFT_115650, partial [Lottia gigantea] >ESO96395.1 hypothetical protein LOTGIDRAFT_115650, partial [Lottia gigantea]	NA	NA	NA	PF13599/5.8E-9/Pentapeptide repeats (9 copies)	NA
CL285.Contig2_All	XP_009052760.1/2.4e-14/hypothetical protein LOTGIDRAFT_115650, partial [Lottia gigantea] >ESO96395.1 hypothetical protein LOTGIDRAFT_115650, partial [Lottia gigantea]	NA	NA	NA	NA	NA
CL285.Contig3_All	XP_009052760.1/8.9e-18/hypothetical protein LOTGIDRAFT_115650, partial [Lottia gigantea] >ESO96395.1 hypothetical protein LOTGIDRAFT_115650, partial [Lottia gigantea]	NA	NA	NA	NA	cellular_component:GO:0016021//integral component of membrane;
CL285.Contig4_All	XP_009052760.1/1.1e-13/hypothetical protein LOTGIDRAFT_115650, partial [Lottia gigantea] >ESO96395.1 hypothetical protein LOTGIDRAFT_115650, partial [Lottia gigantea]	NA	NA	NA	PF13599/6.5E-7/Pentapeptide repeats (9 copies)	NA
CL285.Contig5_All	NA	NA	NA	NA	NA	NA
CL285.Contig6_All	XP_009052760.1/9.9e-12/hypothetical protein LOTGIDRAFT_115650, partial [Lottia gigantea] >ESO96395.1 hypothetical protein LOTGIDRAFT_115650, partial [Lottia gigantea]	NA	NA	NA	NA	NA
CL286.Contig1_All	NA	NA	NA	NA	NA	NA
CL286.Contig2_All	NA	NA	NA	NA	NA	NA
CL287.Contig1_All	NA	NA	NA	NA	NA	NA
CL287.Contig2_All	NA	NA	NA	NA	NA	NA
CL288.Contig1_All	XP_005098224.1/3.4e-23/PREDICTED: uncharacterized protein LOC101855188 isoform X1 [Aplysia californica] >XP_005098225.1 PREDICTED: uncharacterized protein LOC101855188 isoform X1 [Aplysia californica]	NA	NA	NA	NA	NA
CL288.Contig2_All	NA	NA	NA	NA	NA	NA
CL289.Contig1_All	NA	NA	NA	NA	NA	NA
CL289.Contig2_All	NA	NA	NA	NA	NA	NA
CL289.Contig3_All	XP_021365460.1/2.0e-06/uncharacterized protein LOC110458185 [Mizuhopecten yessoensis] >OWF44563.1 hypothetical protein KP79_PYT05396 [Mizuhopecten yessoensis]	NA	NA	NA	NA	NA
CL289.Contig4_All	NA	NA	NA	NA	NA	NA
CL290.Contig1_All	XP_021346524.1/5.0e-96/twitchin-like isoform X18 [Mizuhopecten yessoensis]	sp|A2ASS6|TITIN_MOUSE/8.4e-13/Titin OS=Mus musculus GN=Ttn PE=1 SV=1	NA	7304283/7.2e-14/[Z] KOG0613 Projectin/twitchin and related proteins	PF07679/6.2E-10/Immunoglobulin I-set domain	NA
CL290.Contig2_All	XP_012941579.1/0.0e+00/PREDICTED: twitchin-like [Aplysia californica]	sp|Q23551|UNC22_CAEEL/0.0e+00/Twitchin OS=Caenorhabditis elegans GN=unc-22 PE=1 SV=3	NA	7304283/0.0e+00/[Z] KOG0613 Projectin/twitchin and related proteins	PS50835/11.116/Ig-like domain profile.	NA
CL290.Contig3_All	XP_012941579.1/0.0e+00/PREDICTED: twitchin-like [Aplysia californica]	sp|Q23551|UNC22_CAEEL/0.0e+00/Twitchin OS=Caenorhabditis elegans GN=unc-22 PE=1 SV=3	NA	7304283/0.0e+00/[Z] KOG0613 Projectin/twitchin and related proteins	PS50853/22.73/Fibronectin type-III domain profile.	NA
CL290.Contig4_All	XP_012941579.1/0.0e+00/PREDICTED: twitchin-like [Aplysia californica]	sp|Q23551|UNC22_CAEEL/0.0e+00/Twitchin OS=Caenorhabditis elegans GN=unc-22 PE=1 SV=3	NA	7304283/0.0e+00/[Z] KOG0613 Projectin/twitchin and related proteins	PF00041/4.0E-18/Fibronectin type III domain	NA
CL290.Contig5_All	XP_012941579.1/0.0e+00/PREDICTED: twitchin-like [Aplysia californica]	sp|Q23551|UNC22_CAEEL/0.0e+00/Twitchin OS=Caenorhabditis elegans GN=unc-22 PE=1 SV=3	NA	7304283/0.0e+00/[Z] KOG0613 Projectin/twitchin and related proteins	PS50835/10.063/Ig-like domain profile.	NA
CL290.Contig6_All	XP_021346524.1/0.0e+00/twitchin-like isoform X18 [Mizuhopecten yessoensis]	sp|Q23551|UNC22_CAEEL/1.4e-247/Twitchin OS=Caenorhabditis elegans GN=unc-22 PE=1 SV=3	NA	CE06634/9.8e-248/[Z] KOG0613 Projectin/twitchin and related proteins	PS50835/10.136/Ig-like domain profile.	NA
CL290.Contig7_All	XP_013065507.1/3.0e-213/PREDICTED: LOW QUALITY PROTEIN: twitchin-like [Biomphalaria glabrata]	sp|O01761|UNC89_CAEEL/2.1e-43/Muscle M-line assembly protein unc-89 OS=Caenorhabditis elegans GN=unc-89 PE=1 SV=3	NA	7304284/1.3e-106/[RP] KOG4475 FOG: Immunoglobin and related proteins	PS50835/9.609/Ig-like domain profile.	NA
CL291.Contig1_All	NA	NA	NA	NA	NA	NA
CL291.Contig2_All	NA	NA	NA	NA	NA	NA
CL292.Contig1_All	XP_018023416.1/3.5e-09/PREDICTED: uncharacterized protein LOC108679325, partial [Hyalella azteca]	NA	NA	NA	NA	biological_process:GO:0043065//positive regulation of apoptotic process;cellular_component:GO:0016020//membrane;GO:0005739//mitochondrion;
CL292.Contig2_All	NA	NA	NA	NA	NA	NA
CL292.Contig3_All	XP_007570644.1/5.0e-07/PREDICTED: keratin-associated protein 12-2-like [Poecilia formosa]	NA	NA	NA	NA	NA
CL293.Contig1_All	NA	NA	NA	NA	NA	NA
CL293.Contig2_All	NA	NA	NA	NA	NA	NA
CL293.Contig3_All	NA	NA	NA	NA	NA	NA
CL293.Contig4_All	NA	NA	NA	NA	NA	NA
CL294.Contig1_All	NA	NA	NA	NA	NA	NA
CL294.Contig2_All	NA	NA	NA	NA	NA	NA
CL295.Contig1_All	NA	NA	NA	NA	NA	NA
CL295.Contig2_All	NA	NA	NA	NA	NA	NA
CL296.Contig1_All	NA	NA	NA	NA	NA	NA
CL296.Contig2_All	NA	NA	NA	NA	NA	NA
CL296.Contig3_All	NA	NA	NA	NA	NA	NA
CL296.Contig4_All	NA	NA	NA	NA	NA	NA
CL297.Contig1_All	XP_005101443.2/8.6e-91/PREDICTED: arsenite methyltransferase-like [Aplysia californica]	sp|Q8VHT6|AS3MT_RAT/3.1e-50/Arsenite methyltransferase OS=Rattus norvegicus GN=As3mt PE=1 SV=1	NA	At1g48600/1.9e-09/[IR] KOG1269 SAM-dependent methyltransferases	PF13847/1.6E-27/Methyltransferase domain	NA
CL297.Contig2_All	XP_005101443.2/3.4e-91/PREDICTED: arsenite methyltransferase-like [Aplysia californica]	sp|Q8VHT6|AS3MT_RAT/1.8e-49/Arsenite methyltransferase OS=Rattus norvegicus GN=As3mt PE=1 SV=1	NA	At1g23360/7.7e-10/[H] KOG1540 Ubiquinone biosynthesis methyltransferase COQ5	PF13847/2.3E-27/Methyltransferase domain	NA
CL297.Contig3_All	XP_005101443.2/1.4e-93/PREDICTED: arsenite methyltransferase-like [Aplysia californica]	sp|Q8VHT6|AS3MT_RAT/3.7e-51/Arsenite methyltransferase OS=Rattus norvegicus GN=As3mt PE=1 SV=1	NA	At1g23360/4.3e-09/[H] KOG1540 Ubiquinone biosynthesis methyltransferase COQ5	PTHR10108:SF883/3.3E-38/--	NA
CL298.Contig1_All	CAJ00236.1/0.0e+00/TPA: endonuclease-reverse transcriptase [Schistosoma mansoni]	sp|Q588U8|CFDP2_TRAJA/5.6e-29/Craniofacial development protein 2 OS=Tragulus javanicus GN=CFDP2 PE=2 SV=1	NA	CE24887/1.3e-56/[R] KOG1075 FOG: Reverse transcriptase	PF00078/1.9E-40/Reverse transcriptase (RNA-dependent DNA polymerase)	NA
CL298.Contig2_All	CAJ00236.1/1.1e-44/TPA: endonuclease-reverse transcriptase [Schistosoma mansoni]	NA	NA	NA	NA	NA
CL299.Contig1_All	NA	NA	NA	NA	NA	NA
CL299.Contig2_All	NA	NA	NA	NA	NA	NA
CL300.Contig1_All	XP_005093104.2/3.0e-17/PREDICTED: protein shisa-5-like [Aplysia californica]	NA	NA	NA	NA	NA
CL300.Contig2_All	NA	NA	NA	NA	NA	NA
CL301.Contig1_All	NA	NA	NA	NA	NA	NA
CL301.Contig2_All	NA	NA	NA	NA	NA	NA
CL301.Contig3_All	XP_021352442.1/8.4e-18/uncharacterized protein LOC110449722 [Mizuhopecten yessoensis] >XP_021352443.1 uncharacterized protein LOC110449722 [Mizuhopecten yessoensis] >XP_021352444.1 uncharacterized protein LOC110449722 [Mizuhopecten yessoensis] >XP_021352445.1 uncharacterized protein LOC110449722 [Mizuhopecten yessoensis] >OWF51039.1 Ankyrin repeat domain-containing protein 1 [Mizuhopecten yessoen…	sp|Q3UYR4|ESPNL_MOUSE/1.5e-08/Espin-like protein OS=Mus musculus GN=Espnl PE=2 SV=1	NA	7301583/4.4e-10/[R] KOG0504 FOG: Ankyrin repeat	NA	NA
CL301.Contig4_All	XP_021352442.1/1.6e-32/uncharacterized protein LOC110449722 [Mizuhopecten yessoensis] >XP_021352443.1 uncharacterized protein LOC110449722 [Mizuhopecten yessoensis] >XP_021352444.1 uncharacterized protein LOC110449722 [Mizuhopecten yessoensis] >XP_021352445.1 uncharacterized protein LOC110449722 [Mizuhopecten yessoensis] >OWF51039.1 Ankyrin repeat domain-containing protein 1 [Mizuhopecten yessoen…	sp|Q86SG2|ANR23_HUMAN/1.7e-15/Ankyrin repeat domain-containing protein 23 OS=Homo sapiens GN=ANKRD23 PE=1 SV=1	NA	7301583/3.6e-15/[R] KOG0504 FOG: Ankyrin repeat	PF12796/9.6E-15/Ankyrin repeats (3 copies)	NA
CL302.Contig1_All	NA	NA	NA	NA	NA	NA
CL302.Contig2_All	NA	NA	NA	NA	NA	NA
CL302.Contig3_All	XP_006825930.1/1.6e-31/PREDICTED: RNA-directed DNA polymerase from mobile element jockey-like [Saccoglossus kowalevskii]	NA	NA	CE01382/1.5e-09/[R] KOG1075 FOG: Reverse transcriptase	PR01345/1.8E-7/C.elegans hypothetical protein (pol-like reverse transciptase) signature	NA
CL302.Contig4_All	NA	NA	NA	NA	NA	NA
CL302.Contig5_All	NA	NA	NA	NA	NA	NA
CL302.Contig6_All	NA	NA	NA	NA	NA	NA
CL303.Contig1_All	NA	NA	NA	NA	NA	NA
CL303.Contig2_All	NA	NA	NA	NA	NA	NA
CL304.Contig1_All	XP_012938957.1/5.9e-09/PREDICTED: uncharacterized protein LOC101860900 [Aplysia californica] >XP_012938958.1 PREDICTED: uncharacterized protein LOC101860900 [Aplysia californica] >XP_012938959.1 PREDICTED: uncharacterized protein LOC101860900 [Aplysia californica]	NA	NA	NA	PTHR10697/4.1E-15/--	NA
CL304.Contig2_All	XP_012938957.1/4.2e-09/PREDICTED: uncharacterized protein LOC101860900 [Aplysia californica] >XP_012938958.1 PREDICTED: uncharacterized protein LOC101860900 [Aplysia californica] >XP_012938959.1 PREDICTED: uncharacterized protein LOC101860900 [Aplysia californica]	NA	NA	NA	PTHR10697/1.7E-14/--	NA
CL304.Contig3_All	XP_012938957.1/9.9e-12/PREDICTED: uncharacterized protein LOC101860900 [Aplysia californica] >XP_012938958.1 PREDICTED: uncharacterized protein LOC101860900 [Aplysia californica] >XP_012938959.1 PREDICTED: uncharacterized protein LOC101860900 [Aplysia californica]	NA	NA	NA	PTHR10697:SF7/1.4E-18/--	biological_process:GO:0007160//cell-matrix adhesion;cellular_component:GO:0005576//extracellular region;molecular_function:GO:0005509//calcium ion binding;
CL305.Contig1_All	NA	NA	NA	NA	NA	NA
CL305.Contig2_All	NA	NA	NA	NA	NA	NA
CL306.Contig1_All	XP_013073601.1/1.1e-237/PREDICTED: voltage-dependent L-type calcium channel subunit beta-1-like [Biomphalaria glabrata]	sp|P54288|CACB2_RABIT/7.6e-156/Voltage-dependent L-type calcium channel subunit beta-2 OS=Oryctolagus cuniculus GN=CACNB2 PE=1 SV=1	NA	7297834/1.3e-152/[PT] KOG3812 L-type voltage-dependent Ca2+ channel, beta subunit	PR01626/1.6E-76/L-type calcium channel beta subunit signature	NA
CL306.Contig2_All	XP_013073601.1/1.0e-106/PREDICTED: voltage-dependent L-type calcium channel subunit beta-1-like [Biomphalaria glabrata]	sp|Q8R3Z5|CACB1_MOUSE/4.4e-80/Voltage-dependent L-type calcium channel subunit beta-1 OS=Mus musculus GN=Cacnb1 PE=1 SV=1	NA	CE14359/2.9e-81/[PT] KOG3812 L-type voltage-dependent Ca2+ channel, beta subunit	PF00625/3.6E-42/Guanylate kinase	NA
CL307.Contig1_All	NA	NA	NA	NA	PS50928/9.604/ABC transporter integral membrane type-1 domain profile.	NA
CL307.Contig2_All	NA	NA	NA	NA	NA	NA
CL307.Contig3_All	NA	NA	NA	NA	NA	NA
CL308.Contig1_All	NA	NA	NA	NA	NA	NA
CL308.Contig2_All	NA	NA	NA	NA	NA	NA
CL309.Contig1_All	NA	NA	NA	NA	NA	NA
CL309.Contig2_All	NA	NA	NA	NA	NA	NA
CL310.Contig1_All	XP_012942626.1/2.9e-168/PREDICTED: sialin-like [Aplysia californica]	sp|Q9NRA2|S17A5_HUMAN/5.4e-100/Sialin OS=Homo sapiens GN=SLC17A5 PE=1 SV=2	NA	Hs6912666/3.9e-100/[G] KOG2532 Permease of the major facilitator superfamily	PF07690/1.1E-47/Major Facilitator Superfamily	biological_process:GO:0055085//transmembrane transport;cellular_component:GO:0016021//integral component of membrane;
CL310.Contig2_All	NA	NA	NA	NA	NA	NA
CL311.Contig1_All	XP_013061673.1/5.9e-152/PREDICTED: ubiquitin-conjugating enzyme E2 Q1-like [Biomphalaria glabrata]	sp|Q7TSS2|UB2Q1_MOUSE/1.8e-113/Ubiquitin-conjugating enzyme E2 Q1 OS=Mus musculus GN=Ube2q1 PE=1 SV=2	NA	7290306/7.2e-117/[O] KOG0897 Predicted ubiquitin-conjugating enzyme	PTHR24068/1.1E-160/--	NA
CL311.Contig2_All	XP_013061673.1/1.8e-41/PREDICTED: ubiquitin-conjugating enzyme E2 Q1-like [Biomphalaria glabrata]	sp|Q7Z7E8|UB2Q1_HUMAN/2.9e-41/Ubiquitin-conjugating enzyme E2 Q1 OS=Homo sapiens GN=UBE2Q1 PE=1 SV=1	NA	Hs21361607/2.1e-41/[O] KOG0897 Predicted ubiquitin-conjugating enzyme	NA	NA
CL312.Contig1_All	OWF48605.1/6.2e-06/hypothetical protein KP79_PYT01152 [Mizuhopecten yessoensis]	NA	NA	NA	NA	NA
CL312.Contig2_All	NA	NA	NA	NA	NA	NA
CL313.Contig1_All	NA	NA	NA	NA	NA	NA
CL313.Contig2_All	NA	NA	NA	NA	NA	NA
CL314.Contig1_All	NA	NA	NA	NA	NA	NA
CL314.Contig2_All	NA	NA	NA	NA	NA	NA
CL315.Contig1_All	NA	NA	NA	NA	NA	NA
CL315.Contig2_All	NA	NA	NA	NA	NA	NA
CL316.Contig1_All	NA	NA	NA	NA	NA	NA
CL316.Contig2_All	NA	NA	NA	NA	NA	NA
CL316.Contig3_All	NA	NA	NA	NA	NA	NA
CL316.Contig4_All	NA	NA	NA	NA	NA	NA
CL316.Contig5_All	NA	NA	NA	NA	NA	NA
CL316.Contig6_All	NA	NA	NA	NA	NA	NA
CL317.Contig1_All	XP_012944873.1/5.0e-197/PREDICTED: protein FAM179B-like [Aplysia californica]	sp|Q6A070|TGRM1_MOUSE/3.7e-109/TOG array regulator of axonemal microtubules protein 1 OS=Mus musculus GN=Togaram1 PE=1 SV=3	NA	Hs22048143/2.7e-53/[S] KOG2933 Uncharacterized conserved protein	PTHR21567:SF32/1.2E-171/--	NA
CL317.Contig2_All	NA	NA	NA	NA	NA	NA
CL317.Contig3_All	XP_013065441.1/1.6e-06/PREDICTED: uncharacterized protein LOC106054210 [Biomphalaria glabrata]	NA	NA	NA	NA	NA
CL318.Contig1_All	NA	NA	NA	NA	NA	NA
CL318.Contig2_All	NA	NA	NA	NA	NA	NA
CL319.Contig1_All	XP_013089728.1/2.1e-101/PREDICTED: E3 ubiquitin-protein ligase HUWE1-like, partial [Biomphalaria glabrata]	sp|Q7Z6Z7|HUWE1_HUMAN/4.8e-95/E3 ubiquitin-protein ligase HUWE1 OS=Homo sapiens GN=HUWE1 PE=1 SV=3	NA	Hs13929476/3.4e-95/[OK] KOG0939 E3 ubiquitin-protein ligase/Putative upstream regulatory element binding protein	SM00119/1.9E-42/Domain Homologous to E6-AP Carboxyl Terminus with	molecular_function:GO:0004842//ubiquitin-protein transferase activity;
CL319.Contig2_All	XP_005089910.1/0.0e+00/PREDICTED: E3 ubiquitin-protein ligase HUWE1-like isoform X1 [Aplysia californica] >XP_012938440.1 PREDICTED: E3 ubiquitin-protein ligase HUWE1-like isoform X1 [Aplysia californica] >XP_012938445.1 PREDICTED: E3 ubiquitin-protein ligase HUWE1-like isoform X1 [Aplysia californica]	sp|Q7TMY8|HUWE1_MOUSE/0.0e+00/E3 ubiquitin-protein ligase HUWE1 OS=Mus musculus GN=Huwe1 PE=1 SV=5	NA	7293111/2.1e-190/[OK] KOG0939 E3 ubiquitin-protein ligase/Putative upstream regulatory element binding protein	PS50237/102.9/HECT domain profile.	NA
CL319.Contig3_All	NA	NA	NA	NA	NA	NA
CL320.Contig1_All	NA	NA	NA	NA	NA	NA
CL320.Contig2_All	NA	NA	NA	NA	NA	NA
CL321.Contig1_All	NA	NA	NA	NA	NA	NA
CL321.Contig2_All	NA	NA	NA	NA	NA	NA
CL322.Contig1_All	AJA37888.1/5.0e-23/I-type lectin-like protein 2 [Littorina littorea]	sp|P97527|CNTN5_RAT/3.1e-06/Contactin-5 OS=Rattus norvegicus GN=Cntn5 PE=1 SV=1	NA	NA	PS50835/11.733/Ig-like domain profile.	NA
CL322.Contig2_All	NA	NA	NA	NA	NA	NA
CL323.Contig1_All	NA	NA	NA	NA	NA	NA
CL323.Contig2_All	NA	NA	NA	NA	NA	NA
CL324.Contig1_All	XP_021339917.1/2.5e-06/uncharacterized protein LOC110441145 [Mizuhopecten yessoensis]	NA	NA	NA	NA	NA
CL324.Contig2_All	XP_022329616.1/7.5e-16/uncharacterized protein LOC111128333 [Crassostrea virginica]	NA	NA	NA	NA	NA
CL324.Contig3_All	XP_022312076.1/2.4e-19/P2X purinoceptor 7-like [Crassostrea virginica]	NA	NA	NA	NA	NA
CL325.Contig1_All	NA	NA	NA	NA	NA	NA
CL325.Contig2_All	NA	NA	NA	NA	NA	NA
CL325.Contig3_All	NA	NA	NA	NA	NA	NA
CL326.Contig1_All	NA	NA	NA	NA	NA	NA
CL326.Contig2_All	NA	NA	NA	NA	NA	NA
CL326.Contig3_All	OWF50334.1/1.3e-100/deoxyribonuclease TATDN2 [Mizuhopecten yessoensis]	sp|Q93075|TATD2_HUMAN/5.7e-18/Putative deoxyribonuclease TATDN2 OS=Homo sapiens GN=TATDN2 PE=1 SV=2	NA	CE28111/1.3e-19/[L] KOG3020 TatD-related DNase	PF01026/2.0E-15/TatD related DNase	molecular_function:GO:0016788//hydrolase activity, acting on ester bonds;
CL326.Contig4_All	OWF50334.1/1.7e-100/deoxyribonuclease TATDN2 [Mizuhopecten yessoensis]	sp|Q93075|TATD2_HUMAN/2.0e-18/Putative deoxyribonuclease TATDN2 OS=Homo sapiens GN=TATDN2 PE=1 SV=2	NA	CE28111/7.6e-20/[L] KOG3020 TatD-related DNase	PTHR10060:SF0/9.6E-50/--	molecular_function:GO:0016788//hydrolase activity, acting on ester bonds;
CL326.Contig5_All	XP_022300679.1/8.4e-157/uncharacterized protein K02A2.6-like [Crassostrea virginica]	sp|P10394|POL4_DROME/6.9e-36/Retrovirus-related Pol polyprotein from transposon 412 OS=Drosophila melanogaster GN=POL PE=3 SV=1	NA	At1g42375/1.5e-35/[R] KOG0017 FOG: Transposon-encoded proteins with TYA, reverse transcriptase, integrase domains in various combinations	PTHR10060/9.6E-50/--	biological_process:GO:0015074//DNA integration;molecular_function:GO:0003676//nucleic acid binding;GO:0004190//aspartic-type endopeptidase activity;
CL327.Contig1_All	NA	NA	NA	NA	NA	NA
CL327.Contig2_All	NA	NA	NA	NA	NA	NA
CL328.Contig1_All	KOF81180.1/1.6e-06/hypothetical protein OCBIM_22026860mg, partial [Octopus bimaculoides]	NA	NA	NA	NA	NA
CL328.Contig2_All	PAA85563.1/1.4e-06/hypothetical protein BOX15_Mlig009444g1 [Macrostomum lignano]	NA	NA	NA	NA	NA
CL328.Contig3_All	PAA85563.1/1.4e-06/hypothetical protein BOX15_Mlig009444g1 [Macrostomum lignano]	NA	NA	NA	NA	NA
CL328.Contig4_All	NA	NA	NA	NA	NA	NA
CL329.Contig1_All	XP_012945721.1/4.2e-159/PREDICTED: mesocentin-like [Aplysia californica]	sp|Q9Y2J2|E41L3_HUMAN/1.3e-109/Band 4.1-like protein 3 OS=Homo sapiens GN=EPB41L3 PE=1 SV=2	NA	Hs6912470/2.5e-110/[R] KOG3527 Erythrocyte membrane protein 4.1 and related proteins of the ERM family	PR00661/1.1E-10/ERM family signature	NA
CL329.Contig2_All	XP_013088789.1/9.2e-138/PREDICTED: mesocentin-like isoform X1 [Biomphalaria glabrata]	sp|Q9Y2J2|E41L3_HUMAN/1.4e-108/Band 4.1-like protein 3 OS=Homo sapiens GN=EPB41L3 PE=1 SV=2	NA	Hs6912470/3.2e-110/[R] KOG3527 Erythrocyte membrane protein 4.1 and related proteins of the ERM family	PF09379/3.6E-16/FERM N-terminal domain	biological_process:GO:0001558//regulation of cell growth;GO:0007016//cytoskeletal anchoring at plasma membrane;cellular_component:GO:0005856//cytoskeleton;GO:0005911//cell-cell junction;GO:0005886//plasma membrane;molecular_function:GO:0008092//cytoskeletal protein binding;
CL329.Contig3_All	XP_012945721.1/2.0e-157/PREDICTED: mesocentin-like [Aplysia californica]	sp|Q9Y2J2|E41L3_HUMAN/1.2e-108/Band 4.1-like protein 3 OS=Homo sapiens GN=EPB41L3 PE=1 SV=2	NA	Hs6912470/2.8e-110/[R] KOG3527 Erythrocyte membrane protein 4.1 and related proteins of the ERM family	PF09379/2.2E-16/FERM N-terminal domain	NA
CL329.Contig4_All	XP_012945721.1/3.0e-161/PREDICTED: mesocentin-like [Aplysia californica]	sp|Q9Y2J2|E41L3_HUMAN/1.2e-108/Band 4.1-like protein 3 OS=Homo sapiens GN=EPB41L3 PE=1 SV=2	NA	Hs6912470/2.8e-110/[R] KOG3527 Erythrocyte membrane protein 4.1 and related proteins of the ERM family	PR00661/1.6E-10/ERM family signature	NA
CL329.Contig5_All	XP_013088791.1/7.2e-137/PREDICTED: mesocentin-like isoform X3 [Biomphalaria glabrata]	sp|Q9Y2J2|E41L3_HUMAN/2.7e-109/Band 4.1-like protein 3 OS=Homo sapiens GN=EPB41L3 PE=1 SV=2	NA	Hs6912470/3.9e-110/[R] KOG3527 Erythrocyte membrane protein 4.1 and related proteins of the ERM family	PF00373/1.1E-15/FERM central domain	biological_process:GO:0001558//regulation of cell growth;GO:0007016//cytoskeletal anchoring at plasma membrane;cellular_component:GO:0005856//cytoskeleton;GO:0005911//cell-cell junction;GO:0005886//plasma membrane;molecular_function:GO:0008092//cytoskeletal protein binding;
CL329.Contig6_All	XP_012945721.1/1.3e-161/PREDICTED: mesocentin-like [Aplysia californica]	sp|Q9Y2J2|E41L3_HUMAN/1.8e-109/Band 4.1-like protein 3 OS=Homo sapiens GN=EPB41L3 PE=1 SV=2	NA	Hs6912470/2.7e-110/[R] KOG3527 Erythrocyte membrane protein 4.1 and related proteins of the ERM family	PTHR23280/1.1E-174/--	NA
CL329.Contig7_All	XP_012945721.1/1.4e-158/PREDICTED: mesocentin-like [Aplysia californica]	sp|Q9Y2J2|E41L3_HUMAN/1.1e-109/Band 4.1-like protein 3 OS=Homo sapiens GN=EPB41L3 PE=1 SV=2	NA	Hs6912470/1.6e-110/[R] KOG3527 Erythrocyte membrane protein 4.1 and related proteins of the ERM family	PR00661/5.3E-11/ERM family signature	NA
CL330.Contig1_All	NA	NA	NA	NA	NA	NA
CL330.Contig2_All	NA	NA	NA	NA	NA	NA
CL330.Contig3_All	NA	NA	NA	NA	NA	NA
CL331.Contig1_All	XP_005103680.1/2.5e-42/PREDICTED: chromodomain-helicase-DNA-binding protein 1-like isoform X4 [Aplysia californica]	sp|P40201|CHD1_MOUSE/3.8e-16/Chromodomain-helicase-DNA-binding protein 1 OS=Mus musculus GN=Chd1 PE=1 SV=3	NA	Hs4557449/8.6e-18/[K] KOG0384 Chromodomain-helicase DNA-binding protein	PTHR21765/1.4E-16/--	NA
CL331.Contig2_All	XP_005103680.1/0.0e+00/PREDICTED: chromodomain-helicase-DNA-binding protein 1-like isoform X4 [Aplysia californica]	sp|E9PZM4|CHD2_MOUSE/0.0e+00/Chromodomain-helicase-DNA-binding protein 2 OS=Mus musculus GN=Chd2 PE=1 SV=1	NA	Hs4557449/0.0e+00/[K] KOG0384 Chromodomain-helicase DNA-binding protein	PF00385/7.9E-11/Chromo (CHRromatin Organisation MOdifier) domain	NA
CL332.Contig1_All	XP_021359453.1/2.3e-79/uncharacterized protein LOC110454326 [Mizuhopecten yessoensis] >OWF47499.1 F-box only protein 21 [Mizuhopecten yessoensis]	NA	NA	CE19021/1.6e-23/[S] KOG1426 FOG: RCC1 domain	PF08755/3.6E-31/Hemimethylated DNA-binding protein YccV like	molecular_function:GO:0003677//DNA binding;
CL332.Contig2_All	XP_021359453.1/3.0e-79/uncharacterized protein LOC110454326 [Mizuhopecten yessoensis] >OWF47499.1 F-box only protein 21 [Mizuhopecten yessoensis]	NA	NA	CE19021/2.7e-23/[S] KOG1426 FOG: RCC1 domain	PF08755/3.6E-31/Hemimethylated DNA-binding protein YccV like	molecular_function:GO:0003677//DNA binding;
CL333.Contig1_All	NA	NA	NA	NA	NA	NA
CL333.Contig2_All	NA	NA	NA	NA	NA	NA
CL334.Contig1_All	XP_021359307.1/3.5e-18/proteoglycan 4-like [Mizuhopecten yessoensis]	sp|Q16994|FMR2_ANTEL/5.8e-07/Antho-RFamide neuropeptides type 2 OS=Anthopleura elegantissima PE=1 SV=1	NA	NA	NA	NA
CL334.Contig2_All	NA	NA	NA	NA	NA	NA
CL334.Contig3_All	NA	NA	NA	NA	NA	NA
CL334.Contig4_All	NA	NA	NA	NA	NA	NA
CL335.Contig1_All	NA	NA	NA	NA	NA	NA
CL335.Contig2_All	NA	NA	NA	NA	NA	NA
CL336.Contig1_All	NA	NA	NA	NA	NA	NA
CL336.Contig2_All	NA	NA	NA	NA	NA	NA
CL337.Contig1_All	XP_009062597.1/2.0e-10/hypothetical protein LOTGIDRAFT_166878 [Lottia gigantea] >ESO86614.1 hypothetical protein LOTGIDRAFT_166878 [Lottia gigantea]	NA	NA	NA	NA	NA
CL337.Contig2_All	NA	NA	NA	NA	NA	NA
CL338.Contig1_All	NA	NA	NA	NA	NA	NA
CL338.Contig2_All	XP_012936704.1/1.2e-97/PREDICTED: lysosome membrane protein 2-like [Aplysia californica]	sp|O35114|SCRB2_MOUSE/5.6e-68/Lysosome membrane protein 2 OS=Mus musculus GN=Scarb2 PE=1 SV=3	NA	HsM5031629/2.6e-67/[T] KOG3776 Plasma membrane glycoprotein CD36 and related membrane receptors	PR01610/1.0E-5/Adhesion molecule CD36 signature	NA
CL338.Contig3_All	NA	NA	NA	NA	NA	NA
CL338.Contig4_All	NA	NA	NA	NA	NA	NA
CL338.Contig5_All	EYC19854.1/1.9e-10/hypothetical protein Y032_0023g752 [Ancylostoma ceylanicum]	NA	NA	NA	NA	NA
CL338.Contig6_All	NA	NA	NA	NA	NA	NA
CL338.Contig7_All	NA	NA	NA	NA	NA	NA
CL338.Contig8_All	NA	NA	NA	NA	NA	NA
CL338.Contig9_All	NA	NA	NA	NA	NA	NA
CL339.Contig1_All	NA	NA	NA	NA	NA	NA
CL339.Contig2_All	NA	NA	NA	NA	NA	NA
CL340.Contig1_All	NA	NA	NA	NA	NA	NA
CL340.Contig2_All	NA	NA	NA	NA	NA	NA
CL341.Contig1_All	XP_013856088.1/8.5e-06/PREDICTED: GATA zinc finger domain-containing protein 14, partial [Austrofundulus limnaeus]	NA	NA	NA	NA	NA
CL341.Contig2_All	NA	NA	NA	NA	NA	NA
CL341.Contig3_All	NA	NA	NA	NA	NA	NA
CL341.Contig4_All	NA	NA	NA	NA	NA	NA
CL342.Contig1_All	AAO83839.1/2.4e-268/voltage-dependent L-type calcium channel alpha-1 subunit isoform b [Lymnaea stagnalis]	sp|Q24270|CAC1D_DROME/8.4e-170/Voltage-dependent calcium channel type D subunit alpha-1 OS=Drosophila melanogaster GN=Ca-alpha1D PE=1 SV=2	NA	7298274/6.1e-170/[PT] KOG2301 Voltage-gated Ca2+ channels, alpha1 subunits	PR00167/3.0E-9/Calcium channel signature	cellular_component:GO:0005891//voltage-gated calcium channel complex;molecular_function:GO:0005245//voltage-gated calcium channel activity;
CL342.Contig2_All	XP_013407202.1/1.3e-136/PREDICTED: N-acetylated-alpha-linked acidic dipeptidase 2-like [Lingula anatina]	sp|P70627|FOLH1_RAT/1.0e-111/Glutamate carboxypeptidase 2 OS=Rattus norvegicus GN=Folh1 PE=1 SV=1	NA	Hs4758398/5.8e-109/[OPR] KOG2195 Transferrin receptor and related proteins containing the protease-associated (PA) domain	PTHR10404/3.6E-233/--	cellular_component:GO:0016021//integral component of membrane;
CL342.Contig3_All	XP_013407202.1/9.2e-137/PREDICTED: N-acetylated-alpha-linked acidic dipeptidase 2-like [Lingula anatina]	sp|P70627|FOLH1_RAT/7.4e-112/Glutamate carboxypeptidase 2 OS=Rattus norvegicus GN=Folh1 PE=1 SV=1	NA	Hs4758398/4.3e-109/[OPR] KOG2195 Transferrin receptor and related proteins containing the protease-associated (PA) domain	PTHR10404/3.6E-233/--	cellular_component:GO:0016021//integral component of membrane;
CL342.Contig4_All	XP_012945573.1/2.0e-62/PREDICTED: voltage-dependent L-type calcium channel subunit alpha-1S-like [Aplysia californica]	NA	NA	NA	PF16885/1.5E-7/Voltage-gated calcium channel subunit alpha, C-term	cellular_component:GO:0005891//voltage-gated calcium channel complex;molecular_function:GO:0005245//voltage-gated calcium channel activity;
CL343.Contig1_All	XP_005108240.1/5.5e-27/PREDICTED: RBPJ-interacting and tubulin-associated protein 1-like [Aplysia californica]	NA	NA	NA	PF17066/2.1E-8/RBPJ-interacting and tubulin associated protein	NA
CL343.Contig2_All	XP_005108240.1/6.4e-27/PREDICTED: RBPJ-interacting and tubulin-associated protein 1-like [Aplysia californica]	NA	NA	NA	PF17066/2.1E-8/RBPJ-interacting and tubulin associated protein	NA
CL344.Contig1_All	NA	NA	NA	NA	NA	NA
CL344.Contig2_All	NA	NA	NA	NA	NA	NA
CL345.Contig1_All	NA	NA	NA	NA	NA	NA
CL345.Contig2_All	NA	NA	NA	NA	NA	NA
CL346.Contig1_All	XP_005092857.1/1.3e-213/PREDICTED: heterogeneous nuclear ribonucleoprotein U-like protein 1 [Aplysia californica]	sp|Q9BUJ2|HNRL1_HUMAN/1.7e-132/Heterogeneous nuclear ribonucleoprotein U-like protein 1 OS=Homo sapiens GN=HNRNPUL1 PE=1 SV=2	NA	Hs21536320/2.6e-138/[A] KOG2242 Scaffold/matrix specific factor hnRNP-U/SAF-A, contains SPRY domain	SM00513/2.6E-13/Putative DNA-binding (bihelical) motif predicted to be involved in chromosomal organisation	NA
CL346.Contig2_All	XP_014789339.1/8.1e-42/PREDICTED: heterogeneous nuclear ribonucleoprotein U-like protein 1 isoform X3 [Octopus bimaculoides] >XP_014789340.1 PREDICTED: heterogeneous nuclear ribonucleoprotein U-like protein 1 isoform X4 [Octopus bimaculoides]	sp|Q8VDM6|HNRL1_MOUSE/4.5e-34/Heterogeneous nuclear ribonucleoprotein U-like protein 1 OS=Mus musculus GN=Hnrnpul1 PE=1 SV=1	NA	Hs21536320/5.5e-34/[A] KOG2242 Scaffold/matrix specific factor hnRNP-U/SAF-A, contains SPRY domain	PF13671/9.4E-8/AAA domain	NA
CL346.Contig3_All	XP_014789339.1/3.1e-68/PREDICTED: heterogeneous nuclear ribonucleoprotein U-like protein 1 isoform X3 [Octopus bimaculoides] >XP_014789340.1 PREDICTED: heterogeneous nuclear ribonucleoprotein U-like protein 1 isoform X4 [Octopus bimaculoides]	sp|Q9BUJ2|HNRL1_HUMAN/1.5e-51/Heterogeneous nuclear ribonucleoprotein U-like protein 1 OS=Homo sapiens GN=HNRNPUL1 PE=1 SV=2	NA	Hs21536326/1.1e-51/[A] KOG2242 Scaffold/matrix specific factor hnRNP-U/SAF-A, contains SPRY domain	NA	NA
CL347.Contig1_All	NA	NA	NA	NA	NA	NA
CL347.Contig2_All	NA	NA	NA	NA	NA	NA
CL347.Contig3_All	NA	NA	NA	NA	NA	NA
CL348.Contig1_All	NA	NA	NA	NA	NA	NA
CL348.Contig2_All	NA	NA	NA	NA	NA	NA
CL349.Contig1_All	XP_005089064.1/8.0e-97/PREDICTED: ras-related protein Rab-18A isoform X2 [Aplysia californica]	sp|Q05976|RB18A_LYMST/3.5e-94/Ras-related protein Rab-18A OS=Lymnaea stagnalis GN=RAB18A PE=2 SV=1	NA	Hs10880989/2.0e-83/[R] KOG0080 GTPase Rab18, small G protein superfamily	NA	molecular_function:GO:0005525//GTP binding;GO:0003924//GTPase activity;
CL349.Contig2_All	XP_005089064.1/2.3e-25/PREDICTED: ras-related protein Rab-18A isoform X2 [Aplysia californica]	sp|Q05976|RB18A_LYMST/2.0e-26/Ras-related protein Rab-18A OS=Lymnaea stagnalis GN=RAB18A PE=2 SV=1	NA	Hs10880989/6.0e-25/[R] KOG0080 GTPase Rab18, small G protein superfamily	NA	molecular_function:GO:0005525//GTP binding;GO:0003924//GTPase activity;
CL350.Contig1_All	NA	NA	NA	NA	NA	NA
CL350.Contig2_All	NA	NA	NA	NA	NA	NA
CL351.Contig1_All	XP_012943332.1/3.6e-116/PREDICTED: uncharacterized protein LOC101859887 [Aplysia californica]	sp|Q5JR59|MTUS2_HUMAN/8.1e-25/Microtubule-associated tumor suppressor candidate 2 OS=Homo sapiens GN=MTUS2 PE=1 SV=3	NA	Hs4506751/5.0e-16/[ZR] KOG4568 Cytoskeleton-associated protein and related proteins	PF01302/5.4E-15/CAP-Gly domain	NA
CL351.Contig2_All	XP_012943332.1/2.0e-116/PREDICTED: uncharacterized protein LOC101859887 [Aplysia californica]	sp|Q5JR59|MTUS2_HUMAN/1.5e-25/Microtubule-associated tumor suppressor candidate 2 OS=Homo sapiens GN=MTUS2 PE=1 SV=3	NA	CE03491/2.6e-06/[ZR] KOG4568 Cytoskeleton-associated protein and related proteins	PTHR24200/4.7E-48/--	NA
CL351.Contig3_All	XP_012943332.1/2.9e-116/PREDICTED: uncharacterized protein LOC101859887 [Aplysia californica]	sp|Q5JR59|MTUS2_HUMAN/1.0e-22/Microtubule-associated tumor suppressor candidate 2 OS=Homo sapiens GN=MTUS2 PE=1 SV=3	NA	CE03491/4.9e-06/[ZR] KOG4568 Cytoskeleton-associated protein and related proteins	PTHR24200/4.7E-48/--	NA
CL351.Contig4_All	XP_012943332.1/4.7e-116/PREDICTED: uncharacterized protein LOC101859887 [Aplysia californica]	sp|Q3UHD3|MTUS2_MOUSE/2.6e-23/Microtubule-associated tumor suppressor candidate 2 homolog OS=Mus musculus GN=Mtus2 PE=1 SV=1	NA	Hs4506751/4.9e-16/[ZR] KOG4568 Cytoskeleton-associated protein and related proteins	PS50245/14.741/CAP-Gly domain profile.	NA
CL351.Contig5_All	XP_012943332.1/2.9e-29/PREDICTED: uncharacterized protein LOC101859887 [Aplysia californica]	sp|Q5JR59|MTUS2_HUMAN/9.3e-09/Microtubule-associated tumor suppressor candidate 2 OS=Homo sapiens GN=MTUS2 PE=1 SV=3	NA	NA	PTHR24200:SF11/1.7E-16/--	NA
CL352.Contig1_All	NA	NA	NA	NA	NA	NA
CL352.Contig2_All	NA	NA	NA	NA	NA	NA
CL353.Contig1_All	XP_011411873.1/3.6e-193/PREDICTED: cytoplasmic aconitate hydratase isoform X2 [Crassostrea gigas]	sp|P28271|ACOC_MOUSE/3.4e-177/Cytoplasmic aconitate hydratase OS=Mus musculus GN=Aco1 PE=1 SV=3	NA	Hs8659555/9.4e-177/[AJ] KOG0452 RNA-binding translational regulator IRP (aconitase superfamily)	PF00330/8.8E-124/Aconitase family (aconitate hydratase)	biological_process:GO:0006879//cellular iron ion homeostasis;GO:0008152//metabolic process;GO:0010040//response to iron(II) ion;cellular_component:GO:0005737//cytoplasm;molecular_function:GO:0003994//aconitate hydratase activity;GO:0051539//4 iron, 4 sulfur cluster binding;
CL353.Contig2_All	XP_022311953.1/0.0e+00/cytoplasmic aconitate hydratase-like isoform X1 [Crassostrea virginica]	sp|P48200|IREB2_HUMAN/0.0e+00/Iron-responsive element-binding protein 2 OS=Homo sapiens GN=IREB2 PE=1 SV=3	NA	Hs17478037/0.0e+00/[AJ] KOG0452 RNA-binding translational regulator IRP (aconitase superfamily)	PS00450/-/Aconitase family signature 1.	biological_process:GO:0006879//cellular iron ion homeostasis;GO:0008152//metabolic process;GO:0010040//response to iron(II) ion;cellular_component:GO:0005737//cytoplasm;molecular_function:GO:0003994//aconitate hydratase activity;GO:0051539//4 iron, 4 sulfur cluster binding;
CL354.Contig1_All	NA	NA	NA	NA	NA	NA
CL354.Contig2_All	NA	NA	NA	NA	NA	NA
CL355.Contig1_All	NA	NA	NA	NA	NA	NA
CL355.Contig2_All	KFM64365.1/8.1e-12/hypothetical protein X975_25077, partial [Stegodyphus mimosarum]	NA	NA	NA	NA	NA
CL355.Contig3_All	KFM64365.1/5.6e-15/hypothetical protein X975_25077, partial [Stegodyphus mimosarum]	sp|Q07981|FAR1_HELAS/1.6e-06/FMRFamide-related peptides type HF-4 OS=Helix aspersa PE=1 SV=1	NA	NA	NA	NA
CL355.Contig4_All	KFM64365.1/6.9e-17/hypothetical protein X975_25077, partial [Stegodyphus mimosarum]	sp|Q07981|FAR1_HELAS/2.3e-06/FMRFamide-related peptides type HF-4 OS=Helix aspersa PE=1 SV=1	NA	NA	NA	NA
CL355.Contig5_All	NA	NA	NA	NA	NA	NA
CL356.Contig1_All	NA	NA	NA	NA	NA	NA
CL356.Contig2_All	NA	NA	NA	NA	NA	NA
CL357.Contig1_All	NA	NA	NA	NA	NA	NA
CL357.Contig2_All	NA	NA	NA	NA	NA	NA
CL358.Contig1_All	NA	NA	NA	NA	NA	NA
CL358.Contig2_All	NA	NA	NA	NA	NA	NA
CL359.Contig1_All	NA	NA	NA	NA	NA	NA
CL359.Contig2_All	NA	NA	NA	NA	NA	NA
CL359.Contig3_All	NA	NA	NA	NA	NA	NA
CL360.Contig1_All	XP_013092972.1/1.7e-139/PREDICTED: periodic tryptophan protein 1 homolog [Biomphalaria glabrata]	sp|Q13610|PWP1_HUMAN/1.3e-112/Periodic tryptophan protein 1 homolog OS=Homo sapiens GN=PWP1 PE=1 SV=1	NA	Hs5902034/9.4e-113/[S] KOG0270 WD40 repeat-containing protein	PS50082/12.747/Trp-Asp (WD) repeats profile.	NA
CL360.Contig2_All	XP_022306543.1/1.9e-262/DNA mismatch repair protein Mlh1-like [Crassostrea virginica] >XP_022306544.1 DNA mismatch repair protein Mlh1-like [Crassostrea virginica] >XP_022306545.1 DNA mismatch repair protein Mlh1-like [Crassostrea virginica]	sp|P40692|MLH1_HUMAN/8.0e-250/DNA mismatch repair protein Mlh1 OS=Homo sapiens GN=MLH1 PE=1 SV=1	NA	Hs4557757/5.8e-250/[L] KOG1979 DNA mismatch repair protein - MLH1 family	PTHR10073/0.0/--	NA
CL360.Contig3_All	XP_013404163.1/5.9e-73/PREDICTED: DNA mismatch repair protein Mlh1-like [Lingula anatina]	sp|P40692|MLH1_HUMAN/5.8e-70/DNA mismatch repair protein Mlh1 OS=Homo sapiens GN=MLH1 PE=1 SV=1	NA	Hs4557757/4.2e-70/[L] KOG1979 DNA mismatch repair protein - MLH1 family	PTHR10073/7.7E-83/--	biological_process:GO:0006298//mismatch repair;cellular_component:GO:0032300//mismatch repair complex;molecular_function:GO:0005524//ATP binding;GO:0030983//mismatched DNA binding;
CL360.Contig4_All	XP_013404163.1/1.4e-72/PREDICTED: DNA mismatch repair protein Mlh1-like [Lingula anatina]	sp|Q9JK91|MLH1_MOUSE/8.1e-67/DNA mismatch repair protein Mlh1 OS=Mus musculus GN=Mlh1 PE=1 SV=2	NA	Hs4557757/4.2e-65/[L] KOG1979 DNA mismatch repair protein - MLH1 family	PTHR10073/1.7E-83/--	biological_process:GO:0006298//mismatch repair;cellular_component:GO:0032300//mismatch repair complex;molecular_function:GO:0005524//ATP binding;GO:0030983//mismatched DNA binding;
CL361.Contig1_All	ACX30929.1/9.5e-164/prohormone convertase 1 [Haliotis diversicolor supertexta]	sp|P29120|NEC1_HUMAN/2.2e-154/Neuroendocrine convertase 1 OS=Homo sapiens GN=PCSK1 PE=1 SV=2	NA	Hs20336242/1.6e-154/[O] KOG3525 Subtilisin-like proprotein convertase	PTHR10795:SF378/7.4E-231/--	NA
CL361.Contig2_All	NA	NA	NA	NA	NA	NA
CL362.Contig1_All	NA	NA	NA	NA	NA	NA
CL362.Contig2_All	NA	NA	NA	NA	NA	NA
CL362.Contig3_All	NA	NA	NA	NA	NA	NA
CL363.Contig1_All	XP_009059256.1/0.0e+00/hypothetical protein LOTGIDRAFT_123762 [Lottia gigantea] >ESO90186.1 hypothetical protein LOTGIDRAFT_123762 [Lottia gigantea]	sp|Q24498|RYR_DROME/0.0e+00/Ryanodine receptor OS=Drosophila melanogaster GN=RyR PE=1 SV=3	NA	7303993/0.0e+00/[T] KOG2243 Ca2+ release channel (ryanodine receptor)	PTHR13715/0.0/--	cellular_component:GO:0005623//cell;GO:0016021//integral component of membrane;molecular_function:GO:0005219//ryanodine-sensitive calcium-release channel activity;GO:0005509//calcium ion binding;
CL363.Contig2_All	XP_021370589.1/6.1e-72/ryanodine receptor 2-like [Mizuhopecten yessoensis]	sp|Q24498|RYR_DROME/1.2e-64/Ryanodine receptor OS=Drosophila melanogaster GN=RyR PE=1 SV=3	NA	7303993/8.4e-65/[T] KOG2243 Ca2+ release channel (ryanodine receptor)	PTHR13715:SF79/5.6E-115/--	cellular_component:GO:0005623//cell;GO:0016021//integral component of membrane;molecular_function:GO:0005219//ryanodine-sensitive calcium-release channel activity;GO:0005509//calcium ion binding;
CL363.Contig3_All	XP_009059256.1/0.0e+00/hypothetical protein LOTGIDRAFT_123762 [Lottia gigantea] >ESO90186.1 hypothetical protein LOTGIDRAFT_123762 [Lottia gigantea]	sp|Q24498|RYR_DROME/0.0e+00/Ryanodine receptor OS=Drosophila melanogaster GN=RyR PE=1 SV=3	NA	7303993/0.0e+00/[T] KOG2243 Ca2+ release channel (ryanodine receptor)	PTHR13715:SF79/0.0/--	cellular_component:GO:0005623//cell;GO:0016021//integral component of membrane;molecular_function:GO:0005219//ryanodine-sensitive calcium-release channel activity;GO:0005509//calcium ion binding;
CL363.Contig4_All	XP_009059256.1/0.0e+00/hypothetical protein LOTGIDRAFT_123762 [Lottia gigantea] >ESO90186.1 hypothetical protein LOTGIDRAFT_123762 [Lottia gigantea]	sp|Q24498|RYR_DROME/0.0e+00/Ryanodine receptor OS=Drosophila melanogaster GN=RyR PE=1 SV=3	NA	7303993/0.0e+00/[T] KOG2243 Ca2+ release channel (ryanodine receptor)	PS50919/9.63/MIR domain profile.	cellular_component:GO:0005623//cell;GO:0016021//integral component of membrane;molecular_function:GO:0005219//ryanodine-sensitive calcium-release channel activity;GO:0005509//calcium ion binding;
CL363.Contig5_All	XP_013065477.1/0.0e+00/PREDICTED: ryanodine receptor 44F-like [Biomphalaria glabrata]	sp|Q24498|RYR_DROME/1.3e-285/Ryanodine receptor OS=Drosophila melanogaster GN=RyR PE=1 SV=3	NA	7303993/9.4e-286/[T] KOG2243 Ca2+ release channel (ryanodine receptor)	PS50188/20.304/B30.2/SPRY domain profile.	NA
CL364.Contig1_All	NA	NA	NA	NA	NA	NA
CL364.Contig2_All	NA	NA	NA	NA	NA	NA
CL365.Contig1_All	NA	NA	NA	NA	NA	NA
CL365.Contig2_All	XP_009050029.1/2.7e-162/hypothetical protein LOTGIDRAFT_203670 [Lottia gigantea] >ESO99545.1 hypothetical protein LOTGIDRAFT_203670 [Lottia gigantea]	sp|Q5RB02|CATC_PONAB/8.9e-144/Dipeptidyl peptidase 1 OS=Pongo abelii GN=CTSC PE=2 SV=1	NA	Hs4503141/8.5e-144/[O] KOG1543 Cysteine proteinase Cathepsin L	PF08773/5.8E-42/Cathepsin C exclusion domain	molecular_function:GO:0008234//cysteine-type peptidase activity;
CL365.Contig3_All	XP_009050029.1/2.7e-162/hypothetical protein LOTGIDRAFT_203670 [Lottia gigantea] >ESO99545.1 hypothetical protein LOTGIDRAFT_203670 [Lottia gigantea]	sp|Q5RB02|CATC_PONAB/9.1e-144/Dipeptidyl peptidase 1 OS=Pongo abelii GN=CTSC PE=2 SV=1	NA	Hs4503141/8.6e-144/[O] KOG1543 Cysteine proteinase Cathepsin L	PF08773/5.8E-42/Cathepsin C exclusion domain	molecular_function:GO:0008234//cysteine-type peptidase activity;
CL366.Contig1_All	NA	NA	NA	NA	NA	NA
CL366.Contig2_All	NA	NA	NA	NA	NA	NA
CL366.Contig3_All	NA	NA	NA	NA	NA	NA
CL367.Contig1_All	NA	NA	NA	NA	NA	NA
CL367.Contig2_All	NA	NA	NA	NA	NA	NA
CL368.Contig1_All	NA	NA	NA	NA	NA	NA
CL368.Contig2_All	XP_002734661.1/3.2e-40/PREDICTED: sialin-like [Saccoglossus kowalevskii]	sp|Q9NRA2|S17A5_HUMAN/8.3e-30/Sialin OS=Homo sapiens GN=SLC17A5 PE=1 SV=2	NA	Hs6912666/6.0e-30/[G] KOG2532 Permease of the major facilitator superfamily	PTHR11662:SF226/2.1E-62/--	biological_process:GO:0055085//transmembrane transport;cellular_component:GO:0016021//integral component of membrane;
CL368.Contig3_All	XP_002734661.1/6.5e-149/PREDICTED: sialin-like [Saccoglossus kowalevskii]	sp|Q9NRA2|S17A5_HUMAN/4.6e-104/Sialin OS=Homo sapiens GN=SLC17A5 PE=1 SV=2	NA	Hs6912666/3.4e-104/[G] KOG2532 Permease of the major facilitator superfamily	PF07690/2.8E-61/Major Facilitator Superfamily	biological_process:GO:0055085//transmembrane transport;cellular_component:GO:0016021//integral component of membrane;
CL369.Contig1_All	NA	NA	NA	NA	NA	NA
CL369.Contig2_All	NA	NA	NA	NA	NA	NA
CL369.Contig3_All	NA	NA	NA	NA	NA	NA
CL370.Contig1_All	NA	NA	NA	NA	NA	NA
CL370.Contig2_All	NA	NA	NA	NA	NA	NA
CL370.Contig3_All	NA	NA	NA	NA	NA	NA
CL371.Contig1_All	NA	NA	NA	NA	NA	NA
CL371.Contig2_All	NA	NA	NA	NA	NA	NA
CL372.Contig1_All	NA	NA	NA	NA	NA	NA
CL372.Contig2_All	NA	NA	NA	NA	NA	NA
CL373.Contig1_All	NA	NA	NA	NA	NA	NA
CL373.Contig2_All	NA	NA	NA	NA	NA	NA
CL374.Contig1_All	NA	NA	NA	NA	NA	NA
CL374.Contig2_All	NA	NA	NA	NA	NA	NA
CL375.Contig1_All	NA	NA	NA	NA	NA	NA
CL375.Contig2_All	NA	NA	NA	NA	NA	NA
CL375.Contig3_All	NA	NA	NA	NA	NA	NA
CL375.Contig4_All	NA	NA	NA	NA	NA	NA
CL375.Contig5_All	OCT66319.1/1.6e-11/hypothetical protein XELAEV_18042577mg, partial [Xenopus laevis]	NA	NA	NA	NA	NA
CL376.Contig1_All	NA	NA	NA	NA	NA	NA
CL376.Contig2_All	XP_022319370.1/2.5e-54/serine/arginine-rich splicing factor 2-like isoform X1 [Crassostrea virginica]	sp|Q5R1W5|SRSF2_PANTR/1.6e-50/Serine/arginine-rich splicing factor 2 OS=Pan troglodytes GN=SRSF2 PE=2 SV=3	NA	Hs14769296/1.2e-50/[A] KOG4207 Predicted splicing factor, SR protein superfamily	NA	molecular_function:GO:0003723//RNA binding;
CL376.Contig3_All	NA	NA	NA	NA	NA	NA
CL377.Contig1_All	NA	NA	NA	NA	NA	NA
CL377.Contig2_All	NA	NA	NA	NA	NA	NA
CL378.Contig1_All	XP_012945736.1/0.0e+00/PREDICTED: titin-like [Aplysia californica]	sp|Q23551|UNC22_CAEEL/0.0e+00/Twitchin OS=Caenorhabditis elegans GN=unc-22 PE=1 SV=3	NA	CE06634/0.0e+00/[Z] KOG0613 Projectin/twitchin and related proteins	PS50835/13.639/Ig-like domain profile.	NA
CL378.Contig2_All	XP_012945736.1/0.0e+00/PREDICTED: titin-like [Aplysia californica]	sp|Q8WZ42|TITIN_HUMAN/0.0e+00/Titin OS=Homo sapiens GN=TTN PE=1 SV=4	NA	7304283/0.0e+00/[Z] KOG0613 Projectin/twitchin and related proteins	PS50853/24.181/Fibronectin type-III domain profile.	NA
CL378.Contig3_All	XP_012945736.1/2.5e-49/PREDICTED: titin-like [Aplysia californica]	sp|Q8WZ42|TITIN_HUMAN/8.9e-28/Titin OS=Homo sapiens GN=TTN PE=1 SV=4	NA	Hs20143914/6.4e-28/[Z] KOG0613 Projectin/twitchin and related proteins	SM00060/1.3E-9/Fibronectin type 3 domain	NA
CL379.Contig1_All	NA	NA	NA	NA	NA	NA
CL379.Contig2_All	NA	NA	NA	NA	NA	NA
CL379.Contig3_All	NA	NA	NA	NA	NA	NA
CL379.Contig4_All	NA	NA	NA	NA	NA	NA
CL380.Contig1_All	XP_009048275.1/4.7e-06/hypothetical protein LOTGIDRAFT_140088, partial [Lottia gigantea] >ESP01010.1 hypothetical protein LOTGIDRAFT_140088, partial [Lottia gigantea]	NA	NA	NA	NA	NA
CL380.Contig2_All	NA	NA	NA	NA	NA	NA
CL380.Contig3_All	ASK12219.1/2.7e-113/potassium voltage-gated channel Kv1.1-like protein [Conus betulinus]	sp|Q9I830|KCNA2_ONCMY/7.2e-23/Potassium voltage-gated channel subfamily A member 2 OS=Oncorhynchus mykiss GN=kcna2 PE=2 SV=1	NA	Hs4826782/6.8e-23/[P] KOG1545 Voltage-gated shaker-like K+ channel KCNA	PTHR11537/3.0E-37/--	NA
CL381.Contig1_All	XP_013070531.1/1.0e-173/PREDICTED: nuclear hormone receptor HR96-like [Biomphalaria glabrata]	sp|O42392|VDR_CHICK/2.8e-40/Vitamin D3 receptor OS=Gallus gallus GN=VDR PE=2 SV=1	NA	Hs5031893/9.0e-33/[T] KOG3575 FOG: Hormone receptors	SM00399/1.4E-27/c4 zinc finger in nuclear hormone receptors	NA
CL381.Contig2_All	XP_013070531.1/5.1e-176/PREDICTED: nuclear hormone receptor HR96-like [Biomphalaria glabrata]	sp|O42392|VDR_CHICK/7.3e-39/Vitamin D3 receptor OS=Gallus gallus GN=VDR PE=2 SV=1	NA	Hs5031893/1.3e-32/[T] KOG3575 FOG: Hormone receptors	PR00047/3.99E-12/C4-type steroid receptor zinc finger signature	biological_process:GO:0006351//transcription, DNA-templated;cellular_component:GO:0005634//nucleus;molecular_function:GO:0003707//steroid hormone receptor activity;GO:0004887//thyroid hormone receptor activity;GO:0008270//zinc ion binding;GO:0043565//sequence-specific DNA binding;
CL381.Contig3_All	XP_013070531.1/1.2e-178/PREDICTED: nuclear hormone receptor HR96-like [Biomphalaria glabrata]	sp|O42392|VDR_CHICK/4.8e-41/Vitamin D3 receptor OS=Gallus gallus GN=VDR PE=2 SV=1	NA	Hs5031893/7.8e-33/[T] KOG3575 FOG: Hormone receptors	PF00104/4.4E-14/Ligand-binding domain of nuclear hormone receptor	NA
CL382.Contig1_All	XP_005107509.1/3.2e-09/PREDICTED: tripartite motif-containing protein 2-like [Aplysia californica] >XP_005107510.1 PREDICTED: tripartite motif-containing protein 2-like [Aplysia californica]	NA	NA	NA	PTHR24103/5.3E-12/--	NA
CL382.Contig2_All	PAA51716.1/2.8e-10/hypothetical protein BOX15_Mlig013409g1 [Macrostomum lignano]	NA	NA	NA	NA	cellular_component:GO:0016021//integral component of membrane;
CL382.Contig3_All	XP_019621272.1/6.5e-08/PREDICTED: tripartite motif-containing protein 2-like [Branchiostoma belcheri]	NA	NA	NA	NA	cellular_component:GO:0005622//intracellular;molecular_function:GO:0008270//zinc ion binding;
CL382.Contig4_All	PAA94083.1/6.3e-09/hypothetical protein BOX15_Mlig003782g1, partial [Macrostomum lignano]	NA	NA	NA	PTHR24103/1.2E-24/--	cellular_component:GO:0005622//intracellular;molecular_function:GO:0008270//zinc ion binding;
CL382.Contig5_All	PAA51716.1/1.4e-08/hypothetical protein BOX15_Mlig013409g1 [Macrostomum lignano]	NA	NA	NA	NA	NA
CL382.Contig6_All	NA	NA	NA	NA	NA	NA
CL382.Contig7_All	PAA51716.1/3.8e-07/hypothetical protein BOX15_Mlig013409g1 [Macrostomum lignano]	NA	NA	NA	NA	NA
CL383.Contig1_All	XP_012946861.1/1.4e-181/PREDICTED: nicotinic acetylcholine receptor alpha 1 subunit isoform X2 [Aplysia californica]	sp|P09478|ACH1_DROME/2.5e-135/Acetylcholine receptor subunit alpha-like 1 OS=Drosophila melanogaster GN=nAChRalpha1 PE=2 SV=2	NA	7301170/1.8e-130/[T] KOG3645 Acetylcholine receptor	PF02932/7.1E-61/Neurotransmitter-gated ion-channel transmembrane region	cellular_component:GO:0016021//integral component of membrane;GO:0030054//cell junction;GO:0045211//postsynaptic membrane;molecular_function:GO:0022848//acetylcholine-gated cation-selective channel activity;
CL383.Contig2_All	XP_012946861.1/1.8e-42/PREDICTED: nicotinic acetylcholine receptor alpha 1 subunit isoform X2 [Aplysia californica]	sp|P09478|ACH1_DROME/1.3e-34/Acetylcholine receptor subunit alpha-like 1 OS=Drosophila melanogaster GN=nAChRalpha1 PE=2 SV=2	NA	7301170/2.8e-34/[T] KOG3645 Acetylcholine receptor	PTHR18945/6.8E-45/--	cellular_component:GO:0016021//integral component of membrane;GO:0030054//cell junction;GO:0045211//postsynaptic membrane;molecular_function:GO:0022848//acetylcholine-gated cation-selective channel activity;
CL384.Contig1_All	NA	NA	NA	NA	NA	NA
CL384.Contig2_All	NA	NA	NA	NA	NA	NA
CL384.Contig3_All	NA	NA	NA	NA	NA	NA
CL385.Contig1_All	NA	NA	NA	NA	NA	NA
CL385.Contig2_All	NA	NA	NA	NA	NA	NA
CL386.Contig1_All	NA	NA	NA	NA	NA	NA
CL386.Contig2_All	XP_012944508.1/2.0e-132/PREDICTED: uncharacterized protein LOC101856472 [Aplysia californica]	sp|Q4KM31|LIMD2_RAT/7.2e-20/LIM domain-containing protein 2 OS=Rattus norvegicus GN=Limd2 PE=2 SV=1	NA	Hs13386490/6.9e-20/[TZ] KOG1700 Regulatory protein MLP and related LIM proteins	PTHR24206:SF23/3.6E-33/--	NA
CL386.Contig3_All	XP_012944508.1/2.1e-134/PREDICTED: uncharacterized protein LOC101856472 [Aplysia californica]	sp|Q4KM31|LIMD2_RAT/9.6e-20/LIM domain-containing protein 2 OS=Rattus norvegicus GN=Limd2 PE=2 SV=1	NA	Hs13386490/6.9e-20/[TZ] KOG1700 Regulatory protein MLP and related LIM proteins	PF00412/2.8E-9/LIM domain	NA
CL386.Contig4_All	XP_012944508.1/9.1e-89/PREDICTED: uncharacterized protein LOC101856472 [Aplysia californica]	sp|Q6XHA7|ROCO9_DICDI/9.1e-06/Probable serine/threonine-protein kinase roco9 OS=Dictyostelium discoideum GN=roco9 PE=3 SV=1	NA	NA	NA	NA
CL387.Contig1_All	XP_009051035.1/2.4e-30/hypothetical protein LOTGIDRAFT_213963 [Lottia gigantea] >ESO98337.1 hypothetical protein LOTGIDRAFT_213963 [Lottia gigantea]	sp|Q6GV12|KDSR_MOUSE/8.5e-25/3-ketodihydrosphingosine reductase OS=Mus musculus GN=Kdsr PE=1 SV=1	NA	Hs4503817/1.1e-24/[Q] KOG1210 Predicted 3-ketosphinganine reductase	NA	cellular_component:GO:0016021//integral component of membrane;molecular_function:GO:0016491//oxidoreductase activity;
CL387.Contig2_All	XP_009051035.1/6.7e-110/hypothetical protein LOTGIDRAFT_213963 [Lottia gigantea] >ESO98337.1 hypothetical protein LOTGIDRAFT_213963 [Lottia gigantea]	sp|Q2KIJ5|KDSR_BOVIN/1.6e-97/3-ketodihydrosphingosine reductase OS=Bos taurus GN=KDSR PE=2 SV=1	NA	Hs4503817/1.0e-96/[Q] KOG1210 Predicted 3-ketosphinganine reductase	PR00080/9.8E-6/Short-chain dehydrogenase/reductase (SDR) superfamily signature	cellular_component:GO:0016021//integral component of membrane;molecular_function:GO:0016491//oxidoreductase activity;
CL388.Contig1_All	XP_015904197.1/6.3e-10/uncharacterized protein LOC107436875 isoform X2 [Parasteatoda tepidariorum]	NA	NA	NA	PTHR12011/1.9E-14/--	biological_process:GO:0007166//cell surface receptor signaling pathway;cellular_component:GO:0016021//integral component of membrane;molecular_function:GO:0004930//G-protein coupled receptor activity;
CL388.Contig2_All	NA	NA	NA	NA	NA	NA
CL389.Contig1_All	NA	NA	NA	NA	NA	NA
CL389.Contig2_All	NA	NA	NA	NA	NA	NA
CL389.Contig3_All	NA	NA	NA	NA	NA	NA
CL389.Contig4_All	NA	NA	NA	NA	NA	NA
CL390.Contig1_All	XP_002598402.1/1.6e-44/hypothetical protein BRAFLDRAFT_83177 [Branchiostoma floridae] >EEN54414.1 hypothetical protein BRAFLDRAFT_83177 [Branchiostoma floridae]	sp|Q54GV8|Y8625_DICDI/7.9e-17/Uncharacterized transmembrane protein DDB_G0289901 OS=Dictyostelium discoideum GN=DDB_G0289901 PE=3 SV=1	NA	NA	PTHR12239/3.9E-15/--	biological_process:GO:0007221//positive regulation of transcription of Notch receptor target;molecular_function:GO:0003713//transcription coactivator activity;
CL390.Contig2_All	PAA75843.1/4.1e-16/hypothetical protein BOX15_Mlig000624g2 [Macrostomum lignano]	sp|Q54GV8|Y8625_DICDI/1.2e-06/Uncharacterized transmembrane protein DDB_G0289901 OS=Dictyostelium discoideum GN=DDB_G0289901 PE=3 SV=1	NA	NA	NA	NA
CL391.Contig1_All	NA	NA	NA	NA	NA	NA
CL391.Contig2_All	NA	NA	NA	NA	NA	NA
CL391.Contig3_All	NA	NA	NA	NA	NA	NA
CL392.Contig1_All	NA	NA	NA	NA	NA	NA
CL392.Contig2_All	NA	NA	NA	NA	NA	NA
CL393.Contig1_All	OCT93602.1/7.3e-06/hypothetical protein XELAEV_18011278mg [Xenopus laevis]	NA	NA	NA	NA	NA
CL393.Contig2_All	EZA47853.1/1.3e-14/F-box only protein [Ooceraea biroi]	NA	NA	NA	NA	NA
CL394.Contig1_All	XP_012944476.1/1.8e-284/PREDICTED: LOW QUALITY PROTEIN: ATP-binding cassette sub-family A member 7-like [Aplysia californica]	sp|P41233|ABCA1_MOUSE/5.1e-209/ATP-binding cassette sub-family A member 1 OS=Mus musculus GN=Abca1 PE=1 SV=4	NA	Hs21536376/2.7e-207/[IR] KOG0059 Lipid exporter ABCA1 and related proteins, ABC superfamily	PF12698/1.4E-45/ABC-2 family transporter protein	NA
CL394.Contig2_All	XP_012944476.1/0.0e+00/PREDICTED: LOW QUALITY PROTEIN: ATP-binding cassette sub-family A member 7-like [Aplysia californica]	sp|P41233|ABCA1_MOUSE/1.0e-248/ATP-binding cassette sub-family A member 1 OS=Mus musculus GN=Abca1 PE=1 SV=4	NA	Hs21536376/5.3e-247/[IR] KOG0059 Lipid exporter ABCA1 and related proteins, ABC superfamily	PS50893/18.154/ATP-binding cassette, ABC transporter-type domain profile.	NA
CL394.Contig3_All	XP_012944476.1/1.6e-53/PREDICTED: LOW QUALITY PROTEIN: ATP-binding cassette sub-family A member 7-like [Aplysia californica]	sp|O95477|ABCA1_HUMAN/1.8e-41/ATP-binding cassette sub-family A member 1 OS=Homo sapiens GN=ABCA1 PE=1 SV=3	NA	HsM5915658/1.3e-41/[IR] KOG0059 Lipid exporter ABCA1 and related proteins, ABC superfamily	PTHR19229/5.6E-66/--	cellular_component:GO:0016021//integral component of membrane;molecular_function:GO:0005524//ATP binding;GO:0005215//transporter activity;GO:0016887//ATPase activity;
CL395.Contig1_All	NA	NA	NA	NA	NA	NA
CL395.Contig2_All	NA	NA	NA	NA	NA	NA
CL396.Contig1_All	NA	NA	NA	NA	NA	NA
CL396.Contig2_All	NA	NA	NA	NA	NA	NA
CL396.Contig3_All	NA	NA	NA	NA	NA	NA
CL397.Contig1_All	NA	NA	NA	NA	NA	NA
CL397.Contig2_All	NA	NA	NA	NA	NA	NA
CL398.Contig1_All	NA	NA	NA	NA	NA	NA
CL398.Contig2_All	NA	NA	NA	NA	NA	NA
CL399.Contig1_All	XP_009052474.1/1.7e-28/hypothetical protein LOTGIDRAFT_115534 [Lottia gigantea] >ESO96989.1 hypothetical protein LOTGIDRAFT_115534 [Lottia gigantea]	sp|O00370|LORF2_HUMAN/9.4e-08/LINE-1 retrotransposable element ORF2 protein OS=Homo sapiens PE=1 SV=1	NA	NA	NA	NA
CL399.Contig2_All	NA	NA	NA	NA	NA	NA
CL399.Contig3_All	NA	NA	NA	NA	NA	NA
CL400.Contig1_All	XP_001747517.1/8.0e-06/hypothetical protein [Monosiga brevicollis MX1] >EDQ87597.1 predicted protein [Monosiga brevicollis MX1]	NA	NA	NA	NA	NA
CL400.Contig2_All	NA	NA	NA	NA	NA	NA
CL401.Contig1_All	AQS80528.1/7.9e-92/myomodulin-2 precursor [Charonia tritonis]	sp|Q25413|MYOM_LYMST/1.2e-36/Myomodulin neuropeptides OS=Lymnaea stagnalis PE=1 SV=1	NA	NA	NA	NA
CL401.Contig2_All	AQS80528.1/1.6e-52/myomodulin-2 precursor [Charonia tritonis]	sp|P15513|MYOM1_APLCA/3.2e-13/Myomodulin neuropeptides 1 OS=Aplysia californica GN=MYOMOD1 PE=1 SV=2	NA	NA	NA	biological_process:GO:0007218//neuropeptide signaling pathway;cellular_component:GO:0005576//extracellular region;
CL401.Contig3_All	AQS80528.1/1.1e-61/myomodulin-2 precursor [Charonia tritonis]	sp|P15513|MYOM1_APLCA/1.2e-22/Myomodulin neuropeptides 1 OS=Aplysia californica GN=MYOMOD1 PE=1 SV=2	NA	NA	NA	biological_process:GO:0007218//neuropeptide signaling pathway;cellular_component:GO:0005576//extracellular region;
CL402.Contig1_All	XP_012944113.1/9.0e-06/PREDICTED: uncharacterized protein LOC106013307 [Aplysia californica]	NA	NA	NA	NA	NA
CL402.Contig2_All	NA	NA	NA	NA	NA	NA
CL403.Contig1_All	NA	NA	NA	NA	NA	NA
CL403.Contig2_All	NA	NA	NA	NA	NA	NA
CL403.Contig3_All	NA	NA	NA	NA	NA	NA
CL404.Contig1_All	NA	NA	NA	NA	NA	NA
CL404.Contig2_All	NA	NA	NA	NA	NA	NA
CL405.Contig1_All	XP_012942410.1/0.0e+00/PREDICTED: E3 ubiquitin-protein ligase UBR4-like [Aplysia californica]	sp|Q5T4S7|UBR4_HUMAN/1.2e-311/E3 ubiquitin-protein ligase UBR4 OS=Homo sapiens GN=UBR4 PE=1 SV=1	NA	Hs20533896/8.9e-312/[T] KOG1776 Zn-binding protein Push	PTHR21725/0.0/--	NA
CL405.Contig2_All	XP_012942410.1/0.0e+00/PREDICTED: E3 ubiquitin-protein ligase UBR4-like [Aplysia californica]	sp|Q5T4S7|UBR4_HUMAN/0.0e+00/E3 ubiquitin-protein ligase UBR4 OS=Homo sapiens GN=UBR4 PE=1 SV=1	NA	Hs20533896/0.0e+00/[T] KOG1776 Zn-binding protein Push	PF02207/6.3E-7/Putative zinc finger in N-recognin (UBR box)	NA
CL405.Contig3_All	XP_012942410.1/0.0e+00/PREDICTED: E3 ubiquitin-protein ligase UBR4-like [Aplysia californica]	sp|Q5T4S7|UBR4_HUMAN/0.0e+00/E3 ubiquitin-protein ligase UBR4 OS=Homo sapiens GN=UBR4 PE=1 SV=1	NA	Hs20533896/0.0e+00/[T] KOG1776 Zn-binding protein Push	PF13764/0.0/E3 ubiquitin-protein ligase UBR4	NA
CL405.Contig4_All	XP_009044389.1/4.7e-08/hypothetical protein LOTGIDRAFT_156120, partial [Lottia gigantea] >ESP04880.1 hypothetical protein LOTGIDRAFT_156120, partial [Lottia gigantea]	sp|A2AN08|UBR4_MOUSE/4.1e-06/E3 ubiquitin-protein ligase UBR4 OS=Mus musculus GN=Ubr4 PE=1 SV=1	NA	NA	NA	molecular_function:GO:0008270//zinc ion binding;
CL406.Contig1_All	NA	NA	NA	NA	NA	NA
CL406.Contig2_All	NA	NA	NA	NA	NA	NA
CL407.Contig1_All	NA	NA	NA	NA	NA	NA
CL407.Contig2_All	NA	NA	NA	NA	NA	NA
CL408.Contig1_All	NA	NA	NA	NA	NA	NA
CL408.Contig2_All	NA	NA	NA	NA	NA	NA
CL409.Contig1_All	NA	NA	NA	NA	NA	NA
CL409.Contig2_All	NA	NA	NA	NA	NA	NA
CL409.Contig3_All	NA	NA	NA	NA	NA	NA
CL410.Contig1_All	NA	NA	NA	NA	NA	NA
CL410.Contig2_All	NA	NA	NA	NA	NA	NA
CL411.Contig1_All	NA	NA	NA	NA	NA	NA
CL411.Contig2_All	NA	NA	NA	NA	NA	NA
CL411.Contig3_All	NA	NA	NA	NA	NA	NA
CL412.Contig1_All	XP_005100916.2/1.4e-112/PREDICTED: 28S ribosomal protein S5, mitochondrial-like [Aplysia californica]	sp|Q99N87|RT05_MOUSE/6.4e-70/28S ribosomal protein S5, mitochondrial OS=Mus musculus GN=Mrps5 PE=1 SV=1	NA	Hs13994259/1.4e-66/[J] KOG2646 Ribosomal protein S5	PF03719/5.0E-20/Ribosomal protein S5, C-terminal domain	biological_process:GO:0006412//translation;cellular_component:GO:0005840//ribosome;molecular_function:GO:0003723//RNA binding;GO:0003735//structural constituent of ribosome;
CL412.Contig2_All	XP_005100916.2/1.4e-112/PREDICTED: 28S ribosomal protein S5, mitochondrial-like [Aplysia californica]	sp|Q99N87|RT05_MOUSE/6.3e-70/28S ribosomal protein S5, mitochondrial OS=Mus musculus GN=Mrps5 PE=1 SV=1	NA	Hs13994259/1.4e-66/[J] KOG2646 Ribosomal protein S5	PTHR13718/1.4E-133/--	biological_process:GO:0006412//translation;cellular_component:GO:0005840//ribosome;molecular_function:GO:0003723//RNA binding;GO:0003735//structural constituent of ribosome;
CL412.Contig3_All	XP_005100916.2/1.1e-112/PREDICTED: 28S ribosomal protein S5, mitochondrial-like [Aplysia californica]	sp|Q99N87|RT05_MOUSE/4.7e-70/28S ribosomal protein S5, mitochondrial OS=Mus musculus GN=Mrps5 PE=1 SV=1	NA	Hs13994259/1.0e-66/[J] KOG2646 Ribosomal protein S5	PTHR13718/1.4E-133/--	biological_process:GO:0006412//translation;cellular_component:GO:0005840//ribosome;molecular_function:GO:0003723//RNA binding;GO:0003735//structural constituent of ribosome;
CL413.Contig1_All	NA	NA	NA	NA	NA	NA
CL413.Contig2_All	NA	NA	NA	NA	NA	NA
CL413.Contig3_All	NA	NA	NA	NA	NA	NA
CL414.Contig1_All	NA	NA	NA	NA	NA	NA
CL414.Contig2_All	NA	NA	NA	NA	NA	NA
CL415.Contig1_All	XP_021350369.1/1.9e-13/uncharacterized protein LOC110448443 [Mizuhopecten yessoensis]	NA	NA	NA	NA	NA
CL415.Contig2_All	NA	NA	NA	NA	NA	NA
CL415.Contig3_All	BAS25473.1/2.3e-12/Conotoxin Superfamily Z [Conus episcopatus]	NA	NA	NA	NA	NA
CL415.Contig4_All	XP_014353788.1/5.4e-12/PREDICTED: uncharacterized protein LOC106706833 [Latimeria chalumnae]	NA	NA	NA	NA	NA
CL415.Contig5_All	XP_009062564.1/1.8e-108/hypothetical protein LOTGIDRAFT_194758, partial [Lottia gigantea] >ESO86873.1 hypothetical protein LOTGIDRAFT_194758, partial [Lottia gigantea]	sp|Q5RGB8|KLH26_DANRE/6.1e-37/Kelch-like protein 26 OS=Danio rerio GN=klhl26 PE=4 SV=1	NA	Hs8922854/1.3e-36/[TR] KOG4441 Proteins containing BTB/POZ and Kelch domains, involved in regulatory/signal transduction processes	PTHR24412/1.0E-65/--	NA
CL415.Contig6_All	NA	NA	NA	NA	NA	NA
CL415.Contig7_All	NA	NA	NA	NA	NA	NA
CL415.Contig8_All	NA	NA	NA	NA	NA	NA
CL415.Contig9_All	NA	NA	NA	NA	NA	NA
CL415.Contig10_All	XP_021355212.1/5.5e-40/uncharacterized protein LOC110451492 [Mizuhopecten yessoensis]	NA	NA	NA	NA	NA
CL415.Contig11_All	XP_015928697.1/5.2e-08/uncharacterized protein LOC107455586 [Parasteatoda tepidariorum]	NA	NA	NA	NA	NA
CL415.Contig12_All	NA	NA	NA	NA	NA	NA
CL415.Contig13_All	NA	NA	NA	NA	NA	NA
CL415.Contig14_All	XP_015928697.1/7.4e-08/uncharacterized protein LOC107455586 [Parasteatoda tepidariorum]	NA	NA	NA	NA	NA
CL415.Contig15_All	BAS25473.1/5.2e-12/Conotoxin Superfamily Z [Conus episcopatus]	NA	NA	NA	NA	NA
CL415.Contig16_All	XP_014353788.1/2.0e-08/PREDICTED: uncharacterized protein LOC106706833 [Latimeria chalumnae]	NA	NA	NA	NA	NA
CL415.Contig17_All	XP_015928697.1/9.3e-08/uncharacterized protein LOC107455586 [Parasteatoda tepidariorum]	NA	NA	NA	NA	NA
CL415.Contig18_All	XP_021350369.1/2.2e-53/uncharacterized protein LOC110448443 [Mizuhopecten yessoensis]	NA	NA	NA	PTHR35617/1.5E-29/--	NA
CL415.Contig19_All	NA	NA	NA	NA	NA	NA
CL415.Contig20_All	KZS11494.1/2.4e-28/ATP-dependent RNA Helicase DDX17 [Daphnia magna]	sp|P19109|DDX17_DROME/3.2e-19/ATP-dependent RNA helicase p62 OS=Drosophila melanogaster GN=Rm62 PE=1 SV=3	NA	Hs5453840_1/5.9e-23/[A] KOG0331 ATP-dependent RNA helicase	PF00271/3.8E-9/Helicase conserved C-terminal domain	molecular_function:GO:0005524//ATP binding;GO:0004386//helicase activity;GO:0003676//nucleic acid binding;
CL415.Contig21_All	XP_015928697.1/1.9e-23/uncharacterized protein LOC107455586 [Parasteatoda tepidariorum]	NA	NA	NA	NA	NA
CL415.Contig22_All	XP_014665126.1/0.0e+00/PREDICTED: uncharacterized protein K02A2.6-like, partial [Priapulus caudatus]	sp|Q8I7P9|POL5_DROME/1.3e-62/Retrovirus-related Pol polyprotein from transposon opus OS=Drosophila melanogaster GN=pol PE=3 SV=1	NA	CE13102_2/1.2e-100/[R] KOG0017 FOG: Transposon-encoded proteins with TYA, reverse transcriptase, integrase domains in various combinations	PTHR24559/1.2E-227/--	NA
CL415.Contig23_All	XP_013082204.1/5.0e-17/PREDICTED: serine/arginine repetitive matrix protein 2-like [Biomphalaria glabrata]	NA	NA	NA	PF12874/1.1E-4/Zinc-finger of C2H2 type	molecular_function:GO:0008270//zinc ion binding;GO:0003676//nucleic acid binding;
CL415.Contig24_All	XP_014665126.1/1.1e-155/PREDICTED: uncharacterized protein K02A2.6-like, partial [Priapulus caudatus]	sp|Q9QZU7|BODG_RAT/1.9e-40/Gamma-butyrobetaine dioxygenase OS=Rattus norvegicus GN=Bbox1 PE=1 SV=1	NA	Hs4502369/4.5e-39/[I] KOG3888 Gamma-butyrobetaine,2-oxoglutarate dioxygenase	PTHR35617/3.1E-28/--	molecular_function:GO:0051213//dioxygenase activity;
CL415.Contig25_All	XP_021350369.1/1.6e-06/uncharacterized protein LOC110448443 [Mizuhopecten yessoensis]	NA	NA	NA	NA	NA
CL415.Contig26_All	XP_021350369.1/4.5e-06/uncharacterized protein LOC110448443 [Mizuhopecten yessoensis]	NA	NA	NA	NA	NA
CL415.Contig27_All	XP_021369371.1/2.3e-22/uncharacterized protein LOC110460656 [Mizuhopecten yessoensis]	NA	NA	NA	NA	NA
CL415.Contig28_All	XP_021369371.1/7.1e-37/uncharacterized protein LOC110460656 [Mizuhopecten yessoensis]	NA	NA	NA	NA	NA
CL415.Contig29_All	XP_013086759.1/0.0e+00/PREDICTED: kelch-like protein 9 [Biomphalaria glabrata] >XP_013086760.1 PREDICTED: kelch-like protein 9 [Biomphalaria glabrata]	sp|Q80TF4|KLH13_MOUSE/8.9e-107/Kelch-like protein 13 OS=Mus musculus GN=Klhl13 PE=2 SV=3	NA	Hs20537937/1.9e-106/[TR] KOG4441 Proteins containing BTB/POZ and Kelch domains, involved in regulatory/signal transduction processes	PF00651/5.2E-27/BTB/POZ domain	NA
CL415.Contig30_All	NA	NA	NA	NA	NA	NA
CL415.Contig31_All	NA	NA	NA	NA	NA	NA
CL415.Contig32_All	NA	NA	NA	NA	NA	NA
CL415.Contig33_All	KZS11494.1/1.3e-28/ATP-dependent RNA Helicase DDX17 [Daphnia magna]	sp|P19109|DDX17_DROME/1.8e-19/ATP-dependent RNA helicase p62 OS=Drosophila melanogaster GN=Rm62 PE=1 SV=3	NA	Hs5453840_1/3.3e-23/[A] KOG0331 ATP-dependent RNA helicase	SM00490/0.0059/helicase superfamily c-terminal domain	molecular_function:GO:0005524//ATP binding;GO:0004386//helicase activity;GO:0003676//nucleic acid binding;
CL415.Contig34_All	BAS25473.1/9.7e-09/Conotoxin Superfamily Z [Conus episcopatus]	NA	NA	NA	NA	NA
CL415.Contig35_All	NA	NA	NA	NA	NA	NA
CL415.Contig36_All	NA	NA	NA	NA	NA	NA
CL415.Contig37_All	XP_021355721.1/5.7e-14/uncharacterized protein LOC110451837 [Mizuhopecten yessoensis]	NA	NA	NA	NA	NA
CL415.Contig38_All	NA	NA	NA	NA	NA	NA
CL416.Contig1_All	NA	NA	NA	NA	NA	NA
CL416.Contig2_All	NA	NA	NA	NA	NA	NA
CL417.Contig1_All	XP_005103514.1/1.3e-221/PREDICTED: adenosylhomocysteinase A-like [Aplysia californica]	sp|P51893|SAHHA_XENLA/3.8e-207/Adenosylhomocysteinase A OS=Xenopus laevis GN=ahcy-a PE=2 SV=1	NA	7293068/1.8e-206/[H] KOG1370 S-adenosylhomocysteine hydrolase	PF05221/4.7E-69/S-adenosyl-L-homocysteine hydrolase	biological_process:GO:0019510//S-adenosylhomocysteine catabolic process;GO:0006730//one-carbon metabolic process;molecular_function:GO:0004013//adenosylhomocysteinase activity;GO:0051287//NAD binding;
CL417.Contig2_All	XP_005103514.1/1.7e-150/PREDICTED: adenosylhomocysteinase A-like [Aplysia californica]	sp|P51893|SAHHA_XENLA/2.4e-135/Adenosylhomocysteinase A OS=Xenopus laevis GN=ahcy-a PE=2 SV=1	NA	7293068/4.8e-133/[H] KOG1370 S-adenosylhomocysteine hydrolase	NA	biological_process:GO:0019510//S-adenosylhomocysteine catabolic process;GO:0006730//one-carbon metabolic process;molecular_function:GO:0004013//adenosylhomocysteinase activity;GO:0051287//NAD binding;
CL418.Contig1_All	XP_019644947.1/4.2e-42/PREDICTED: methylosome subunit pICln-like [Branchiostoma belcheri]	sp|Q61189|ICLN_MOUSE/1.5e-38/Methylosome subunit pICln OS=Mus musculus GN=Clns1a PE=1 SV=1	NA	Hs4502891/1.1e-33/[P] KOG3238 Chloride ion current inducer protein	PR01348/2.2E-17/Nucleotide-sensitive chloride conductance regulator (ICln) signature	biological_process:GO:0006884//cell volume homeostasis;GO:0006821//chloride transport;GO:0000387//spliceosomal snRNP assembly;cellular_component:GO:0005829//cytosol;GO:0034709//methylosome;GO:0005886//plasma membrane;GO:0034715//pICln-Sm protein complex;
CL418.Contig2_All	NA	NA	NA	NA	NA	NA
CL419.Contig1_All	NA	NA	NA	NA	NA	NA
CL419.Contig2_All	NA	NA	NA	NA	NA	NA
CL420.Contig1_All	NA	NA	NA	NA	NA	NA
CL420.Contig2_All	NA	NA	NA	NA	NA	NA
CL421.Contig1_All	NA	NA	NA	NA	NA	NA
CL421.Contig2_All	NA	NA	NA	NA	NA	NA
CL422.Contig1_All	OPL33707.1/2.1e-27/hypothetical protein AM593_06314, partial [Mytilus galloprovincialis]	sp|A1E2V0|BIRC3_CANLF/7.0e-17/Baculoviral IAP repeat-containing protein 3 OS=Canis lupus familiaris GN=BIRC3 PE=2 SV=1	NA	Hs4502139/4.2e-11/[DR] KOG1101 Apoptosis inhibitor IAP1 and related BIR domain proteins	SM00184/3.5E-4/Ring finger	NA
CL422.Contig2_All	XP_013421889.1/6.4e-12/PREDICTED: baculoviral IAP repeat-containing protein 3-like [Lingula anatina]	sp|O08863|BIRC3_MOUSE/2.7e-12/Baculoviral IAP repeat-containing protein 3 OS=Mus musculus GN=Birc3 PE=1 SV=2	NA	Hs4502139/7.7e-09/[DR] KOG1101 Apoptosis inhibitor IAP1 and related BIR domain proteins	PTHR10044:SF99/1.2E-13/--	NA
CL422.Contig3_All	XP_013421889.1/9.0e-12/PREDICTED: baculoviral IAP repeat-containing protein 3-like [Lingula anatina]	sp|O08863|BIRC3_MOUSE/3.8e-12/Baculoviral IAP repeat-containing protein 3 OS=Mus musculus GN=Birc3 PE=1 SV=2	NA	Hs4502139/1.1e-08/[DR] KOG1101 Apoptosis inhibitor IAP1 and related BIR domain proteins	PTHR10044:SF99/1.2E-13/--	NA
CL423.Contig1_All	NA	NA	NA	NA	NA	NA
CL423.Contig2_All	NA	NA	NA	NA	NA	NA
CL424.Contig1_All	XP_009047029.1/9.8e-09/hypothetical protein LOTGIDRAFT_205111 [Lottia gigantea] >ESP02321.1 hypothetical protein LOTGIDRAFT_205111 [Lottia gigantea]	NA	NA	NA	NA	NA
CL424.Contig2_All	XP_009047029.1/1.1e-08/hypothetical protein LOTGIDRAFT_205111 [Lottia gigantea] >ESP02321.1 hypothetical protein LOTGIDRAFT_205111 [Lottia gigantea]	NA	NA	NA	PTHR31952/2.2E-14/--	NA
CL425.Contig1_All	NA	NA	NA	NA	NA	NA
CL425.Contig2_All	XP_002586853.1/2.6e-09/hypothetical protein BRAFLDRAFT_105593 [Branchiostoma floridae] >EEN42864.1 hypothetical protein BRAFLDRAFT_105593 [Branchiostoma floridae]	NA	NA	NA	NA	NA
CL426.Contig1_All	XP_018923236.1/3.3e-25/PREDICTED: V-type proton ATPase 16 kDa proteolipid subunit [Cyprinus carpio]	sp|P63082|VATL_MOUSE/4.8e-26/V-type proton ATPase 16 kDa proteolipid subunit OS=Mus musculus GN=Atp6v0c PE=1 SV=1	NA	Hs4502313/7.7e-26/[C] KOG0232 Vacuolar H+-ATPase V0 sector, subunits c/c'	NA	biological_process:GO:0015991//ATP hydrolysis coupled proton transport;cellular_component:GO:0005774//vacuolar membrane;GO:0033179//proton-transporting V-type ATPase, V0 domain;GO:0016021//integral component of membrane;molecular_function:GO:0015078//hydrogen ion transmembrane transporter activity;
CL426.Contig2_All	XP_009045630.1/1.1e-66/hypothetical protein LOTGIDRAFT_224185 [Lottia gigantea] >ESP03656.1 hypothetical protein LOTGIDRAFT_224185 [Lottia gigantea]	sp|Q03105|VATL_TORMA/6.7e-58/V-type proton ATPase 16 kDa proteolipid subunit OS=Torpedo marmorata PE=1 SV=1	NA	Hs4502313/5.9e-56/[C] KOG0232 Vacuolar H+-ATPase V0 sector, subunits c/c'	PR00122/9.27E-59/Vacuolar ATP synthase 16kDa subunit signature	biological_process:GO:0015991//ATP hydrolysis coupled proton transport;cellular_component:GO:0005774//vacuolar membrane;GO:0033179//proton-transporting V-type ATPase, V0 domain;GO:0016021//integral component of membrane;molecular_function:GO:0015078//hydrogen ion transmembrane transporter activity;
CL426.Contig3_All	XP_009045630.1/7.8e-67/hypothetical protein LOTGIDRAFT_224185 [Lottia gigantea] >ESP03656.1 hypothetical protein LOTGIDRAFT_224185 [Lottia gigantea]	sp|Q03105|VATL_TORMA/4.8e-58/V-type proton ATPase 16 kDa proteolipid subunit OS=Torpedo marmorata PE=1 SV=1	NA	Hs4502313/4.3e-56/[C] KOG0232 Vacuolar H+-ATPase V0 sector, subunits c/c'	PR00122/9.27E-59/Vacuolar ATP synthase 16kDa subunit signature	biological_process:GO:0015991//ATP hydrolysis coupled proton transport;cellular_component:GO:0005774//vacuolar membrane;GO:0033179//proton-transporting V-type ATPase, V0 domain;GO:0016021//integral component of membrane;molecular_function:GO:0015078//hydrogen ion transmembrane transporter activity;
CL427.Contig1_All	NA	NA	NA	NA	NA	NA
CL427.Contig2_All	NA	NA	NA	NA	NA	NA
CL428.Contig1_All	NA	NA	NA	NA	NA	NA
CL428.Contig2_All	NA	NA	NA	NA	NA	NA
CL429.Contig1_All	XP_021376526.1/6.5e-73/protein shifted-like isoform X2 [Mizuhopecten yessoensis] >OWF39316.1 Protein shifted [Mizuhopecten yessoensis]	sp|Q6IN38|WIF1_RAT/9.2e-45/Wnt inhibitory factor 1 OS=Rattus norvegicus GN=Wif1 PE=2 SV=1	NA	Hs6005950/1.5e-44/[TW] KOG1225 Teneurin-1 and related extracellular matrix proteins, contain EGF-like repeats	PS00022/-/EGF-like domain signature 1.	NA
CL429.Contig2_All	XP_021376526.1/2.1e-91/protein shifted-like isoform X2 [Mizuhopecten yessoensis] >OWF39316.1 Protein shifted [Mizuhopecten yessoensis]	sp|Q6IN38|WIF1_RAT/8.6e-55/Wnt inhibitory factor 1 OS=Rattus norvegicus GN=Wif1 PE=2 SV=1	NA	7290752/2.6e-53/[TW] KOG1225 Teneurin-1 and related extracellular matrix proteins, contain EGF-like repeats	PS01186/-/EGF-like domain signature 2.	NA
CL429.Contig3_All	XP_021376526.1/5.7e-73/protein shifted-like isoform X2 [Mizuhopecten yessoensis] >OWF39316.1 Protein shifted [Mizuhopecten yessoensis]	sp|Q6IN38|WIF1_RAT/8.1e-45/Wnt inhibitory factor 1 OS=Rattus norvegicus GN=Wif1 PE=2 SV=1	NA	Hs6005950/1.3e-44/[TW] KOG1225 Teneurin-1 and related extracellular matrix proteins, contain EGF-like repeats	PS00022/-/EGF-like domain signature 1.	NA
CL429.Contig4_All	XP_021376526.1/1.7e-91/protein shifted-like isoform X2 [Mizuhopecten yessoensis] >OWF39316.1 Protein shifted [Mizuhopecten yessoensis]	sp|Q6IN38|WIF1_RAT/7.1e-55/Wnt inhibitory factor 1 OS=Rattus norvegicus GN=Wif1 PE=2 SV=1	NA	7290752/2.1e-53/[TW] KOG1225 Teneurin-1 and related extracellular matrix proteins, contain EGF-like repeats	PS01186/-/EGF-like domain signature 2.	NA
CL430.Contig1_All	NA	NA	NA	NA	NA	NA
CL430.Contig2_All	NA	NA	NA	NA	NA	NA
CL431.Contig1_All	NA	NA	NA	NA	NA	NA
CL431.Contig2_All	AAL40415.1/6.1e-119/endonuclease/reverse transcriptase [Branchiostoma floridae]	sp|P21328|RTJK_DROME/1.4e-32/RNA-directed DNA polymerase from mobile element jockey OS=Drosophila melanogaster GN=pol PE=1 SV=1	NA	CE12396/7.1e-42/[R] KOG1075 FOG: Reverse transcriptase	PTHR19446:SF352/5.2E-153/--	NA
CL431.Contig3_All	NA	NA	NA	NA	NA	NA
CL431.Contig4_All	AAL40415.1/2.8e-53/endonuclease/reverse transcriptase [Branchiostoma floridae]	sp|Q03274|PO22_POPJA/2.0e-08/Retrovirus-related Pol polyprotein from type-1 retrotransposable element R2 (Fragment) OS=Popillia japonica PE=3 SV=1	NA	CE12396/1.5e-21/[R] KOG1075 FOG: Reverse transcriptase	PTHR19446:SF352/1.1E-71/--	NA
CL431.Contig5_All	NA	NA	NA	NA	NA	NA
CL432.Contig1_All	XP_013095351.1/6.9e-39/PREDICTED: uncharacterized protein LOC106078854 [Biomphalaria glabrata]	sp|Q9QWS8|KCNH8_RAT/5.0e-23/Potassium voltage-gated channel subfamily H member 8 OS=Rattus norvegicus GN=Kcnh8 PE=2 SV=2	NA	Hs21389455/4.7e-23/[PT] KOG0498 K+-channel ERG and related proteins, contain PAS/PAC sensor domain	PTHR10217/1.6E-25/--	NA
CL432.Contig2_All	XP_005095054.1/1.0e-294/PREDICTED: potassium voltage-gated channel subfamily H member 4-like isoform X1 [Aplysia californica] >XP_012936078.1 PREDICTED: potassium voltage-gated channel subfamily H member 4-like isoform X1 [Aplysia californica] >XP_012936079.1 PREDICTED: potassium voltage-gated channel subfamily H member 4-like isoform X1 [Aplysia californica] >XP_012936080.1 PREDICTED: potassium …	sp|Q96L42|KCNH8_HUMAN/2.6e-215/Potassium voltage-gated channel subfamily H member 8 OS=Homo sapiens GN=KCNH8 PE=2 SV=2	NA	Hs21389455/1.9e-215/[PT] KOG0498 K+-channel ERG and related proteins, contain PAS/PAC sensor domain	PS50113/14.096/PAC domain profile.	cellular_component:GO:0005622//intracellular;GO:0016021//integral component of membrane;molecular_function:GO:0000155//phosphorelay sensor kinase activity;GO:0005249//voltage-gated potassium channel activity;
CL432.Contig3_All	XP_009048131.1/1.8e-101/hypothetical protein LOTGIDRAFT_139826, partial [Lottia gigantea] >ESP01188.1 hypothetical protein LOTGIDRAFT_139826, partial [Lottia gigantea]	sp|Q96L42|KCNH8_HUMAN/2.1e-83/Potassium voltage-gated channel subfamily H member 8 OS=Homo sapiens GN=KCNH8 PE=2 SV=2	NA	Hs21389455/1.5e-83/[PT] KOG0498 K+-channel ERG and related proteins, contain PAS/PAC sensor domain	PR01463/2.15E-28/EAG/ELK/ERG potassium channel family signature	cellular_component:GO:0005622//intracellular;GO:0016021//integral component of membrane;molecular_function:GO:0000155//phosphorelay sensor kinase activity;GO:0005249//voltage-gated potassium channel activity;
CL432.Contig4_All	XP_012936081.1/9.9e-58/PREDICTED: potassium voltage-gated channel subfamily H member 4-like isoform X2 [Aplysia californica]	sp|Q9QWS8|KCNH8_RAT/3.8e-43/Potassium voltage-gated channel subfamily H member 8 OS=Rattus norvegicus GN=Kcnh8 PE=2 SV=2	NA	Hs21389455/2.8e-43/[PT] KOG0498 K+-channel ERG and related proteins, contain PAS/PAC sensor domain	PTHR10217/1.6E-67/--	cellular_component:GO:0005622//intracellular;GO:0016021//integral component of membrane;molecular_function:GO:0000155//phosphorelay sensor kinase activity;GO:0005249//voltage-gated potassium channel activity;
CL433.Contig1_All	NA	NA	NA	NA	NA	NA
CL433.Contig2_All	NA	NA	NA	NA	NA	NA
CL434.Contig1_All	NA	NA	NA	NA	NA	NA
CL434.Contig2_All	XP_019615167.1/3.2e-34/PREDICTED: uncharacterized protein LOC109462964 isoform X2 [Branchiostoma belcheri]	sp|Q460N5|PAR14_HUMAN/2.9e-24/Poly [ADP-ribose] polymerase 14 OS=Homo sapiens GN=PARP14 PE=1 SV=3	NA	Hs13899297_1/1.7e-18/[BK] KOG2633 Hismacro and SEC14 domain-containing proteins	PTHR14453/2.4E-49/--	NA
CL434.Contig3_All	XP_019615167.1/2.9e-35/PREDICTED: uncharacterized protein LOC109462964 isoform X2 [Branchiostoma belcheri]	sp|Q460N5|PAR14_HUMAN/1.8e-26/Poly [ADP-ribose] polymerase 14 OS=Homo sapiens GN=PARP14 PE=1 SV=3	NA	Hs13899297_1/1.8e-20/[BK] KOG2633 Hismacro and SEC14 domain-containing proteins	PS51154/19.749/Macro domain profile.	NA
CL435.Contig1_All	XP_013088957.1/1.5e-18/PREDICTED: uncharacterized protein LOC106073031 [Biomphalaria glabrata]	NA	NA	NA	NA	NA
CL435.Contig2_All	NA	NA	NA	NA	NA	NA
CL435.Contig3_All	NA	NA	NA	NA	NA	NA
CL436.Contig1_All	NA	NA	NA	NA	NA	NA
CL436.Contig2_All	NA	NA	NA	NA	NA	NA
CL437.Contig1_All	NA	NA	NA	NA	NA	NA
CL437.Contig2_All	NA	NA	NA	NA	NA	NA
CL437.Contig3_All	NA	NA	NA	NA	NA	NA
CL438.Contig1_All	NA	NA	NA	NA	NA	NA
CL438.Contig2_All	KYO40495.1/1.4e-07/eukaryotic translation initiation factor 3 subunit A [Alligator mississippiensis]	sp|A2VD00|EIF3A_XENLA/3.0e-07/Eukaryotic translation initiation factor 3 subunit A OS=Xenopus laevis GN=eif3a PE=2 SV=1	NA	NA	NA	biological_process:GO:0006446//regulation of translational initiation;GO:0001731//formation of translation preinitiation complex;cellular_component:GO:0016282//eukaryotic 43S preinitiation complex;GO:0033290//eukaryotic 48S preinitiation complex;GO:0005852//eukaryotic translation initiation factor 3 complex;molecular_function:GO:0003743//translation initiation factor activity;
CL439.Contig1_All	NA	NA	NA	NA	NA	NA
CL439.Contig2_All	NA	NA	NA	NA	NA	NA
CL439.Contig3_All	NA	NA	NA	NA	NA	NA
CL440.Contig1_All	NA	NA	NA	NA	NA	NA
CL440.Contig2_All	XP_011420643.1/6.6e-111/PREDICTED: gamma-secretase subunit Aph-1-like [Crassostrea gigas]	sp|Q9VQG2|APH1_DROME/6.9e-70/Gamma-secretase subunit Aph-1 OS=Drosophila melanogaster GN=aph-1 PE=1 SV=1	NA	7295913/5.0e-70/[S] KOG3972 Predicted membrane protein	PF06105/8.6E-97/Aph-1 protein	biological_process:GO:0016485//protein processing;GO:0043085//positive regulation of catalytic activity;cellular_component:GO:0016021//integral component of membrane;
CL440.Contig3_All	XP_011420643.1/6.5e-111/PREDICTED: gamma-secretase subunit Aph-1-like [Crassostrea gigas]	sp|Q9VQG2|APH1_DROME/6.8e-70/Gamma-secretase subunit Aph-1 OS=Drosophila melanogaster GN=aph-1 PE=1 SV=1	NA	7295913/4.9e-70/[S] KOG3972 Predicted membrane protein	PF06105/8.6E-97/Aph-1 protein	biological_process:GO:0016485//protein processing;GO:0043085//positive regulation of catalytic activity;cellular_component:GO:0016021//integral component of membrane;
CL440.Contig4_All	NA	NA	NA	NA	NA	NA
CL440.Contig5_All	XP_011420643.1/1.4e-111/PREDICTED: gamma-secretase subunit Aph-1-like [Crassostrea gigas]	sp|Q9VQG2|APH1_DROME/1.5e-70/Gamma-secretase subunit Aph-1 OS=Drosophila melanogaster GN=aph-1 PE=1 SV=1	NA	7295913/1.1e-70/[S] KOG3972 Predicted membrane protein	PTHR12889/6.2E-116/--	biological_process:GO:0016485//protein processing;GO:0043085//positive regulation of catalytic activity;cellular_component:GO:0016021//integral component of membrane;
CL441.Contig1_All	NA	NA	NA	NA	NA	NA
CL441.Contig2_All	NA	NA	NA	NA	NA	NA
CL441.Contig3_All	NA	NA	NA	NA	NA	NA
CL442.Contig1_All	NA	NA	NA	NA	NA	NA
CL442.Contig2_All	XP_021333691.1/7.3e-47/putative uncharacterized protein DDB_G0282133 [Danio rerio]	NA	NA	NA	NA	NA
CL443.Contig1_All	NA	NA	NA	NA	NA	NA
CL443.Contig2_All	NA	NA	NA	NA	NA	NA
CL444.Contig1_All	XP_013073210.1/2.1e-65/PREDICTED: uncharacterized protein LOC106060030 [Biomphalaria glabrata]	NA	NA	NA	PTHR34203/1.9E-30/--	cellular_component:GO:0016021//integral component of membrane;
CL444.Contig2_All	NA	NA	NA	NA	NA	NA
CL445.Contig1_All	NA	NA	NA	NA	NA	NA
CL445.Contig2_All	NA	NA	NA	NA	NA	NA
CL446.Contig1_All	NA	NA	NA	NA	NA	NA
CL446.Contig2_All	NA	NA	NA	NA	NA	NA
CL447.Contig1_All	XP_022317288.1/1.8e-19/calcium-dependent protein kinase C-like isoform X5 [Crassostrea virginica]	sp|Q16974|KPC1_APLCA/6.0e-20/Calcium-dependent protein kinase C OS=Aplysia californica GN=PRKC1 PE=1 SV=2	NA	7302860/4.9e-16/[T] KOG0696 Serine/threonine protein kinase	PTHR24356:SF204/1.4E-20/--	biological_process:GO:0035556//intracellular signal transduction;cellular_component:GO:0005622//intracellular;molecular_function:GO:0005524//ATP binding;GO:0008270//zinc ion binding;GO:0004697//protein kinase C activity;
CL447.Contig2_All	XP_013077720.1/1.4e-97/PREDICTED: calcium-dependent protein kinase C isoform X2 [Biomphalaria glabrata]	sp|Q16974|KPC1_APLCA/1.8e-94/Calcium-dependent protein kinase C OS=Aplysia californica GN=PRKC1 PE=1 SV=2	NA	7302860/2.9e-86/[T] KOG0696 Serine/threonine protein kinase	PF00069/2.3E-23/Protein kinase domain	biological_process:GO:0035556//intracellular signal transduction;cellular_component:GO:0005622//intracellular;molecular_function:GO:0005524//ATP binding;GO:0008270//zinc ion binding;GO:0004697//protein kinase C activity;
CL447.Contig3_All	XP_013077720.1/2.4e-83/PREDICTED: calcium-dependent protein kinase C isoform X2 [Biomphalaria glabrata]	sp|Q16974|KPC1_APLCA/1.8e-80/Calcium-dependent protein kinase C OS=Aplysia californica GN=PRKC1 PE=1 SV=2	NA	7302860/9.9e-73/[T] KOG0696 Serine/threonine protein kinase	PF00433/9.1E-11/Protein kinase C terminal domain	biological_process:GO:0035556//intracellular signal transduction;cellular_component:GO:0005622//intracellular;molecular_function:GO:0005524//ATP binding;GO:0008270//zinc ion binding;GO:0004697//protein kinase C activity;
CL447.Contig4_All	XP_013077719.1/1.0e-74/PREDICTED: calcium-dependent protein kinase C isoform X1 [Biomphalaria glabrata]	sp|Q16974|KPC1_APLCA/1.7e-66/Calcium-dependent protein kinase C OS=Aplysia californica GN=PRKC1 PE=1 SV=2	NA	Hs4506067/1.6e-63/[T] KOG0696 Serine/threonine protein kinase	PTHR24356/7.2E-101/--	NA
CL447.Contig5_All	XP_013077719.1/1.5e-218/PREDICTED: calcium-dependent protein kinase C isoform X1 [Biomphalaria glabrata]	sp|Q16974|KPC1_APLCA/1.3e-211/Calcium-dependent protein kinase C OS=Aplysia californica GN=PRKC1 PE=1 SV=2	NA	Hs4506067/4.6e-187/[T] KOG0696 Serine/threonine protein kinase	PS00108/-/Serine/Threonine protein kinases active-site signature.	biological_process:GO:0035556//intracellular signal transduction;cellular_component:GO:0005737//cytoplasm;molecular_function:GO:0005524//ATP binding;GO:0008270//zinc ion binding;GO:0004697//protein kinase C activity;
CL447.Contig6_All	XP_013077719.1/4.6e-89/PREDICTED: calcium-dependent protein kinase C isoform X1 [Biomphalaria glabrata]	sp|Q16974|KPC1_APLCA/1.3e-80/Calcium-dependent protein kinase C OS=Aplysia californica GN=PRKC1 PE=1 SV=2	NA	Hs4506067/7.3e-78/[T] KOG0696 Serine/threonine protein kinase	SM00133/1.0E-15/Extension to Ser/Thr-type protein kinases	NA
CL448.Contig1_All	XP_009055095.1/0.0e+00/hypothetical protein LOTGIDRAFT_232492 [Lottia gigantea] >ESO94250.1 hypothetical protein LOTGIDRAFT_232492 [Lottia gigantea]	sp|Q6UVM4|KCNT2_RAT/3.5e-215/Potassium channel subfamily T member 2 OS=Rattus norvegicus GN=Kcnt2 PE=1 SV=1	NA	CE18570/4.2e-117/[P] KOG3193 K+ channel subunit	PTHR10027:SF25/0.0/--	biological_process:GO:0006813//potassium ion transport;cellular_component:GO:0016021//integral component of membrane;
CL448.Contig2_All	NA	NA	NA	NA	NA	NA
CL448.Contig3_All	XP_012937020.1/3.7e-37/PREDICTED: potassium channel subfamily T member 2-like [Aplysia californica]	sp|Q5JUK3|KCNT1_HUMAN/1.5e-24/Potassium channel subfamily T member 1 OS=Homo sapiens GN=KCNT1 PE=1 SV=2	NA	7303760/6.7e-30/[P] KOG3193 K+ channel subunit	PTHR10027:SF25/7.4E-45/--	biological_process:GO:0006813//potassium ion transport;cellular_component:GO:0016021//integral component of membrane;
CL448.Contig4_All	XP_009055095.1/1.6e-29/hypothetical protein LOTGIDRAFT_232492 [Lottia gigantea] >ESO94250.1 hypothetical protein LOTGIDRAFT_232492 [Lottia gigantea]	sp|Q5JUK3|KCNT1_HUMAN/2.2e-17/Potassium channel subfamily T member 1 OS=Homo sapiens GN=KCNT1 PE=1 SV=2	NA	NA	PTHR10027:SF25/3.8E-17/--	biological_process:GO:0006813//potassium ion transport;cellular_component:GO:0016021//integral component of membrane;
CL448.Contig5_All	NA	NA	NA	NA	NA	NA
CL449.Contig1_All	XP_005092354.1/2.1e-32/PREDICTED: RNA-directed DNA polymerase from mobile element jockey-like [Aplysia californica]	NA	NA	NA	NA	NA
CL449.Contig2_All	XP_005092354.1/1.1e-24/PREDICTED: RNA-directed DNA polymerase from mobile element jockey-like [Aplysia californica]	NA	NA	NA	NA	NA
CL450.Contig1_All	XP_011433138.1/3.8e-259/PREDICTED: glucose-6-phosphate isomerase [Crassostrea gigas] >EKC19730.1 Glucose-6-phosphate isomerase [Crassostrea gigas]	sp|Q3ZBD7|G6PI_BOVIN/1.8e-242/Glucose-6-phosphate isomerase OS=Bos taurus GN=GPI PE=2 SV=4	NA	Hs18201905/1.3e-239/[G] KOG2446 Glucose-6-phosphate isomerase	PF00342/6.8E-248/Phosphoglucose isomerase	biological_process:GO:0006094//gluconeogenesis;GO:0006096//glycolytic process;molecular_function:GO:0004347//glucose-6-phosphate isomerase activity;
CL450.Contig2_All	XP_011433138.1/2.7e-259/PREDICTED: glucose-6-phosphate isomerase [Crassostrea gigas] >EKC19730.1 Glucose-6-phosphate isomerase [Crassostrea gigas]	sp|Q3ZBD7|G6PI_BOVIN/1.7e-242/Glucose-6-phosphate isomerase OS=Bos taurus GN=GPI PE=2 SV=4	NA	Hs18201905/1.2e-239/[G] KOG2446 Glucose-6-phosphate isomerase	PTHR11469/0.0/--	biological_process:GO:0006094//gluconeogenesis;GO:0006096//glycolytic process;molecular_function:GO:0004347//glucose-6-phosphate isomerase activity;
CL451.Contig1_All	NA	NA	NA	NA	NA	NA
CL451.Contig2_All	NA	NA	NA	NA	NA	NA
CL451.Contig3_All	NA	NA	NA	NA	NA	NA
CL452.Contig1_All	NA	NA	NA	NA	NA	NA
CL452.Contig2_All	NA	NA	NA	NA	NA	NA
CL452.Contig3_All	XP_011439356.1/5.4e-78/PREDICTED: regucalcin [Crassostrea gigas] >XP_011439357.1 PREDICTED: regucalcin [Crassostrea gigas] >EKC31748.1 Regucalcin [Crassostrea gigas]	sp|Q6TLF6|RGN_DANRE/4.3e-61/Regucalcin OS=Danio rerio GN=rgn PE=2 SV=1	NA	Hs4759036/7.2e-58/[PT] KOG4499 Ca2+-binding protein Regucalcin/SMP30	PTHR10907/3.3E-65/--	molecular_function:GO:0005509//calcium ion binding;GO:0030234//enzyme regulator activity;
CL452.Contig4_All	XP_013072266.1/1.5e-79/PREDICTED: regucalcin-like [Biomphalaria glabrata]	sp|Q6TLF6|RGN_DANRE/4.7e-62/Regucalcin OS=Danio rerio GN=rgn PE=2 SV=1	NA	Hs4759036/7.1e-60/[PT] KOG4499 Ca2+-binding protein Regucalcin/SMP30	PR01791/8.4E-10/Regucalcin signature	molecular_function:GO:0005509//calcium ion binding;GO:0030234//enzyme regulator activity;
CL453.Contig1_All	XP_013062497.1/1.5e-80/PREDICTED: LIM and SH3 domain protein F42H10.3-like isoform X6 [Biomphalaria glabrata]	sp|P34416|LASP1_CAEEL/1.4e-51/LIM and SH3 domain protein F42H10.3 OS=Caenorhabditis elegans GN=F42H10.3 PE=4 SV=3	NA	CE00166/3.9e-51/[Z] KOG1702 Nebulin repeat protein	PS50002/15.922/Src homology 3 (SH3) domain profile.	NA
CL453.Contig2_All	XP_013062497.1/1.7e-92/PREDICTED: LIM and SH3 domain protein F42H10.3-like isoform X6 [Biomphalaria glabrata]	sp|O77506|LASP1_RABIT/9.7e-58/LIM and SH3 domain protein 1 OS=Oryctolagus cuniculus GN=LASP1 PE=1 SV=1	NA	Hs5453710/2.9e-56/[Z] KOG1702 Nebulin repeat protein	NA	molecular_function:GO:0046872//metal ion binding;
CL453.Contig3_All	XP_013062497.1/8.4e-67/PREDICTED: LIM and SH3 domain protein F42H10.3-like isoform X6 [Biomphalaria glabrata]	sp|Q99MZ8|LASP1_RAT/1.4e-55/LIM and SH3 domain protein 1 OS=Rattus norvegicus GN=Lasp1 PE=1 SV=1	NA	CE00166/1.5e-51/[Z] KOG1702 Nebulin repeat protein	NA	NA
CL453.Contig4_All	XP_013062497.1/5.5e-113/PREDICTED: LIM and SH3 domain protein F42H10.3-like isoform X6 [Biomphalaria glabrata]	sp|P34416|LASP1_CAEEL/6.0e-77/LIM and SH3 domain protein F42H10.3 OS=Caenorhabditis elegans GN=F42H10.3 PE=4 SV=3	NA	CE00166/3.1e-51/[Z] KOG1702 Nebulin repeat protein	PS50002/15.922/Src homology 3 (SH3) domain profile.	NA
CL454.Contig1_All	XP_009044071.1/1.1e-67/hypothetical protein LOTGIDRAFT_102899 [Lottia gigantea] >ESP05526.1 hypothetical protein LOTGIDRAFT_102899 [Lottia gigantea]	sp|Q9EPQ7|STAR5_MOUSE/7.2e-32/StAR-related lipid transfer protein 5 OS=Mus musculus GN=Stard5 PE=1 SV=2	NA	Hs21040247/7.1e-29/[I] KOG3845 MLN, STAR and related lipid-binding proteins	PTHR12136/1.7E-52/--	molecular_function:GO:0032052//bile acid binding;
CL454.Contig2_All	NA	NA	NA	NA	NA	NA
CL455.Contig1_All	NA	NA	NA	NA	NA	NA
CL455.Contig2_All	NA	NA	NA	NA	NA	NA
CL456.Contig1_All	NA	NA	NA	NA	NA	NA
CL456.Contig2_All	NA	NA	NA	NA	NA	NA
CL457.Contig1_All	NA	NA	NA	NA	NA	NA
CL457.Contig2_All	NA	NA	NA	NA	NA	NA
CL458.Contig1_All	NA	NA	NA	NA	NA	NA
CL458.Contig2_All	XP_011438596.1/1.1e-07/PREDICTED: tripartite motif-containing protein 45 [Crassostrea gigas] >EKC42949.1 Tripartite motif-containing protein 45 [Crassostrea gigas]	NA	NA	NA	PS50119/8.873/Zinc finger B-box type profile.	cellular_component:GO:0005622//intracellular;molecular_function:GO:0008270//zinc ion binding;
CL459.Contig1_All	XP_005097347.1/1.1e-41/PREDICTED: pterin-4-alpha-carbinolamine dehydratase-like [Aplysia californica]	sp|P0C8L6|PHS_HYPDU/6.7e-36/Probable pterin-4-alpha-carbinolamine dehydratase OS=Hypsibius dujardini GN=Pcd PE=3 SV=1	NA	CE18240/6.0e-34/[K] KOG4073 Pterin carbinolamine dehydratase PCBD/dimerization cofactor of HNF1	PTHR12599:SF7/1.3E-71/--	biological_process:GO:0006729//tetrahydrobiopterin biosynthetic process;molecular_function:GO:0008124//4-alpha-hydroxytetrahydrobiopterin dehydratase activity;
CL459.Contig2_All	NA	NA	NA	NA	NA	NA
CL459.Contig3_All	XP_005097347.1/1.0e-41/PREDICTED: pterin-4-alpha-carbinolamine dehydratase-like [Aplysia californica]	sp|P0C8L6|PHS_HYPDU/6.0e-36/Probable pterin-4-alpha-carbinolamine dehydratase OS=Hypsibius dujardini GN=Pcd PE=3 SV=1	NA	CE18240/5.3e-34/[K] KOG4073 Pterin carbinolamine dehydratase PCBD/dimerization cofactor of HNF1	PTHR12599:SF7/1.3E-71/--	biological_process:GO:0006729//tetrahydrobiopterin biosynthetic process;molecular_function:GO:0008124//4-alpha-hydroxytetrahydrobiopterin dehydratase activity;
CL460.Contig1_All	NA	NA	NA	NA	NA	NA
CL460.Contig2_All	NA	NA	NA	NA	NA	NA
CL461.Contig1_All	NA	NA	NA	NA	NA	NA
CL461.Contig2_All	NA	NA	NA	NA	NA	NA
CL462.Contig1_All	NA	NA	NA	NA	NA	NA
CL462.Contig2_All	NA	NA	NA	NA	NA	NA
CL463.Contig1_All	NA	NA	NA	NA	NA	NA
CL463.Contig2_All	NA	NA	NA	NA	NA	NA
CL464.Contig1_All	NA	NA	NA	NA	NA	NA
CL464.Contig2_All	NA	NA	NA	NA	NA	NA
CL464.Contig3_All	NA	NA	NA	NA	NA	NA
CL465.Contig1_All	NA	NA	NA	NA	NA	NA
CL465.Contig2_All	NA	NA	NA	NA	NA	NA
CL466.Contig1_All	NA	NA	NA	NA	NA	NA
CL466.Contig2_All	NA	NA	NA	NA	NA	NA
CL467.Contig1_All	NA	NA	NA	NA	NA	NA
CL467.Contig2_All	NA	NA	NA	NA	NA	NA
CL467.Contig3_All	NA	NA	NA	NA	NA	NA
CL468.Contig1_All	NA	NA	NA	NA	NA	NA
CL468.Contig2_All	NA	NA	NA	NA	NA	NA
CL469.Contig1_All	XP_009052333.1/3.6e-257/hypothetical protein LOTGIDRAFT_115468 [Lottia gigantea] >ESO96834.1 hypothetical protein LOTGIDRAFT_115468 [Lottia gigantea]	sp|Q8VIJ5|OGA_RAT/5.6e-188/Protein O-GlcNAcase OS=Rattus norvegicus GN=Mgea5 PE=1 SV=1	NA	Hs11024698/9.1e-188/[O] KOG3698 Hyaluronoglucosaminidase	PF07555/1.8E-79/beta-N-acetylglucosaminidase	NA
CL469.Contig2_All	XP_009052333.1/1.5e-260/hypothetical protein LOTGIDRAFT_115468 [Lottia gigantea] >ESO96834.1 hypothetical protein LOTGIDRAFT_115468 [Lottia gigantea]	sp|O60502|OGA_HUMAN/5.8e-193/Protein O-GlcNAcase OS=Homo sapiens GN=MGEA5 PE=1 SV=2	NA	Hs11024698/4.2e-193/[O] KOG3698 Hyaluronoglucosaminidase	PTHR13170:SF20/0.0/--	NA
CL469.Contig3_All	XP_009052333.1/6.1e-185/hypothetical protein LOTGIDRAFT_115468 [Lottia gigantea] >ESO96834.1 hypothetical protein LOTGIDRAFT_115468 [Lottia gigantea]	sp|Q8VIJ5|OGA_RAT/2.9e-136/Protein O-GlcNAcase OS=Rattus norvegicus GN=Mgea5 PE=1 SV=1	NA	Hs11024698/3.6e-136/[O] KOG3698 Hyaluronoglucosaminidase	PF07555/1.1E-79/beta-N-acetylglucosaminidase	NA
CL469.Contig4_All	XP_009052333.1/1.3e-254/hypothetical protein LOTGIDRAFT_115468 [Lottia gigantea] >ESO96834.1 hypothetical protein LOTGIDRAFT_115468 [Lottia gigantea]	sp|Q8VIJ5|OGA_RAT/2.4e-186/Protein O-GlcNAcase OS=Rattus norvegicus GN=Mgea5 PE=1 SV=1	NA	Hs11024698/3.8e-186/[O] KOG3698 Hyaluronoglucosaminidase	PTHR13170/0.0/--	NA
CL470.Contig1_All	NA	NA	NA	NA	NA	NA
CL470.Contig2_All	NA	NA	NA	NA	NA	NA
CL471.Contig1_All	XP_012939361.1/2.9e-13/PREDICTED: cell division control protein 42 homolog [Aplysia californica]	sp|P60952|CDC42_CANLF/1.9e-09/Cell division control protein 42 homolog OS=Canis lupus familiaris GN=CDC42 PE=2 SV=2	NA	Hs16357472/1.4e-09/[R] KOG0393 Ras-related small GTPase, Rho type	PTHR24072/1.4E-18/--	biological_process:GO:0007264//small GTPase mediated signal transduction;cellular_component:GO:0016020//membrane;GO:0005622//intracellular;molecular_function:GO:0005525//GTP binding;GO:0003924//GTPase activity;
CL471.Contig2_All	XP_012939361.1/2.1e-13/PREDICTED: cell division control protein 42 homolog [Aplysia californica]	sp|Q8CFN2|CDC42_RAT/1.3e-09/Cell division control protein 42 homolog OS=Rattus norvegicus GN=Cdc42 PE=1 SV=2	NA	CE02020/9.7e-10/[R] KOG0393 Ras-related small GTPase, Rho type	PTHR24072/1.4E-18/--	biological_process:GO:0007264//small GTPase mediated signal transduction;cellular_component:GO:0016020//membrane;GO:0005622//intracellular;molecular_function:GO:0005525//GTP binding;GO:0003924//GTPase activity;
CL471.Contig3_All	XP_012939361.1/1.7e-68/PREDICTED: cell division control protein 42 homolog [Aplysia californica]	sp|P17081|RHOQ_HUMAN/2.6e-42/Rho-related GTP-binding protein RhoQ OS=Homo sapiens GN=RHOQ PE=1 SV=2	NA	Hs6912696/1.9e-42/[R] KOG0393 Ras-related small GTPase, Rho type	SM00174/1.2E-50/Rho (Ras homology) subfamily of Ras-like small GTPases	biological_process:GO:0007264//small GTPase mediated signal transduction;cellular_component:GO:0016020//membrane;GO:0005622//intracellular;molecular_function:GO:0005525//GTP binding;GO:0003924//GTPase activity;
CL472.Contig1_All	NA	NA	NA	NA	NA	NA
CL472.Contig2_All	NA	NA	NA	NA	NA	NA
CL473.Contig1_All	NA	NA	NA	NA	NA	NA
CL473.Contig2_All	NA	NA	NA	NA	NA	NA
CL474.Contig1_All	NA	NA	NA	NA	NA	NA
CL474.Contig2_All	NA	NA	NA	NA	NA	NA
CL475.Contig1_All	XP_012942506.1/8.8e-16/PREDICTED: helicase domino-like isoform X2 [Aplysia californica]	NA	NA	NA	NA	molecular_function:GO:0005524//ATP binding;GO:0004386//helicase activity;
CL475.Contig2_All	XP_012942506.1/0.0e+00/PREDICTED: helicase domino-like isoform X2 [Aplysia californica]	sp|Q6ZRS2|SRCAP_HUMAN/4.8e-242/Helicase SRCAP OS=Homo sapiens GN=SRCAP PE=1 SV=3	NA	Hs5730067/2.1e-207/[R] KOG0391 SNF2 family DNA-dependent ATPase	SM00487/5.5E-36/DEAD-like helicases superfamily	NA
CL475.Contig3_All	XP_021361109.1/0.0e+00/helicase domino-like isoform X1 [Mizuhopecten yessoensis]	sp|Q9NDJ2|DOM_DROME/5.1e-232/Helicase domino OS=Drosophila melanogaster GN=dom PE=1 SV=2	NA	Hs5730067/3.5e-182/[R] KOG0391 SNF2 family DNA-dependent ATPase	PTHR10799:SF638/0.0/--	NA
CL475.Contig4_All	XP_021361110.1/2.6e-79/helicase domino-like isoform X2 [Mizuhopecten yessoensis] >OWF46679.1 E1A-binding protein p400 [Mizuhopecten yessoensis]	sp|Q6ZRS2|SRCAP_HUMAN/4.0e-50/Helicase SRCAP OS=Homo sapiens GN=SRCAP PE=1 SV=3	NA	Hs15805014/8.5e-34/[R] KOG0391 SNF2 family DNA-dependent ATPase	PS51204/23.755/HSA domain profile.	NA
CL476.Contig1_All	KFM61834.1/1.9e-110/RNA-directed DNA polymerase from mobile element jockey, partial [Stegodyphus mimosarum]	sp|Q95SX7|RTBS_DROME/6.1e-55/Probable RNA-directed DNA polymerase from transposon BS OS=Drosophila melanogaster GN=RTase PE=2 SV=1	NA	CE08834/2.1e-36/[R] KOG1075 FOG: Reverse transcriptase	PF00078/1.7E-46/Reverse transcriptase (RNA-dependent DNA polymerase)	NA
CL476.Contig2_All	NA	NA	NA	NA	NA	NA
CL476.Contig3_All	NA	NA	NA	NA	NA	NA
CL477.Contig1_All	NA	NA	NA	NA	NA	NA
CL477.Contig2_All	NA	NA	NA	NA	NA	NA
CL478.Contig1_All	NA	NA	NA	NA	NA	NA
CL478.Contig2_All	NA	NA	NA	NA	NA	NA
CL478.Contig3_All	NA	NA	NA	NA	NA	NA
CL478.Contig4_All	NA	NA	NA	NA	NA	NA
CL479.Contig1_All	KXJ07943.1/4.8e-26/Transposon TX1 uncharacterized 149 kDa protein [Exaiptasia pallida]	sp|P11369|LORF2_MOUSE/1.2e-18/LINE-1 retrotransposable element ORF2 protein OS=Mus musculus GN=Pol PE=1 SV=2	NA	At1g31030/3.0e-19/[R] KOG1075 FOG: Reverse transcriptase	PF13966/7.5E-8/zinc-binding in reverse transcriptase	NA
CL479.Contig2_All	NA	NA	NA	NA	NA	NA
CL479.Contig3_All	NA	NA	NA	NA	NA	NA
CL480.Contig1_All	XP_011429094.1/6.4e-105/PREDICTED: dual specificity protein phosphatase 10 isoform X1 [Crassostrea gigas]	sp|Q9ESS0|DUS10_MOUSE/1.5e-90/Dual specificity protein phosphatase 10 OS=Mus musculus GN=Dusp10 PE=2 SV=2	NA	Hs6005812/1.8e-90/[V] KOG1716 Dual specificity phosphatase	SM00195/3.2E-51/Dual specificity phosphatase, catalytic domain	NA
CL480.Contig2_All	XP_012945123.1/4.0e-87/PREDICTED: dual specificity protein phosphatase 10-like [Aplysia californica]	sp|Q9Y6W6|DUS10_HUMAN/3.1e-65/Dual specificity protein phosphatase 10 OS=Homo sapiens GN=DUSP10 PE=1 SV=1	NA	Hs6005812/2.3e-65/[V] KOG1716 Dual specificity phosphatase	NA	molecular_function:GO:0017017//MAP kinase tyrosine/serine/threonine phosphatase activity;GO:0004725//protein tyrosine phosphatase activity;
CL481.Contig1_All	XP_019928124.1/1.3e-28/PREDICTED: uncharacterized protein LOC109620352 [Crassostrea gigas]	NA	NA	NA	NA	NA
CL481.Contig2_All	NA	NA	NA	NA	NA	NA
CL482.Contig1_All	NA	NA	NA	NA	NA	NA
CL482.Contig2_All	NA	NA	NA	NA	NA	NA
CL482.Contig3_All	NA	NA	NA	NA	NA	NA
CL483.Contig1_All	XP_019616014.1/2.3e-08/PREDICTED: uncharacterized protein LOC109463602 [Branchiostoma belcheri]	NA	NA	NA	PS50164/11.127/GIY-YIG domain profile.	NA
CL483.Contig2_All	KKF15283.1/3.8e-09/hypothetical protein EH28_04060 [Larimichthys crocea]	NA	NA	NA	PS50164/12.67/GIY-YIG domain profile.	NA
CL483.Contig3_All	NA	NA	NA	NA	NA	NA
CL484.Contig1_All	NA	NA	NA	NA	NA	NA
CL484.Contig2_All	NA	NA	NA	NA	NA	NA
CL485.Contig1_All	NA	NA	NA	NA	NA	NA
CL485.Contig2_All	NA	NA	NA	NA	NA	NA
CL485.Contig3_All	NA	NA	NA	NA	NA	NA
CL485.Contig4_All	NA	NA	NA	NA	NA	NA
CL486.Contig1_All	NA	NA	NA	NA	NA	NA
CL486.Contig2_All	NA	NA	NA	NA	NA	NA
CL486.Contig3_All	NA	NA	NA	NA	NA	NA
CL487.Contig1_All	NA	NA	NA	NA	NA	NA
CL487.Contig2_All	ARS01445.1/0.0e+00/78 kDa glucose-regulated protein [Conus litteratus]	sp|Q9U639|HSP7D_MANSE/0.0e+00/Heat shock 70 kDa protein cognate 4 OS=Manduca sexta PE=2 SV=1	NA	Hs5729877/0.0e+00/[O] KOG0101 Molecular chaperones HSP70/HSC70, HSP70 superfamily	PS01036/-/Heat shock hsp70 proteins family signature 3.	NA
CL487.Contig3_All	NA	NA	NA	NA	NA	NA
CL488.Contig1_All	NA	NA	NA	NA	NA	NA
CL488.Contig2_All	NA	NA	NA	NA	NA	NA
CL489.Contig1_All	XP_012938317.1/6.9e-125/PREDICTED: extended synaptotagmin-2-like [Aplysia californica]	sp|A0FGR8|ESYT2_HUMAN/2.1e-70/Extended synaptotagmin-2 OS=Homo sapiens GN=ESYT2 PE=1 SV=1	NA	Hs22045984/1.5e-70/[R] KOG1012 Ca2+-dependent lipid-binding protein CLB1/vesicle protein vp115/Granuphilin A, contains C2 domain	PTHR10774:SF6/1.8E-91/--	cellular_component:GO:0016021//integral component of membrane;molecular_function:GO:0008289//lipid binding;
CL489.Contig2_All	XP_012938317.1/2.0e-27/PREDICTED: extended synaptotagmin-2-like [Aplysia californica]	sp|A0FGR8|ESYT2_HUMAN/4.3e-19/Extended synaptotagmin-2 OS=Homo sapiens GN=ESYT2 PE=1 SV=1	NA	Hs22045984/3.1e-19/[R] KOG1012 Ca2+-dependent lipid-binding protein CLB1/vesicle protein vp115/Granuphilin A, contains C2 domain	PS50004/9.953/C2 domain profile.	cellular_component:GO:0016021//integral component of membrane;molecular_function:GO:0008289//lipid binding;
CL490.Contig1_All	XP_009062305.1/6.7e-13/hypothetical protein LOTGIDRAFT_82647, partial [Lottia gigantea] >ESO86922.1 hypothetical protein LOTGIDRAFT_82647, partial [Lottia gigantea]	NA	NA	NA	NA	cellular_component:GO:0016021//integral component of membrane;
CL490.Contig2_All	NA	NA	NA	NA	NA	NA
CL491.Contig1_All	XP_012938097.1/2.4e-229/PREDICTED: myosin-11-like isoform X2 [Aplysia californica]	sp|Q5PQJ9|CC175_RAT/3.8e-11/Coiled-coil domain-containing protein 175 OS=Rattus norvegicus GN=Ccdc175 PE=1 SV=2	NA	Hs13124879/4.6e-06/[Z] KOG0161 Myosin class II heavy chain	PTHR35347/1.0E-57/--	NA
CL491.Contig2_All	XP_012938097.1/3.7e-166/PREDICTED: myosin-11-like isoform X2 [Aplysia californica]	NA	NA	NA	NA	NA
CL492.Contig1_All	NA	NA	NA	NA	NA	NA
CL492.Contig2_All	NA	NA	NA	NA	NA	NA
CL493.Contig1_All	NA	NA	NA	NA	NA	NA
CL493.Contig2_All	OQR66392.1/2.9e-08/hypothetical protein BIW11_04987 [Tropilaelaps mercedesae]	NA	NA	NA	NA	NA
CL494.Contig1_All	XP_009053822.1/4.9e-125/hypothetical protein LOTGIDRAFT_117262 [Lottia gigantea] >ESO95306.1 hypothetical protein LOTGIDRAFT_117262 [Lottia gigantea]	sp|Q922M3|BACD3_MOUSE/7.4e-107/BTB/POZ domain-containing adapter for CUL3-mediated RhoA degradation protein 3 OS=Mus musculus GN=Kctd10 PE=1 SV=1	NA	Hs13994353/9.2e-107/[P] KOG2716 Polymerase delta-interacting protein PDIP1 and related proteins, contain BTB/POZ domain	PF02214/1.0E-18/BTB/POZ domain	biological_process:GO:0051260//protein homooligomerization;
CL494.Contig2_All	NA	NA	NA	NA	NA	NA
CL495.Contig1_All	NA	NA	NA	NA	NA	NA
CL495.Contig2_All	NA	NA	NA	NA	NA	NA
CL496.Contig1_All	NA	NA	NA	NA	NA	NA
CL496.Contig2_All	NA	NA	NA	NA	NA	NA
CL496.Contig3_All	NA	NA	NA	NA	NA	NA
CL497.Contig1_All	XP_013077796.1/0.0e+00/PREDICTED: focal adhesion kinase 1-like isoform X4 [Biomphalaria glabrata]	sp|Q05397|FAK1_HUMAN/4.7e-209/Focal adhesion kinase 1 OS=Homo sapiens GN=PTK2 PE=1 SV=2	NA	Hs20070174/2.0e-169/[T] KOG4257 Focal adhesion tyrosine kinase FAK, contains FERM domain	PS00107/-/Protein kinases ATP-binding region signature.	NA
CL497.Contig2_All	XP_013077789.1/0.0e+00/PREDICTED: focal adhesion kinase 1-like isoform X3 [Biomphalaria glabrata]	sp|Q05397|FAK1_HUMAN/6.2e-217/Focal adhesion kinase 1 OS=Homo sapiens GN=PTK2 PE=1 SV=2	NA	Hs5032001/2.9e-176/[T] KOG4257 Focal adhesion tyrosine kinase FAK, contains FERM domain	PR00109/1.2E-30/Tyrosine kinase catalytic domain signature	NA
CL497.Contig3_All	XP_009056648.1/1.2e-68/hypothetical protein LOTGIDRAFT_120690 [Lottia gigantea] >ESO92503.1 hypothetical protein LOTGIDRAFT_120690 [Lottia gigantea]	sp|P34152|FAK1_MOUSE/3.9e-50/Focal adhesion kinase 1 OS=Mus musculus GN=Ptk2 PE=1 SV=3	NA	Hs5032001/1.2e-45/[T] KOG4257 Focal adhesion tyrosine kinase FAK, contains FERM domain	PF07714/9.4E-46/Protein tyrosine kinase	biological_process:GO:0007172//signal complex assembly;cellular_component:GO:0005856//cytoskeleton;GO:0005925//focal adhesion;molecular_function:GO:0004713//protein tyrosine kinase activity;GO:0005524//ATP binding;GO:0004871//signal transducer activity;
CL497.Contig4_All	NA	NA	NA	NA	NA	NA
CL498.Contig1_All	XP_012934904.1/5.6e-10/PREDICTED: uncharacterized protein LOC106011084 [Aplysia californica]	NA	NA	NA	NA	biological_process:GO:0031047//gene silencing by RNA;molecular_function:GO:0003676//nucleic acid binding;
CL498.Contig2_All	XP_012940821.1/1.3e-280/PREDICTED: uncharacterized protein LOC101845410 [Aplysia californica]	NA	NA	NA	PTHR30389/0.0/--	biological_process:GO:0006091//generation of precursor metabolites and energy;molecular_function:GO:0004333//fumarate hydratase activity;
CL498.Contig3_All	XP_012940821.1/1.0e-280/PREDICTED: uncharacterized protein LOC101845410 [Aplysia californica]	NA	NA	NA	PTHR30389/0.0/--	biological_process:GO:0006091//generation of precursor metabolites and energy;molecular_function:GO:0004333//fumarate hydratase activity;
CL498.Contig4_All	NA	NA	NA	NA	NA	NA
CL498.Contig5_All	NA	NA	NA	NA	NA	NA
CL498.Contig6_All	NA	NA	NA	NA	NA	NA
CL498.Contig7_All	NA	NA	NA	NA	NA	NA
CL498.Contig8_All	NA	NA	NA	NA	NA	NA
CL499.Contig1_All	NA	NA	NA	NA	NA	NA
CL499.Contig2_All	NA	NA	NA	NA	NA	NA
CL500.Contig1_All	XP_022324087.1/2.5e-111/pericentriolar material 1 protein-like isoform X1 [Crassostrea virginica] >XP_022324088.1 pericentriolar material 1 protein-like isoform X2 [Crassostrea virginica] >XP_022324089.1 pericentriolar material 1 protein-like isoform X1 [Crassostrea virginica]	sp|Q9R0L6|PCM1_MOUSE/3.5e-54/Pericentriolar material 1 protein OS=Mus musculus GN=Pcm1 PE=1 SV=2	NA	NA	PTHR14164/4.2E-92/--	NA
CL500.Contig2_All	XP_005091181.1/9.3e-45/PREDICTED: pericentriolar material 1 protein-like isoform X1 [Aplysia californica]	sp|Q9R0L6|PCM1_MOUSE/1.4e-21/Pericentriolar material 1 protein OS=Mus musculus GN=Pcm1 PE=1 SV=2	NA	NA	PF15717/7.3E-48/Pericentriolar material 1 C terminus	NA
CL500.Contig3_All	XP_022323570.1/1.9e-129/pericentriolar material 1 protein-like isoform X2 [Crassostrea virginica]	sp|Q9R0L6|PCM1_MOUSE/9.6e-27/Pericentriolar material 1 protein OS=Mus musculus GN=Pcm1 PE=1 SV=2	NA	NA	PTHR14164/5.4E-58/--	NA
CL501.Contig1_All	NA	NA	NA	NA	NA	NA
CL501.Contig2_All	NA	NA	NA	NA	NA	NA
CL502.Contig1_All	NA	NA	NA	NA	NA	NA
CL502.Contig2_All	NA	NA	NA	NA	NA	NA
CL503.Contig1_All	XP_021342987.1/7.9e-82/core-binding factor subunit beta-like isoform X2 [Mizuhopecten yessoensis]	sp|Q13951|PEBB_HUMAN/1.3e-57/Core-binding factor subunit beta OS=Homo sapiens GN=CBFB PE=1 SV=2	NA	Hs13124873/9.3e-58/[K] KOG4785 Transcription factor CBF, beta subunit	PF02312/1.0E-79/Core binding factor beta subunit	NA
CL503.Contig2_All	AGI44579.1/1.7e-29/core-binding factor subunit beta [Azumapecten farreri]	sp|Q24040|BGB_DROME/1.9e-22/Protein big brother OS=Drosophila melanogaster GN=Bgb PE=2 SV=3	NA	7292121/1.4e-22/[K] KOG4785 Transcription factor CBF, beta subunit	PTHR10276/1.1E-41/--	cellular_component:GO:0005634//nucleus;molecular_function:GO:0003713//transcription coactivator activity;
CL504.Contig1_All	XP_013081474.1/5.5e-08/PREDICTED: mucin-2-like, partial [Biomphalaria glabrata]	NA	NA	NA	NA	NA
CL504.Contig2_All	XP_013081474.1/2.4e-12/PREDICTED: mucin-2-like, partial [Biomphalaria glabrata]	NA	NA	NA	NA	NA
CL504.Contig3_All	OCA24019.1/8.9e-10/hypothetical protein XENTR_v900245691mg, partial [Xenopus tropicalis]	NA	NA	NA	NA	NA
CL505.Contig1_All	NA	NA	NA	NA	NA	NA
CL505.Contig2_All	XP_020909068.1/1.1e-12/uncharacterized protein LOC110247024 [Exaiptasia pallida]	NA	NA	NA	NA	NA
CL506.Contig1_All	NA	NA	NA	NA	NA	NA
CL506.Contig2_All	NA	NA	NA	NA	NA	NA
CL507.Contig1_All	XP_013078977.1/1.6e-27/PREDICTED: RNA-binding protein 1-like [Biomphalaria glabrata]	sp|Q18409|RSP6_CAEEL/2.7e-24/Probable splicing factor, arginine/serine-rich 6 OS=Caenorhabditis elegans GN=rsp-6 PE=3 SV=1	NA	7292872/5.2e-25/[A] KOG0107 Alternative splicing factor SRp20/9G8 (RRM superfamily)	PTHR23147:SF1/1.3E-21/--	NA
CL507.Contig2_All	XP_013078977.1/1.0e-29/PREDICTED: RNA-binding protein 1-like [Biomphalaria glabrata]	sp|Q18409|RSP6_CAEEL/2.2e-26/Probable splicing factor, arginine/serine-rich 6 OS=Caenorhabditis elegans GN=rsp-6 PE=3 SV=1	NA	CE04155/1.6e-26/[A] KOG0107 Alternative splicing factor SRp20/9G8 (RRM superfamily)	PF00076/2.7E-19/RNA recognition motif. (a.k.a. RRM, RBD, or RNP domain)	NA
CL507.Contig3_All	XP_013078977.1/2.5e-27/PREDICTED: RNA-binding protein 1-like [Biomphalaria glabrata]	sp|Q18409|RSP6_CAEEL/4.2e-24/Probable splicing factor, arginine/serine-rich 6 OS=Caenorhabditis elegans GN=rsp-6 PE=3 SV=1	NA	7292872/8.0e-25/[A] KOG0107 Alternative splicing factor SRp20/9G8 (RRM superfamily)	PTHR23147:SF1/1.3E-21/--	NA
CL508.Contig1_All	NA	NA	NA	NA	NA	NA
CL508.Contig2_All	NA	NA	NA	NA	NA	NA
CL509.Contig1_All	NA	NA	NA	NA	NA	NA
CL509.Contig2_All	Q03650.1/8.0e-30/RecName: Full=Cysteine-rich, acidic integral membrane protein; Flags: Precursor	sp|Q03650|CRAM_TRYBB/4.7e-32/Cysteine-rich, acidic integral membrane protein OS=Trypanosoma brucei brucei GN=CRAM PE=2 SV=1	NA	NA	NA	cellular_component:GO:0016021//integral component of membrane;GO:0020016//ciliary pocket;
CL509.Contig3_All	NA	NA	NA	NA	NA	NA
CL510.Contig1_All	XP_021377069.1/3.4e-110/cytoplasmic dynein 1 intermediate chain 2-like isoform X28 [Mizuhopecten yessoensis] >OWF39078.1 Cytoplasmic dynein 1 intermediate chain 2 [Mizuhopecten yessoensis]	sp|O88487|DC1I2_MOUSE/8.8e-84/Cytoplasmic dynein 1 intermediate chain 2 OS=Mus musculus GN=Dync1i2 PE=1 SV=1	NA	Hs18552731/1.3e-81/[Z] KOG1587 Cytoplasmic dynein intermediate chain	PF11540/7.6E-14/Cytoplasmic dynein 1 intermediate chain 2	NA
CL510.Contig2_All	XP_021377057.1/2.6e-110/cytoplasmic dynein 1 intermediate chain 2-like isoform X17 [Mizuhopecten yessoensis]	sp|Q29RQ3|DC1I1_BOVIN/3.3e-83/Cytoplasmic dynein 1 intermediate chain 1 OS=Bos taurus GN=DYNC1I1 PE=1 SV=1	NA	Hs18552731/1.0e-81/[Z] KOG1587 Cytoplasmic dynein intermediate chain	PTHR12442:SF36/4.8E-111/--	NA
CL510.Contig3_All	XP_012941096.1/1.5e-240/PREDICTED: cytoplasmic dynein 1 intermediate chain 2-like isoform X3 [Aplysia californica]	sp|Q0III3|DC1I2_BOVIN/9.1e-179/Cytoplasmic dynein 1 intermediate chain 2 OS=Bos taurus GN=DYNC1I2 PE=1 SV=1	NA	Hs18552731/1.5e-178/[Z] KOG1587 Cytoplasmic dynein intermediate chain	PS50294/12.236/Trp-Asp (WD) repeats circular profile.	NA
CL510.Contig4_All	XP_012941096.1/2.3e-215/PREDICTED: cytoplasmic dynein 1 intermediate chain 2-like isoform X3 [Aplysia californica]	sp|Q0III3|DC1I2_BOVIN/1.6e-178/Cytoplasmic dynein 1 intermediate chain 2 OS=Bos taurus GN=DYNC1I2 PE=1 SV=1	NA	Hs18552731/2.6e-178/[Z] KOG1587 Cytoplasmic dynein intermediate chain	PS50082/9.339/Trp-Asp (WD) repeats profile.	NA
CL510.Contig5_All	XP_021377061.1/6.4e-212/cytoplasmic dynein 1 intermediate chain 2-like isoform X21 [Mizuhopecten yessoensis]	sp|Q0III3|DC1I2_BOVIN/4.0e-179/Cytoplasmic dynein 1 intermediate chain 2 OS=Bos taurus GN=DYNC1I2 PE=1 SV=1	NA	Hs18552731/6.4e-179/[Z] KOG1587 Cytoplasmic dynein intermediate chain	PS50082/9.339/Trp-Asp (WD) repeats profile.	NA
CL511.Contig1_All	NA	NA	NA	NA	NA	NA
CL511.Contig2_All	NA	NA	NA	NA	NA	NA
CL512.Contig1_All	AAH69831.1/0.0e+00/Zgc:172187 protein, partial [Danio rerio] >AAH93444.1 Zgc:172187 protein, partial [Danio rerio]	sp|P0CG61|UBC_PONPY/0.0e+00/Polyubiquitin-C OS=Pongo pygmaeus GN=UBC PE=3 SV=1	NA	Hs16163829/0.0e+00/[OR] KOG0001 Ubiquitin and ubiquitin-like proteins	PS00299/-/Ubiquitin domain signature.	biological_process:GO:0007623//circadian rhythm;GO:0007219//Notch signaling pathway;cellular_component:GO:0070062//extracellular exosome;GO:0005634//nucleus;GO:0005654//nucleoplasm;GO:0005615//extracellular space;GO:0043209//myelin sheath;GO:0031982//vesicle;GO:0005829//cytosol;molecular_function:GO:0002020//protease binding;GO:0003723//RNA binding;
CL512.Contig2_All	XP_020809543.1/0.0e+00/uncharacterized protein LOC110185170 isoform X2 [Drosophila serrata]	sp|P0CG71|UBIQ1_CAEEL/0.0e+00/Polyubiquitin-A OS=Caenorhabditis elegans GN=ubq-1 PE=3 SV=1	NA	CE01921/0.0e+00/[OR] KOG0001 Ubiquitin and ubiquitin-like proteins	PS50053/31.018/Ubiquitin domain profile.	NA
CL512.Contig3_All	XP_002756700.2/1.3e-08/PREDICTED: ubiquitin-like isoform X2 [Callithrix jacchus]	sp|P0CG71|UBIQ1_CAEEL/8.4e-10/Polyubiquitin-A OS=Caenorhabditis elegans GN=ubq-1 PE=3 SV=1	NA	CE01921/6.1e-10/[OR] KOG0001 Ubiquitin and ubiquitin-like proteins	NA	biological_process:GO:0006412//translation;cellular_component:GO:0005840//ribosome;molecular_function:GO:0003735//structural constituent of ribosome;
CL513.Contig1_All	NA	NA	NA	NA	NA	NA
CL513.Contig2_All	KOF97828.1/4.9e-08/hypothetical protein OCBIM_22028403mg [Octopus bimaculoides]	NA	NA	NA	NA	NA
CL513.Contig3_All	KOF97828.1/6.1e-08/hypothetical protein OCBIM_22028403mg [Octopus bimaculoides]	NA	NA	NA	NA	NA
CL513.Contig4_All	NA	NA	NA	NA	NA	NA
CL514.Contig1_All	XP_009056715.1/1.2e-70/hypothetical protein LOTGIDRAFT_120412, partial [Lottia gigantea] >ESO92574.1 hypothetical protein LOTGIDRAFT_120412, partial [Lottia gigantea]	sp|Q92794|KAT6A_HUMAN/2.8e-24/Histone acetyltransferase KAT6A OS=Homo sapiens GN=KAT6A PE=1 SV=2	NA	Hs5803098/2.0e-24/[B] KOG2747 Histone acetyltransferase (MYST family)	SM00249/4.2E-5/PHD zinc finger	molecular_function:GO:0046872//metal ion binding;
CL514.Contig2_All	NA	NA	NA	NA	NA	NA
CL515.Contig1_All	NA	NA	NA	NA	NA	NA
CL515.Contig2_All	NA	NA	NA	NA	NA	NA
CL516.Contig1_All	AMB36336.1/1.8e-104/endogenous tripeptide metalloproteinase inhibitor precursor [Vipera ammodytes ammodytes]	sp|A8YPR6|SVMI_ECHOC/1.3e-75/Snake venom metalloprotease inhibitor 02D01 OS=Echis ocellatus PE=1 SV=2	NA	NA	PS00263/-/Natriuretic peptides signature.	NA
CL516.Contig2_All	AMB36336.1/3.3e-90/endogenous tripeptide metalloproteinase inhibitor precursor [Vipera ammodytes ammodytes]	sp|A8YPR6|SVMI_ECHOC/2.1e-70/Snake venom metalloprotease inhibitor 02D01 OS=Echis ocellatus PE=1 SV=2	NA	Hs19923529/8.8e-10/[A] KOG0284 Polyadenylation factor I complex, subunit PFS2	NA	NA
CL516.Contig3_All	NA	NA	NA	NA	NA	NA
CL517.Contig1_All	NA	NA	NA	NA	PF12874/1.2E-6/Zinc-finger of C2H2 type	NA
CL517.Contig2_All	XP_007896198.1/5.9e-07/PREDICTED: zinc finger matrin-type protein 1-like isoform X2 [Callorhinchus milii]	sp|B0JZ85|ZN346_XENTR/6.2e-06/Zinc finger protein 346 OS=Xenopus tropicalis GN=znf346 PE=2 SV=2	NA	NA	SM00451/2.8E-4/U1-like zinc finger	NA
CL518.Contig1_All	XP_012943081.1/5.1e-195/PREDICTED: sodium-dependent phosphate transport protein 2B-like [Aplysia californica]	sp|O95436|NPT2B_HUMAN/1.9e-74/Sodium-dependent phosphate transport protein 2B OS=Homo sapiens GN=SLC34A2 PE=1 SV=3	NA	Hs5453752/1.4e-74/[P] TWOG0054 Sodium phosphate cotransporter	PTHR10010:SF8/6.0E-280/--	cellular_component:GO:0016021//integral component of membrane;molecular_function:GO:0015321//sodium-dependent phosphate transmembrane transporter activity;
CL518.Contig2_All	XP_012943081.1/2.6e-69/PREDICTED: sodium-dependent phosphate transport protein 2B-like [Aplysia californica]	sp|O95436|NPT2B_HUMAN/7.0e-56/Sodium-dependent phosphate transport protein 2B OS=Homo sapiens GN=SLC34A2 PE=1 SV=3	NA	Hs5453752/5.1e-56/[P] TWOG0054 Sodium phosphate cotransporter	PTHR10010/2.3E-103/--	cellular_component:GO:0016021//integral component of membrane;molecular_function:GO:0015321//sodium-dependent phosphate transmembrane transporter activity;
CL519.Contig1_All	NA	NA	NA	NA	NA	NA
CL519.Contig2_All	NA	NA	NA	NA	NA	NA
CL520.Contig1_All	XP_012940873.1/2.5e-193/PREDICTED: cilia- and flagella-associated protein 44-like [Aplysia californica]	sp|Q96MT7|CFA44_HUMAN/9.0e-132/Cilia- and flagella-associated protein 44 OS=Homo sapiens GN=CFAP44 PE=1 SV=1	NA	Hs18597790/5.5e-22/[S] KOG2106 Uncharacterized conserved protein, contains HELP and WD40 domains	PS00678/-/Trp-Asp (WD) repeats signature.	NA
CL520.Contig2_All	OWF41393.1/2.2e-15/WD repeat-containing protein 52 [Mizuhopecten yessoensis]	sp|Q96MT7|CFA44_HUMAN/7.3e-13/Cilia- and flagella-associated protein 44 OS=Homo sapiens GN=CFAP44 PE=1 SV=1	NA	NA	NA	NA
CL521.Contig1_All	XP_012946232.1/0.0e+00/PREDICTED: 1,4-alpha-glucan-branching enzyme-like [Aplysia californica]	sp|Q04446|GLGB_HUMAN/4.2e-265/1,4-alpha-glucan-branching enzyme OS=Homo sapiens GN=GBE1 PE=1 SV=3	NA	Hs4557619/3.0e-265/[G] KOG0470 1,4-alpha-glucan branching enzyme/starch branching enzyme II	PF00128/1.5E-11/Alpha amylase, catalytic domain	biological_process:GO:0005978//glycogen biosynthetic process;molecular_function:GO:0004553//hydrolase activity, hydrolyzing O-glycosyl compounds;GO:0043169//cation binding;GO:0003844//1,4-alpha-glucan branching enzyme activity;
CL521.Contig2_All	XP_013061266.1/2.0e-194/PREDICTED: 1,4-alpha-glucan-branching enzyme-like [Biomphalaria glabrata]	sp|Q6T308|GLGB_FELCA/1.4e-165/1,4-alpha-glucan-branching enzyme OS=Felis catus GN=GBE1 PE=2 SV=1	NA	Hs4557619/7.3e-164/[G] KOG0470 1,4-alpha-glucan branching enzyme/starch branching enzyme II	PTHR10357:SF146/5.4E-247/--	biological_process:GO:0005978//glycogen biosynthetic process;molecular_function:GO:0004553//hydrolase activity, hydrolyzing O-glycosyl compounds;GO:0043169//cation binding;GO:0003844//1,4-alpha-glucan branching enzyme activity;
CL522.Contig1_All	NA	NA	NA	NA	NA	NA
CL522.Contig2_All	NA	NA	NA	NA	NA	NA
CL522.Contig3_All	NA	NA	NA	NA	NA	NA
CL523.Contig1_All	NA	NA	NA	NA	NA	NA
CL523.Contig2_All	NA	NA	NA	NA	NA	NA
CL523.Contig3_All	NA	NA	NA	NA	NA	NA
CL523.Contig4_All	NA	NA	NA	NA	NA	NA
CL524.Contig1_All	XP_002732970.2/2.0e-61/PREDICTED: putative deoxyribonuclease TATDN3-like [Saccoglossus kowalevskii]	sp|Q17R31|TATD3_HUMAN/1.4e-61/Putative deoxyribonuclease TATDN3 OS=Homo sapiens GN=TATDN3 PE=1 SV=1	NA	CE07746/1.4e-34/[L] KOG3020 TatD-related DNase	PTHR10060/9.5E-87/--	NA
CL524.Contig2_All	XP_013410769.1/8.0e-84/PREDICTED: putative deoxyribonuclease TATDN3 isoform X1 [Lingula anatina]	sp|Q17R31|TATD3_HUMAN/1.3e-83/Putative deoxyribonuclease TATDN3 OS=Homo sapiens GN=TATDN3 PE=1 SV=1	NA	Hs18549793/3.4e-41/[L] KOG3020 TatD-related DNase	PTHR10060/4.0E-112/--	molecular_function:GO:0016788//hydrolase activity, acting on ester bonds;
CL525.Contig1_All	NA	NA	NA	NA	NA	NA
CL525.Contig2_All	NA	NA	NA	NA	NA	NA
CL526.Contig1_All	XP_013088108.1/2.9e-98/PREDICTED: disks large-associated protein 4-like, partial [Biomphalaria glabrata]	sp|P97836|DLGP1_RAT/1.6e-21/Disks large-associated protein 1 OS=Rattus norvegicus GN=Dlgap1 PE=1 SV=1	NA	Hs22060560/3.3e-21/[T] KOG3971 SAP-90/PSD-95 associated protein-related protein (Vulcan)	PF03359/8.2E-46/Guanylate-kinase-associated protein (GKAP) protein	biological_process:GO:0023052//signaling;
CL526.Contig2_All	NA	NA	NA	NA	NA	NA
CL526.Contig3_All	NA	NA	NA	NA	NA	NA
CL526.Contig4_All	XP_013088108.1/1.6e-98/PREDICTED: disks large-associated protein 4-like, partial [Biomphalaria glabrata]	sp|P97836|DLGP1_RAT/8.6e-22/Disks large-associated protein 1 OS=Rattus norvegicus GN=Dlgap1 PE=1 SV=1	NA	Hs19923274/1.8e-21/[T] KOG3971 SAP-90/PSD-95 associated protein-related protein (Vulcan)	PTHR12353/4.5E-48/--	biological_process:GO:0023052//signaling;
CL527.Contig1_All	XP_021364378.1/2.4e-179/la-related protein 1B-like [Mizuhopecten yessoensis] >OWF45150.1 La-related protein 1 [Mizuhopecten yessoensis]	sp|Q6ZQ58|LARP1_MOUSE/2.3e-152/La-related protein 1 OS=Mus musculus GN=Larp1 PE=1 SV=3	NA	Hs22049862/8.3e-152/[OJ] KOG2590 RNA-binding protein LARP/SRO9 and related La domain proteins	SM00715/8.4E-31/Domain in the RNA-binding Lupus La protein; unknown function	NA
CL527.Contig2_All	XP_013066070.1/8.1e-26/PREDICTED: la-related protein 1B-like isoform X2 [Biomphalaria glabrata]	sp|Q6PKG0|LARP1_HUMAN/1.2e-18/La-related protein 1 OS=Homo sapiens GN=LARP1 PE=1 SV=2	NA	Hs22049862/8.6e-19/[OJ] KOG2590 RNA-binding protein LARP/SRO9 and related La domain proteins	PTHR22792/3.2E-24/--	NA
CL528.Contig1_All	NA	NA	NA	NA	NA	NA
CL528.Contig2_All	NA	NA	NA	NA	NA	NA
CL529.Contig1_All	XP_009067364.1/1.8e-180/hypothetical protein LOTGIDRAFT_223679 [Lottia gigantea] >ESO81920.1 hypothetical protein LOTGIDRAFT_223679 [Lottia gigantea]	sp|Q4R5P6|DC1L2_MACFA/9.4e-123/Cytoplasmic dynein 1 light intermediate chain 2 OS=Macaca fascicularis GN=DYNC1LI2 PE=2 SV=1	NA	Hs5453634/1.5e-122/[N] KOG3905 Dynein light intermediate chain	PF05783/2.6E-179/Dynein light intermediate chain (DLIC)	biological_process:GO:0007018//microtubule-based movement;cellular_component:GO:0005868//cytoplasmic dynein complex;molecular_function:GO:0003777//microtubule motor activity;
CL529.Contig2_All	XP_009067364.1/1.6e-18/hypothetical protein LOTGIDRAFT_223679 [Lottia gigantea] >ESO81920.1 hypothetical protein LOTGIDRAFT_223679 [Lottia gigantea]	NA	NA	NA	NA	biological_process:GO:0007018//microtubule-based movement;cellular_component:GO:0005868//cytoplasmic dynein complex;molecular_function:GO:0003777//microtubule motor activity;
CL529.Contig3_All	XP_009067364.1/2.9e-12/hypothetical protein LOTGIDRAFT_223679 [Lottia gigantea] >ESO81920.1 hypothetical protein LOTGIDRAFT_223679 [Lottia gigantea]	NA	NA	NA	NA	biological_process:GO:0007018//microtubule-based movement;cellular_component:GO:0005868//cytoplasmic dynein complex;molecular_function:GO:0003777//microtubule motor activity;
CL530.Contig1_All	XP_009062152.1/7.7e-88/hypothetical protein LOTGIDRAFT_210612 [Lottia gigantea] >ESO87205.1 hypothetical protein LOTGIDRAFT_210612 [Lottia gigantea]	sp|Q03043|KGP24_DROME/3.0e-81/cGMP-dependent protein kinase, isozyme 2 forms cD4/T1/T3A/T3B OS=Drosophila melanogaster GN=for PE=1 SV=3	NA	Hs10835242/6.9e-80/[T] KOG0614 cGMP-dependent protein kinase	PF00069/1.6E-46/Protein kinase domain	molecular_function:GO:0005524//ATP binding;GO:0004692//cGMP-dependent protein kinase activity;GO:0030553//cGMP binding;
CL530.Contig2_All	XP_009062152.1/2.6e-116/hypothetical protein LOTGIDRAFT_210612 [Lottia gigantea] >ESO87205.1 hypothetical protein LOTGIDRAFT_210612 [Lottia gigantea]	sp|Q03043|KGP24_DROME/5.6e-105/cGMP-dependent protein kinase, isozyme 2 forms cD4/T1/T3A/T3B OS=Drosophila melanogaster GN=for PE=1 SV=3	NA	Hs10835242/1.1e-102/[T] KOG0614 cGMP-dependent protein kinase	PS51285/11.653/AGC-kinase C-terminal domain profile.	molecular_function:GO:0005524//ATP binding;GO:0004692//cGMP-dependent protein kinase activity;GO:0030553//cGMP binding;
CL531.Contig1_All	NA	NA	NA	NA	NA	NA
CL531.Contig2_All	NA	NA	NA	NA	NA	NA
CL532.Contig1_All	KXJ06881.1/1.3e-66/Retrovirus-related Pol polyprotein from type-2 retrotransposable element R2DM [Exaiptasia pallida]	NA	NA	NA	PS50157/10.824/Zinc finger C2H2 type domain profile.	NA
CL532.Contig2_All	KXJ06881.1/7.7e-67/Retrovirus-related Pol polyprotein from type-2 retrotransposable element R2DM [Exaiptasia pallida]	NA	NA	NA	PS00028/-/Zinc finger C2H2 type domain signature.	NA
CL532.Contig3_All	NA	NA	NA	NA	NA	NA
CL532.Contig4_All	KXJ06881.1/9.7e-68/Retrovirus-related Pol polyprotein from type-2 retrotransposable element R2DM [Exaiptasia pallida]	NA	NA	NA	PS00028/-/Zinc finger C2H2 type domain signature.	NA
CL533.Contig1_All	XP_005090953.1/4.3e-16/PREDICTED: ketohexokinase-like [Aplysia californica] >XP_012943798.1 PREDICTED: ketohexokinase-like [Aplysia californica]	sp|P50053|KHK_HUMAN/4.5e-15/Ketohexokinase OS=Homo sapiens GN=KHK PE=1 SV=2	NA	Hs5670342/3.3e-15/[G] KOG2947 Carbohydrate kinase	PTHR10584:SF177/2.2E-25/--	NA
CL533.Contig2_All	XP_012151240.1/5.9e-13/PREDICTED: ketohexokinase-like isoform X2 [Megachile rotundata]	sp|P50053|KHK_HUMAN/7.3e-13/Ketohexokinase OS=Homo sapiens GN=KHK PE=1 SV=2	NA	Hs4557693/5.3e-13/[G] KOG2947 Carbohydrate kinase	NA	NA
CL534.Contig1_All	XP_013094205.1/1.6e-15/PREDICTED: zinc finger C3H1 domain-containing protein-like isoform X1 [Biomphalaria glabrata]	sp|O60293|ZC3H1_HUMAN/1.2e-09/Zinc finger C3H1 domain-containing protein OS=Homo sapiens GN=ZFC3H1 PE=1 SV=3	NA	NA	SM00386/300.0/HAT (Half-A-TPR) repeats	biological_process:GO:0006396//RNA processing;
CL534.Contig2_All	XP_012937558.1/3.5e-09/PREDICTED: uncharacterized protein LOC101847582 [Aplysia californica] >XP_005097673.2 PREDICTED: uncharacterized protein LOC101847582 [Aplysia californica] >XP_012937559.1 PREDICTED: uncharacterized protein LOC101847582 [Aplysia californica]	NA	NA	NA	NA	NA
CL534.Contig3_All	XP_012937558.1/4.8e-37/PREDICTED: uncharacterized protein LOC101847582 [Aplysia californica] >XP_005097673.2 PREDICTED: uncharacterized protein LOC101847582 [Aplysia californica] >XP_012937559.1 PREDICTED: uncharacterized protein LOC101847582 [Aplysia californica]	sp|O60293|ZC3H1_HUMAN/2.7e-21/Zinc finger C3H1 domain-containing protein OS=Homo sapiens GN=ZFC3H1 PE=1 SV=3	NA	Hs22058499/4.6e-07/[S] KOG4839 Uncharacterized conserved protein	PTHR21563/3.8E-17/--	biological_process:GO:0006396//RNA processing;
CL535.Contig1_All	XP_009061941.1/1.0e-20/hypothetical protein LOTGIDRAFT_235122 [Lottia gigantea] >ESO87479.1 hypothetical protein LOTGIDRAFT_235122 [Lottia gigantea]	NA	NA	NA	NA	cellular_component:GO:0016021//integral component of membrane;
CL535.Contig2_All	NA	NA	NA	NA	NA	NA
CL536.Contig1_All	XP_005109557.1/4.6e-175/PREDICTED: ADP-ribosylation factor GTPase-activating protein 2-like isoform X1 [Aplysia californica]	sp|A1L520|ARFG2_BOVIN/2.8e-97/ADP-ribosylation factor GTPase-activating protein 2 OS=Bos taurus GN=ARFGAP2 PE=2 SV=1	NA	Hs22065234/1.3e-96/[T] KOG0706 Predicted GTPase-activating protein	PTHR23180:SF194/6.1E-134/--	NA
CL536.Contig2_All	XP_005109559.1/3.6e-174/PREDICTED: ADP-ribosylation factor GTPase-activating protein 2-like isoform X2 [Aplysia californica]	sp|A1L520|ARFG2_BOVIN/2.2e-96/ADP-ribosylation factor GTPase-activating protein 2 OS=Bos taurus GN=ARFGAP2 PE=2 SV=1	NA	Hs22065234/1.0e-95/[T] KOG0706 Predicted GTPase-activating protein	PR00405/1.2E-13/HIV Rev interacting protein signature	NA
CL536.Contig3_All	XP_005109559.1/1.2e-175/PREDICTED: ADP-ribosylation factor GTPase-activating protein 2-like isoform X2 [Aplysia californica]	sp|A1L520|ARFG2_BOVIN/1.4e-96/ADP-ribosylation factor GTPase-activating protein 2 OS=Bos taurus GN=ARFGAP2 PE=2 SV=1	NA	Hs22065234/4.9e-96/[T] KOG0706 Predicted GTPase-activating protein	PTHR23180/3.8E-132/--	NA
CL536.Contig4_All	XP_012944120.1/1.5e-173/PREDICTED: ADP-ribosylation factor GTPase-activating protein 2-like isoform X3 [Aplysia californica]	sp|A1L520|ARFG2_BOVIN/2.6e-98/ADP-ribosylation factor GTPase-activating protein 2 OS=Bos taurus GN=ARFGAP2 PE=2 SV=1	NA	Hs22065234/4.1e-98/[T] KOG0706 Predicted GTPase-activating protein	PR00405/1.1E-13/HIV Rev interacting protein signature	NA
CL536.Contig5_All	XP_012944120.1/1.1e-173/PREDICTED: ADP-ribosylation factor GTPase-activating protein 2-like isoform X3 [Aplysia californica]	sp|A1L520|ARFG2_BOVIN/1.9e-98/ADP-ribosylation factor GTPase-activating protein 2 OS=Bos taurus GN=ARFGAP2 PE=2 SV=1	NA	Hs22065234/3.0e-98/[T] KOG0706 Predicted GTPase-activating protein	PF01412/3.2E-31/Putative GTPase activating protein for Arf	NA
CL536.Contig6_All	XP_005109559.1/1.5e-175/PREDICTED: ADP-ribosylation factor GTPase-activating protein 2-like isoform X2 [Aplysia californica]	sp|A1L520|ARFG2_BOVIN/1.7e-96/ADP-ribosylation factor GTPase-activating protein 2 OS=Bos taurus GN=ARFGAP2 PE=2 SV=1	NA	Hs22065234/6.0e-96/[T] KOG0706 Predicted GTPase-activating protein	PTHR23180/3.8E-132/--	NA
CL536.Contig7_All	XP_012944120.1/2.2e-137/PREDICTED: ADP-ribosylation factor GTPase-activating protein 2-like isoform X3 [Aplysia californica]	sp|A1L520|ARFG2_BOVIN/1.4e-82/ADP-ribosylation factor GTPase-activating protein 2 OS=Bos taurus GN=ARFGAP2 PE=2 SV=1	NA	Hs22065234/1.7e-80/[T] KOG0706 Predicted GTPase-activating protein	PTHR23180:SF194/2.3E-119/--	NA
CL536.Contig8_All	XP_012944120.1/4.8e-138/PREDICTED: ADP-ribosylation factor GTPase-activating protein 2-like isoform X3 [Aplysia californica]	sp|A1L520|ARFG2_BOVIN/1.6e-82/ADP-ribosylation factor GTPase-activating protein 2 OS=Bos taurus GN=ARFGAP2 PE=2 SV=1	NA	Hs22065234/3.3e-82/[T] KOG0706 Predicted GTPase-activating protein	PR00405/7.7E-14/HIV Rev interacting protein signature	NA
CL536.Contig9_All	XP_012944120.1/3.4e-173/PREDICTED: ADP-ribosylation factor GTPase-activating protein 2-like isoform X3 [Aplysia californica]	sp|A1L520|ARFG2_BOVIN/2.0e-98/ADP-ribosylation factor GTPase-activating protein 2 OS=Bos taurus GN=ARFGAP2 PE=2 SV=1	NA	Hs22065234/3.2e-98/[T] KOG0706 Predicted GTPase-activating protein	PTHR23180:SF194/5.9E-137/--	NA
CL536.Contig10_All	XP_012944120.1/9.1e-175/PREDICTED: ADP-ribosylation factor GTPase-activating protein 2-like isoform X3 [Aplysia californica]	sp|A1L520|ARFG2_BOVIN/1.6e-99/ADP-ribosylation factor GTPase-activating protein 2 OS=Bos taurus GN=ARFGAP2 PE=2 SV=1	NA	Hs22065234/2.5e-99/[T] KOG0706 Predicted GTPase-activating protein	PTHR23180:SF194/6.9E-139/--	NA
CL536.Contig11_All	XP_005109559.1/6.0e-172/PREDICTED: ADP-ribosylation factor GTPase-activating protein 2-like isoform X2 [Aplysia californica]	sp|A1L520|ARFG2_BOVIN/1.8e-93/ADP-ribosylation factor GTPase-activating protein 2 OS=Bos taurus GN=ARFGAP2 PE=2 SV=1	NA	Hs22065234/1.7e-93/[T] KOG0706 Predicted GTPase-activating protein	PTHR23180:SF208/2.7E-132/--	NA
CL537.Contig1_All	XP_011412793.1/1.8e-157/PREDICTED: lariat debranching enzyme A [Crassostrea gigas] >XP_011412794.1 PREDICTED: lariat debranching enzyme A [Crassostrea gigas] >EKC26794.1 Lariat debranching enzyme A [Crassostrea gigas]	sp|Q7T3E4|DBR1_DANRE/7.9e-126/Lariat debranching enzyme OS=Danio rerio GN=dbr1 PE=1 SV=1	NA	7295161/2.2e-114/[A] KOG2863 RNA lariat debranching enzyme	PF05011/6.1E-31/Lariat debranching enzyme, C-terminal domain	biological_process:GO:0006397//mRNA processing;molecular_function:GO:0016788//hydrolase activity, acting on ester bonds;
CL537.Contig2_All	XP_009052962.1/1.1e-49/hypothetical protein LOTGIDRAFT_63389, partial [Lottia gigantea] >ESO96345.1 hypothetical protein LOTGIDRAFT_63389, partial [Lottia gigantea]	sp|Q6P886|DBR1_XENTR/1.3e-49/Lariat debranching enzyme OS=Xenopus tropicalis GN=dbr1 PE=2 SV=1	NA	7295161/2.3e-43/[A] KOG2863 RNA lariat debranching enzyme	PTHR12849/7.5E-39/--	biological_process:GO:0006397//mRNA processing;molecular_function:GO:0016788//hydrolase activity, acting on ester bonds;
CL537.Contig3_All	XP_009052962.1/1.1e-49/hypothetical protein LOTGIDRAFT_63389, partial [Lottia gigantea] >ESO96345.1 hypothetical protein LOTGIDRAFT_63389, partial [Lottia gigantea]	sp|Q6P886|DBR1_XENTR/1.3e-49/Lariat debranching enzyme OS=Xenopus tropicalis GN=dbr1 PE=2 SV=1	NA	7295161/2.3e-43/[A] KOG2863 RNA lariat debranching enzyme	PTHR12849/7.5E-39/--	biological_process:GO:0006397//mRNA processing;molecular_function:GO:0016788//hydrolase activity, acting on ester bonds;
CL538.Contig1_All	XP_012944692.1/5.3e-18/PREDICTED: vacuolar ATPase assembly integral membrane protein VMA21-like [Aplysia californica]	sp|Q28GR4|VMA21_XENTR/9.7e-14/Vacuolar ATPase assembly integral membrane protein vma21 OS=Xenopus tropicalis GN=vma21 PE=3 SV=1	NA	Hs20553646/2.0e-13/[S] KOG4783 Uncharacterized conserved protein	PTHR31792/1.1E-21/--	biological_process:GO:0070072//vacuolar proton-transporting V-type ATPase complex assembly;cellular_component:GO:0016021//integral component of membrane;
CL538.Contig2_All	XP_012944692.1/1.4e-06/PREDICTED: vacuolar ATPase assembly integral membrane protein VMA21-like [Aplysia californica]	sp|Q5ZLL0|VMA21_CHICK/6.6e-06/Vacuolar ATPase assembly integral membrane protein VMA21 OS=Gallus gallus GN=VMA21 PE=3 SV=1	NA	Hs20553646/4.8e-06/[S] KOG4783 Uncharacterized conserved protein	NA	NA
CL539.Contig1_All	NA	NA	NA	NA	NA	NA
CL539.Contig2_All	NA	NA	NA	NA	NA	NA
CL539.Contig3_All	NA	NA	NA	NA	NA	NA
CL540.Contig1_All	NA	NA	NA	NA	NA	NA
CL540.Contig2_All	NA	NA	NA	NA	NA	NA
CL541.Contig1_All	NA	NA	NA	NA	NA	NA
CL541.Contig2_All	NA	NA	NA	NA	NA	NA
CL542.Contig1_All	XP_009048626.1/5.7e-137/hypothetical protein LOTGIDRAFT_157712 [Lottia gigantea] >ESP00507.1 hypothetical protein LOTGIDRAFT_157712 [Lottia gigantea]	sp|Q5ZIK9|COPE_CHICK/3.6e-117/Coatomer subunit epsilon OS=Gallus gallus GN=COPE PE=2 SV=1	NA	Hs6005735/1.6e-114/[U] KOG3081 Vesicle coat complex COPI, epsilon subunit	PTHR10805/3.3E-162/--	biological_process:GO:0006890//retrograde vesicle-mediated transport, Golgi to ER;GO:0015031//protein transport;cellular_component:GO:0031410//cytoplasmic vesicle;GO:0000139//Golgi membrane;molecular_function:GO:0005198//structural molecule activity;
CL542.Contig2_All	NA	NA	NA	NA	NA	NA
CL543.Contig1_All	NA	NA	NA	NA	NA	NA
CL543.Contig2_All	NA	NA	NA	NA	NA	NA
CL544.Contig1_All	ELT97879.1/5.9e-76/hypothetical protein CAPTEDRAFT_219816 [Capitella teleta]	sp|F7C1E2|SARAF_XENTR/2.5e-52/Store-operated calcium entry-associated regulatory factor OS=Xenopus tropicalis GN=saraf PE=3 SV=2	NA	NA	PF06682/4.4E-94/SOCE-associated regulatory factor of calcium homoeostasis	NA
CL544.Contig2_All	NA	NA	NA	NA	NA	NA
CL544.Contig3_All	ELT97879.1/8.1e-76/hypothetical protein CAPTEDRAFT_219816 [Capitella teleta]	sp|F7C1E2|SARAF_XENTR/4.5e-52/Store-operated calcium entry-associated regulatory factor OS=Xenopus tropicalis GN=saraf PE=3 SV=2	NA	NA	PF06682/4.4E-94/SOCE-associated regulatory factor of calcium homoeostasis	NA
CL544.Contig4_All	NA	NA	NA	NA	NA	NA
CL545.Contig1_All	NA	NA	NA	NA	NA	NA
CL545.Contig2_All	NA	NA	NA	NA	NA	NA
CL546.Contig1_All	NA	NA	NA	NA	NA	NA
CL546.Contig2_All	NA	NA	NA	NA	NA	NA
CL546.Contig3_All	NA	NA	NA	NA	NA	NA
CL547.Contig1_All	NA	NA	NA	NA	NA	NA
CL547.Contig2_All	NA	NA	NA	NA	NA	NA
CL547.Contig3_All	NA	NA	NA	NA	NA	NA
CL548.Contig1_All	NA	NA	NA	NA	NA	NA
CL548.Contig2_All	XP_012941843.1/0.0e+00/PREDICTED: uncharacterized protein LOC101858907 [Aplysia californica]	sp|Q9Y4C0|NRX3A_HUMAN/2.5e-101/Neurexin-3 OS=Homo sapiens GN=NRXN3 PE=1 SV=4	NA	7300865/3.0e-104/[T] KOG3514 Neurexin III-alpha	SM00282/3.1E-37/Laminin G domain	cellular_component:GO:0016021//integral component of membrane;molecular_function:GO:0005509//calcium ion binding;
CL548.Contig3_All	XP_012941843.1/0.0e+00/PREDICTED: uncharacterized protein LOC101858907 [Aplysia californica]	sp|Q9ULB1|NRX1A_HUMAN/4.2e-96/Neurexin-1 OS=Homo sapiens GN=NRXN1 PE=2 SV=1	NA	7300865/3.1e-104/[T] KOG3514 Neurexin III-alpha	PTHR10127/2.7E-67/--	cellular_component:GO:0016021//integral component of membrane;molecular_function:GO:0005509//calcium ion binding;
CL548.Contig4_All	XP_012941843.1/0.0e+00/PREDICTED: uncharacterized protein LOC101858907 [Aplysia californica]	sp|Q9ULB1|NRX1A_HUMAN/7.9e-96/Neurexin-1 OS=Homo sapiens GN=NRXN1 PE=2 SV=1	NA	7300865/7.5e-104/[T] KOG3514 Neurexin III-alpha	PS50025/19.239/Laminin G domain profile.	NA
CL549.Contig1_All	NA	NA	NA	NA	NA	NA
CL549.Contig2_All	NA	NA	NA	NA	NA	NA
CL549.Contig3_All	NA	NA	NA	NA	NA	NA
CL550.Contig1_All	NA	NA	NA	NA	NA	NA
CL550.Contig2_All	NA	NA	NA	NA	NA	NA
CL551.Contig1_All	XP_013090279.1/1.9e-33/PREDICTED: cilia- and flagella-associated protein 52-like [Biomphalaria glabrata]	sp|Q8N1V2|CFA52_HUMAN/1.2e-29/Cilia- and flagella-associated protein 52 OS=Homo sapiens GN=CFAP52 PE=1 SV=3	NA	Hs21450820/2.6e-29/[R] KOG0266 WD40 repeat-containing protein	PTHR13720/1.2E-39/--	cellular_component:GO:0031514//motile cilium;
CL551.Contig2_All	XP_005092495.1/2.0e-198/PREDICTED: cilia- and flagella-associated protein 52-like [Aplysia californica]	sp|Q8N1V2|CFA52_HUMAN/7.6e-152/Cilia- and flagella-associated protein 52 OS=Homo sapiens GN=CFAP52 PE=1 SV=3	NA	Hs21450820/2.1e-151/[R] KOG0266 WD40 repeat-containing protein	PS50082/13.015/Trp-Asp (WD) repeats profile.	NA
CL552.Contig1_All	NA	NA	NA	NA	NA	NA
CL552.Contig2_All	XP_022305886.1/1.7e-81/LOW QUALITY PROTEIN: spermine oxidase-like [Crassostrea virginica]	sp|Q99K82|SMOX_MOUSE/3.1e-61/Spermine oxidase OS=Mus musculus GN=Smox PE=1 SV=1	NA	Hs20468088/1.6e-59/[H] KOG0685 Flavin-containing amine oxidase	PTHR10742/5.1E-110/--	molecular_function:GO:0016491//oxidoreductase activity;
CL552.Contig3_All	XP_022305886.1/3.5e-81/LOW QUALITY PROTEIN: spermine oxidase-like [Crassostrea virginica]	sp|Q99K82|SMOX_MOUSE/6.5e-61/Spermine oxidase OS=Mus musculus GN=Smox PE=1 SV=1	NA	Hs20468088/3.4e-59/[H] KOG0685 Flavin-containing amine oxidase	PTHR10742/5.1E-110/--	molecular_function:GO:0016491//oxidoreductase activity;
CL553.Contig1_All	XP_022303370.1/1.8e-94/corepressor interacting with RBPJ 1-like [Crassostrea virginica]	sp|Q86X95|CIR1_HUMAN/8.2e-65/Corepressor interacting with RBPJ 1 OS=Homo sapiens GN=CIR1 PE=1 SV=1	NA	HsM4757990/4.6e-65/[K] KOG3794 CBF1-interacting corepressor CIR and related proteins	PTHR13151/2.1E-128/--	NA
CL553.Contig2_All	XP_005090192.1/1.0e-96/PREDICTED: corepressor interacting with RBPJ 1-like isoform X2 [Aplysia californica]	sp|Q86X95|CIR1_HUMAN/8.6e-66/Corepressor interacting with RBPJ 1 OS=Homo sapiens GN=CIR1 PE=1 SV=1	NA	HsM4757990/3.6e-66/[K] KOG3794 CBF1-interacting corepressor CIR and related proteins	PTHR13151/1.4E-129/--	NA
CL553.Contig3_All	XP_005090192.1/4.8e-95/PREDICTED: corepressor interacting with RBPJ 1-like isoform X2 [Aplysia californica]	sp|Q86X95|CIR1_HUMAN/7.6e-66/Corepressor interacting with RBPJ 1 OS=Homo sapiens GN=CIR1 PE=1 SV=1	NA	HsM4757990/4.2e-66/[K] KOG3794 CBF1-interacting corepressor CIR and related proteins	PF10197/2.9E-14/N-terminal domain of CBF1 interacting co-repressor CIR	NA
CL554.Contig1_All	NA	NA	NA	NA	NA	NA
CL554.Contig2_All	NA	NA	NA	NA	NA	NA
CL554.Contig3_All	NA	NA	NA	NA	NA	NA
CL554.Contig4_All	NA	NA	NA	NA	NA	NA
CL554.Contig5_All	NA	NA	NA	NA	NA	NA
CL554.Contig6_All	NA	NA	NA	NA	NA	NA
CL554.Contig7_All	NA	NA	NA	NA	NA	NA
CL554.Contig8_All	NA	NA	NA	NA	NA	NA
CL555.Contig1_All	NA	NA	NA	NA	NA	NA
CL555.Contig2_All	NA	NA	NA	NA	NA	NA
CL556.Contig1_All	XP_021370445.1/1.0e-107/general transcription factor IIH subunit 3-like isoform X1 [Mizuhopecten yessoensis]	sp|Q05B56|TF2H3_BOVIN/5.5e-95/General transcription factor IIH subunit 3 OS=Bos taurus GN=GTF2H3 PE=2 SV=1	NA	Hs19923732/2.8e-93/[KL] KOG2487 RNA polymerase II transcription initiation/nucleotide excision repair factor TFIIH, subunit TFB4	PTHR12831/9.9E-135/--	biological_process:GO:0006355//regulation of transcription, DNA-templated;GO:0006289//nucleotide-excision repair;cellular_component:GO:0000439//core TFIIH complex;
CL556.Contig2_All	XP_009051917.1/1.8e-39/hypothetical protein LOTGIDRAFT_159336 [Lottia gigantea] >ESO97313.1 hypothetical protein LOTGIDRAFT_159336 [Lottia gigantea]	sp|Q05B56|TF2H3_BOVIN/2.4e-33/General transcription factor IIH subunit 3 OS=Bos taurus GN=GTF2H3 PE=2 SV=1	NA	Hs19923732/2.9e-33/[KL] KOG2487 RNA polymerase II transcription initiation/nucleotide excision repair factor TFIIH, subunit TFB4	NA	biological_process:GO:0006355//regulation of transcription, DNA-templated;GO:0006289//nucleotide-excision repair;cellular_component:GO:0000439//core TFIIH complex;
CL557.Contig1_All	NA	NA	NA	NA	NA	NA
CL557.Contig2_All	NA	NA	NA	NA	NA	NA
CL557.Contig3_All	NA	NA	NA	NA	NA	NA
CL558.Contig1_All	NA	NA	NA	NA	NA	NA
CL558.Contig2_All	NA	NA	NA	NA	NA	NA
CL558.Contig3_All	KOB76333.1/1.7e-13/putative Interspersed repeat antigen, partial [Operophtera brumata]	NA	NA	NA	NA	NA
CL559.Contig1_All	NA	NA	NA	NA	NA	NA
CL559.Contig2_All	EMC81108.1/5.7e-12/Aggrecan core protein [Columba livia]	NA	NA	NA	NA	NA
CL560.Contig1_All	XP_018671712.1/2.9e-141/PREDICTED: iduronate 2-sulfatase-like isoform X2 [Ciona intestinalis]	sp|Q08890|IDS_MOUSE/4.0e-129/Iduronate 2-sulfatase OS=Mus musculus GN=Ids PE=2 SV=3	NA	Hs4557659/6.3e-124/[R] KOG3867 Sulfatase	PS00523/-/Sulfatases signature 1.	biological_process:GO:0008152//metabolic process;molecular_function:GO:0004423//iduronate-2-sulfatase activity;
CL560.Contig2_All	XP_009861788.1/4.1e-162/PREDICTED: iduronate 2-sulfatase-like isoform X1 [Ciona intestinalis]	sp|Q08890|IDS_MOUSE/2.1e-147/Iduronate 2-sulfatase OS=Mus musculus GN=Ids PE=2 SV=3	NA	Hs4557659/4.2e-142/[R] KOG3867 Sulfatase	PTHR10342:SF207/5.6E-173/--	biological_process:GO:0008152//metabolic process;molecular_function:GO:0004423//iduronate-2-sulfatase activity;
CL560.Contig3_All	XP_019621706.1/1.1e-100/PREDICTED: LOW QUALITY PROTEIN: iduronate 2-sulfatase-like [Branchiostoma belcheri]	sp|P22304|IDS_HUMAN/1.7e-84/Iduronate 2-sulfatase OS=Homo sapiens GN=IDS PE=1 SV=1	NA	Hs4557659/1.2e-84/[R] KOG3867 Sulfatase	PTHR10342/1.0E-100/--	biological_process:GO:0008152//metabolic process;molecular_function:GO:0004423//iduronate-2-sulfatase activity;
CL560.Contig4_All	XP_019621706.1/1.8e-47/PREDICTED: LOW QUALITY PROTEIN: iduronate 2-sulfatase-like [Branchiostoma belcheri]	sp|P22304|IDS_HUMAN/7.5e-43/Iduronate 2-sulfatase OS=Homo sapiens GN=IDS PE=1 SV=1	NA	Hs5360208/5.4e-43/[R] KOG3867 Sulfatase	PS00523/-/Sulfatases signature 1.	biological_process:GO:0008152//metabolic process;molecular_function:GO:0004423//iduronate-2-sulfatase activity;
CL560.Contig5_All	XP_019621706.1/1.1e-49/PREDICTED: LOW QUALITY PROTEIN: iduronate 2-sulfatase-like [Branchiostoma belcheri]	sp|P22304|IDS_HUMAN/3.4e-45/Iduronate 2-sulfatase OS=Homo sapiens GN=IDS PE=1 SV=1	NA	Hs4557659/2.5e-45/[R] KOG3867 Sulfatase	PTHR10342:SF207/1.6E-48/--	biological_process:GO:0008152//metabolic process;molecular_function:GO:0004423//iduronate-2-sulfatase activity;
CL560.Contig6_All	XP_019621706.1/2.4e-21/PREDICTED: LOW QUALITY PROTEIN: iduronate 2-sulfatase-like [Branchiostoma belcheri]	sp|P22304|IDS_HUMAN/2.1e-19/Iduronate 2-sulfatase OS=Homo sapiens GN=IDS PE=1 SV=1	NA	Hs5360208/1.5e-19/[R] KOG3867 Sulfatase	PS00523/-/Sulfatases signature 1.	biological_process:GO:0008152//metabolic process;molecular_function:GO:0004423//iduronate-2-sulfatase activity;
CL561.Contig1_All	XP_013087500.1/1.3e-34/PREDICTED: ensconsin-like isoform X15 [Biomphalaria glabrata]	NA	NA	NA	NA	NA
CL561.Contig2_All	XP_014777297.1/8.7e-52/PREDICTED: caldesmon-like isoform X9 [Octopus bimaculoides]	NA	NA	NA	NA	NA
CL561.Contig3_All	XP_014777299.1/1.2e-35/PREDICTED: ensconsin-like isoform X10 [Octopus bimaculoides]	NA	NA	NA	NA	NA
CL561.Contig4_All	XP_005101379.2/1.2e-105/PREDICTED: ensconsin-like isoform X7 [Aplysia californica]	NA	NA	NA	PTHR15073/8.6E-25/--	NA
CL561.Contig5_All	XP_005101374.2/5.2e-66/PREDICTED: MAP7 domain-containing protein 1-like isoform X4 [Aplysia californica]	NA	NA	NA	NA	NA
CL561.Contig6_All	XP_005101375.2/5.0e-46/PREDICTED: ensconsin-like isoform X5 [Aplysia californica]	NA	NA	NA	NA	NA
CL561.Contig7_All	XP_005101379.2/3.7e-75/PREDICTED: ensconsin-like isoform X7 [Aplysia californica]	NA	NA	NA	PF05672/1.9E-19/MAP7 (E-MAP-115) family	biological_process:GO:0000226//microtubule cytoskeleton organization;cellular_component:GO:0015630//microtubule cytoskeleton;GO:0016021//integral component of membrane;
CL561.Contig8_All	XP_019926232.1/1.0e-26/PREDICTED: ensconsin-like isoform X22 [Crassostrea gigas]	NA	NA	NA	NA	NA
CL562.Contig1_All	NA	NA	NA	NA	NA	NA
CL562.Contig2_All	NA	NA	NA	NA	NA	NA
CL562.Contig3_All	NA	NA	NA	NA	NA	NA
CL563.Contig1_All	XP_005107017.1/5.8e-30/PREDICTED: uncharacterized protein C6orf203 homolog [Aplysia californica] >XP_005107018.1 PREDICTED: uncharacterized protein C6orf203 homolog [Aplysia californica]	sp|Q9P0P8|CF203_HUMAN/1.1e-14/Uncharacterized protein C6orf203 OS=Homo sapiens GN=C6orf203 PE=1 SV=1	NA	Hs7706029/8.0e-15/[S] KOG4837 Uncharacterized conserved protein	NA	molecular_function:GO:0003723//RNA binding;
CL563.Contig2_All	XP_005107017.1/5.5e-30/PREDICTED: uncharacterized protein C6orf203 homolog [Aplysia californica] >XP_005107018.1 PREDICTED: uncharacterized protein C6orf203 homolog [Aplysia californica]	sp|Q9P0P8|CF203_HUMAN/1.0e-14/Uncharacterized protein C6orf203 OS=Homo sapiens GN=C6orf203 PE=1 SV=1	NA	Hs7706029/7.6e-15/[S] KOG4837 Uncharacterized conserved protein	PTHR13633/6.8E-32/--	molecular_function:GO:0003723//RNA binding;
CL564.Contig1_All	NA	NA	NA	NA	NA	NA
CL564.Contig2_All	NA	NA	NA	NA	NA	NA
CL564.Contig3_All	NA	NA	NA	NA	NA	NA
CL565.Contig1_All	EFN88738.1/8.6e-08/Uncharacterized protein FLJ44967, partial [Harpegnathos saltator]	NA	NA	NA	NA	NA
CL565.Contig2_All	EFN89995.1/1.1e-42/hypothetical protein EAI_13241, partial [Harpegnathos saltator]	NA	NA	NA	NA	NA
CL565.Contig3_All	EFN89094.1/7.7e-07/hypothetical protein EAI_07479, partial [Harpegnathos saltator]	NA	NA	NA	NA	NA
CL565.Contig4_All	EFN75710.1/4.0e-28/hypothetical protein EAI_09712, partial [Harpegnathos saltator]	NA	NA	NA	NA	NA
CL565.Contig5_All	KOF92511.1/2.2e-56/hypothetical protein OCBIM_22006385mg, partial [Octopus bimaculoides]	NA	NA	NA	NA	NA
CL566.Contig1_All	NA	NA	NA	NA	NA	NA
CL566.Contig2_All	XP_013084748.1/0.0e+00/PREDICTED: agrin-like isoform X3 [Biomphalaria glabrata]	sp|O00468|AGRIN_HUMAN/9.5e-196/Agrin OS=Homo sapiens GN=AGRN PE=1 SV=5	NA	Hs22044321/4.9e-178/[O] KOG3509 Basement membrane-specific heparan sulfate proteoglycan (HSPG) core protein	PS50025/32.274/Laminin G domain profile.	biological_process:GO:0043113//receptor clustering;GO:0007213//G-protein coupled acetylcholine receptor signaling pathway;cellular_component:GO:0005886//plasma membrane;molecular_function:GO:0005509//calcium ion binding;GO:0043236//laminin binding;
CL566.Contig3_All	XP_005112864.2/1.0e-61/PREDICTED: agrin-like, partial [Aplysia californica]	sp|O00468|AGRIN_HUMAN/9.5e-38/Agrin OS=Homo sapiens GN=AGRN PE=1 SV=5	NA	Hs22044321/3.2e-27/[O] KOG3509 Basement membrane-specific heparan sulfate proteoglycan (HSPG) core protein	SM00274/41.0/Follistatin-N-terminal domain-like	biological_process:GO:0043113//receptor clustering;GO:0007213//G-protein coupled acetylcholine receptor signaling pathway;cellular_component:GO:0005886//plasma membrane;molecular_function:GO:0005509//calcium ion binding;GO:0043236//laminin binding;
CL567.Contig1_All	XP_011456319.1/2.8e-28/PREDICTED: perilipin-2 isoform X1 [Crassostrea gigas]	sp|P43883|PLIN2_MOUSE/6.6e-11/Perilipin-2 OS=Mus musculus GN=Plin2 PE=1 SV=2	NA	Hs4557261/9.0e-10/[UI] TWOG0498 Mannose 6-phosphate receptor cofactor involved in formation of transport vesicles/Constituent of milk lipid globule membrane/Perilipins, lipid droplet-associated proteins of adipocytes	PF03036/6.2E-25/Perilipin family	NA
CL567.Contig2_All	XP_011456320.1/7.6e-27/PREDICTED: perilipin-2 isoform X2 [Crassostrea gigas]	sp|P43883|PLIN2_MOUSE/5.5e-11/Perilipin-2 OS=Mus musculus GN=Plin2 PE=1 SV=2	NA	Hs4557261/7.6e-10/[UI] TWOG0498 Mannose 6-phosphate receptor cofactor involved in formation of transport vesicles/Constituent of milk lipid globule membrane/Perilipins, lipid droplet-associated proteins of adipocytes	PTHR14024/6.6E-18/--	NA
CL567.Contig3_All	EKC21733.1/2.5e-29/Adipophilin [Crassostrea gigas]	sp|P43883|PLIN2_MOUSE/3.8e-11/Perilipin-2 OS=Mus musculus GN=Plin2 PE=1 SV=2	NA	Hs4557261/5.1e-10/[UI] TWOG0498 Mannose 6-phosphate receptor cofactor involved in formation of transport vesicles/Constituent of milk lipid globule membrane/Perilipins, lipid droplet-associated proteins of adipocytes	PTHR14024/6.6E-18/--	NA
CL568.Contig1_All	NA	NA	NA	NA	NA	NA
CL568.Contig2_All	NA	NA	NA	NA	NA	NA
CL569.Contig1_All	NA	NA	NA	NA	NA	NA
CL569.Contig2_All	NA	NA	NA	NA	NA	NA
CL569.Contig3_All	NA	NA	NA	NA	NA	NA
CL569.Contig4_All	NA	NA	NA	NA	NA	NA
CL570.Contig1_All	XP_005098195.1/7.5e-122/PREDICTED: dynein assembly factor 1, axonemal-like [Aplysia californica] >XP_005098196.1 PREDICTED: dynein assembly factor 1, axonemal-like [Aplysia californica] >XP_012937881.1 PREDICTED: dynein assembly factor 1, axonemal-like [Aplysia californica]	sp|Q8NEP3|DAAF1_HUMAN/1.9e-82/Dynein assembly factor 1, axonemal OS=Homo sapiens GN=DNAAF1 PE=1 SV=5	NA	7300250/5.4e-15/[T] KOG0531 Protein phosphatase 1, regulatory subunit, and related proteins	PTHR24365:SF315/9.4E-99/--	NA
CL570.Contig2_All	XP_013079787.1/4.8e-08/PREDICTED: dynein assembly factor 1, axonemal-like isoform X1 [Biomphalaria glabrata]	NA	NA	NA	NA	NA
CL570.Contig3_All	XP_005098195.1/2.0e-93/PREDICTED: dynein assembly factor 1, axonemal-like [Aplysia californica] >XP_005098196.1 PREDICTED: dynein assembly factor 1, axonemal-like [Aplysia californica] >XP_012937881.1 PREDICTED: dynein assembly factor 1, axonemal-like [Aplysia californica]	sp|Q8NEP3|DAAF1_HUMAN/1.2e-68/Dynein assembly factor 1, axonemal OS=Homo sapiens GN=DNAAF1 PE=1 SV=5	NA	7300250/6.8e-13/[T] KOG0531 Protein phosphatase 1, regulatory subunit, and related proteins	PS51450/8.49/Leucine-rich repeat profile.	NA
CL571.Contig1_All	NA	NA	NA	NA	NA	NA
CL571.Contig2_All	NA	NA	NA	NA	NA	NA
CL572.Contig1_All	NA	NA	NA	NA	NA	NA
CL572.Contig2_All	NA	NA	NA	NA	NA	NA
CL573.Contig1_All	XP_021380255.1/3.1e-06/mucin-3A-like [Mizuhopecten yessoensis]	NA	NA	NA	NA	NA
CL573.Contig2_All	NA	NA	NA	NA	NA	NA
CL574.Contig1_All	NA	NA	NA	NA	NA	NA
CL574.Contig2_All	NA	NA	NA	NA	NA	NA
CL575.Contig1_All	NA	NA	NA	NA	NA	NA
CL575.Contig2_All	NA	NA	NA	NA	NA	NA
CL576.Contig1_All	NA	NA	NA	NA	NA	NA
CL576.Contig2_All	NA	NA	NA	NA	NA	NA
CL576.Contig3_All	NA	NA	NA	NA	NA	NA
CL577.Contig1_All	NA	NA	NA	NA	NA	NA
CL577.Contig2_All	NA	NA	NA	NA	NA	NA
CL578.Contig1_All	NA	NA	NA	NA	NA	NA
CL578.Contig2_All	NA	NA	NA	NA	NA	NA
CL579.Contig1_All	EKC17414.1/5.0e-16/Scavenger receptor class F member 2 [Crassostrea gigas]	sp|Q5ND28|SREC_MOUSE/7.0e-12/Scavenger receptor class F member 1 OS=Mus musculus GN=Scarf1 PE=1 SV=1	NA	CE24549/4.3e-11/[T] KOG1218 Proteins containing Ca2+-binding EGF-like domains	PTHR24035/2.6E-14/--	cellular_component:GO:0016021//integral component of membrane;
CL579.Contig2_All	XP_021367388.1/2.2e-19/angiopoietin-1 receptor-like isoform X1 [Mizuhopecten yessoensis]	sp|O88281|MEGF6_RAT/7.3e-12/Multiple epidermal growth factor-like domains protein 6 OS=Rattus norvegicus GN=Megf6 PE=1 SV=1	NA	CE24549/1.3e-13/[T] KOG1218 Proteins containing Ca2+-binding EGF-like domains	PTHR24035/8.3E-15/--	cellular_component:GO:0016021//integral component of membrane;
CL580.Contig1_All	ELT96730.1/5.6e-08/hypothetical protein CAPTEDRAFT_37747, partial [Capitella teleta]	NA	NA	NA	SM00451/0.19/U1-like zinc finger	NA
CL580.Contig2_All	NA	NA	NA	NA	NA	NA
CL581.Contig1_All	NA	NA	NA	NA	NA	NA
CL581.Contig2_All	NA	NA	NA	NA	NA	NA
CL581.Contig3_All	NA	NA	NA	NA	NA	NA
CL582.Contig1_All	NA	NA	NA	NA	NA	NA
CL582.Contig2_All	NA	NA	NA	NA	NA	NA
CL582.Contig3_All	NA	NA	NA	NA	NA	NA
CL583.Contig1_All	NA	NA	NA	NA	NA	NA
CL583.Contig2_All	NA	NA	NA	NA	NA	NA
CL584.Contig1_All	XP_022295198.1/8.9e-160/26S proteasome non-ATPase regulatory subunit 13-like [Crassostrea virginica]	sp|P84169|PSD13_CHICK/2.4e-130/26S proteasome non-ATPase regulatory subunit 13 OS=Gallus gallus GN=PSMD13 PE=1 SV=1	NA	Hs4506223/5.0e-130/[O] KOG2908 26S proteasome regulatory complex, subunit RPN9/PSMD13	PTHR10539/1.1E-201/--	NA
CL584.Contig2_All	NA	NA	NA	NA	NA	NA
CL585.Contig1_All	NA	NA	NA	NA	NA	NA
CL585.Contig2_All	NA	NA	NA	NA	NA	NA
CL586.Contig1_All	XP_013412320.1/1.0e-18/PREDICTED: UPF0686 protein C11orf1 homolog [Lingula anatina]	sp|Q2T9Q3|CK001_BOVIN/2.5e-19/UPF0686 protein C11orf1 homolog OS=Bos taurus PE=2 SV=1	NA	NA	PF06608/6.3E-23/Protein of unknown function (DUF1143)	cellular_component:GO:0005634//nucleus;
CL586.Contig2_All	XP_013412320.1/2.4e-16/PREDICTED: UPF0686 protein C11orf1 homolog [Lingula anatina]	sp|Q2T9Q3|CK001_BOVIN/1.4e-13/UPF0686 protein C11orf1 homolog OS=Bos taurus PE=2 SV=1	NA	NA	PF06608/2.3E-16/Protein of unknown function (DUF1143)	cellular_component:GO:0005634//nucleus;
CL587.Contig1_All	NA	NA	NA	NA	NA	NA
CL587.Contig2_All	NA	NA	NA	NA	NA	NA
CL588.Contig1_All	XP_014774531.1/6.3e-66/PREDICTED: transient receptor potential cation channel subfamily M member 4-like, partial [Octopus bimaculoides]	sp|Q8R455|TRPM8_RAT/2.4e-35/Transient receptor potential cation channel subfamily M member 8 OS=Rattus norvegicus GN=Trpm8 PE=1 SV=4	NA	HsM19923842/2.3e-35/[PT] KOG3614 Ca2+/Mg2+-permeable cation channels (LTRPC family)	PF00520/1.0E-11/Ion transport protein	cellular_component:GO:0016021//integral component of membrane;molecular_function:GO:0016787//hydrolase activity;GO:0005262//calcium channel activity;
CL588.Contig2_All	XP_014774531.1/2.2e-55/PREDICTED: transient receptor potential cation channel subfamily M member 4-like, partial [Octopus bimaculoides]	sp|O94759|TRPM2_HUMAN/2.3e-38/Transient receptor potential cation channel subfamily M member 2 OS=Homo sapiens GN=TRPM2 PE=1 SV=2	NA	Hs4507689_1/1.6e-38/[PT] KOG3614 Ca2+/Mg2+-permeable cation channels (LTRPC family)	PF00520/8.7E-12/Ion transport protein	cellular_component:GO:0016021//integral component of membrane;molecular_function:GO:0016787//hydrolase activity;GO:0005262//calcium channel activity;
CL588.Contig3_All	XP_009055754.1/1.2e-64/hypothetical protein LOTGIDRAFT_161660 [Lottia gigantea] >ESO93554.1 hypothetical protein LOTGIDRAFT_161660 [Lottia gigantea]	sp|Q8R4D5|TRPM8_MOUSE/3.8e-36/Transient receptor potential cation channel subfamily M member 8 OS=Mus musculus GN=Trpm8 PE=1 SV=3	NA	HsM19923842/8.9e-35/[PT] KOG3614 Ca2+/Mg2+-permeable cation channels (LTRPC family)	PF00520/2.6E-6/Ion transport protein	cellular_component:GO:0016021//integral component of membrane;molecular_function:GO:0016787//hydrolase activity;GO:0005262//calcium channel activity;
CL588.Contig4_All	XP_014774531.1/3.7e-53/PREDICTED: transient receptor potential cation channel subfamily M member 4-like, partial [Octopus bimaculoides]	sp|Q91YD4|TRPM2_MOUSE/1.6e-37/Transient receptor potential cation channel subfamily M member 2 OS=Mus musculus GN=Trpm2 PE=1 SV=2	NA	Hs4507689_1/1.9e-37/[PT] KOG3614 Ca2+/Mg2+-permeable cation channels (LTRPC family)	PF00520/1.7E-11/Ion transport protein	cellular_component:GO:0016021//integral component of membrane;molecular_function:GO:0016787//hydrolase activity;GO:0005262//calcium channel activity;
CL588.Contig5_All	NA	NA	NA	NA	NA	NA
CL588.Contig6_All	NA	NA	NA	NA	NA	NA
CL588.Contig7_All	XP_014774531.1/5.6e-62/PREDICTED: transient receptor potential cation channel subfamily M member 4-like, partial [Octopus bimaculoides]	sp|O94759|TRPM2_HUMAN/2.9e-44/Transient receptor potential cation channel subfamily M member 2 OS=Homo sapiens GN=TRPM2 PE=1 SV=2	NA	Hs4507689_1/2.1e-44/[PT] KOG3614 Ca2+/Mg2+-permeable cation channels (LTRPC family)	PTHR13800:SF12/6.6E-118/--	cellular_component:GO:0016021//integral component of membrane;molecular_function:GO:0016787//hydrolase activity;GO:0005262//calcium channel activity;
CL589.Contig1_All	NA	NA	NA	NA	NA	NA
CL589.Contig2_All	NA	NA	NA	NA	NA	NA
CL590.Contig1_All	NA	NA	NA	NA	NA	NA
CL590.Contig2_All	NA	NA	NA	NA	NA	NA
CL591.Contig1_All	NA	NA	NA	NA	NA	NA
CL591.Contig2_All	NA	NA	NA	NA	NA	NA
CL592.Contig1_All	NA	NA	NA	NA	NA	NA
CL592.Contig2_All	NA	NA	NA	NA	NA	NA
CL593.Contig1_All	NA	NA	NA	NA	NA	NA
CL593.Contig2_All	NA	NA	NA	NA	NA	NA
CL594.Contig1_All	NA	NA	NA	NA	NA	NA
CL594.Contig2_All	NA	NA	NA	NA	NA	NA
CL595.Contig1_All	XP_013401289.1/8.7e-78/PREDICTED: general transcription factor IIF subunit 2-like [Lingula anatina]	sp|Q03123|T2FB_XENLA/3.5e-60/General transcription factor IIF subunit 2 OS=Xenopus laevis GN=gtf2f2 PE=2 SV=1	NA	Hs4758488/4.7e-59/[K] KOG2905 Transcription initiation factor IIF, small subunit (RAP30)	PF02270/2.6E-16/Transcription initiation factor IIF, beta subunit	biological_process:GO:0006355//regulation of transcription, DNA-templated;GO:0006367//transcription initiation from RNA polymerase II promoter;cellular_component:GO:0005674//transcription factor TFIIF complex;molecular_function:GO:0003677//DNA binding;GO:0005524//ATP binding;GO:0004386//helicase activity;
CL595.Contig2_All	XP_013089312.1/1.8e-19/PREDICTED: general transcription factor IIF subunit 2-like [Biomphalaria glabrata]	sp|P41900|T2FB_DROME/4.7e-17/General transcription factor IIF subunit 2 OS=Drosophila melanogaster GN=TfIIFbeta PE=2 SV=2	NA	7299356/3.4e-17/[K] KOG2905 Transcription initiation factor IIF, small subunit (RAP30)	NA	biological_process:GO:0006355//regulation of transcription, DNA-templated;GO:0006367//transcription initiation from RNA polymerase II promoter;cellular_component:GO:0005674//transcription factor TFIIF complex;molecular_function:GO:0003677//DNA binding;GO:0005524//ATP binding;GO:0004386//helicase activity;
CL596.Contig1_All	NA	NA	NA	NA	NA	NA
CL596.Contig2_All	NA	NA	NA	NA	NA	NA
CL597.Contig1_All	NA	NA	NA	NA	NA	NA
CL597.Contig2_All	NA	NA	NA	NA	NA	NA
CL597.Contig3_All	NA	NA	NA	NA	NA	NA
CL598.Contig1_All	NA	NA	NA	NA	NA	NA
CL598.Contig2_All	XP_005092980.1/8.4e-131/PREDICTED: heterogeneous nuclear ribonucleoprotein H-like [Aplysia californica]	sp|P31943|HNRH1_HUMAN/2.1e-99/Heterogeneous nuclear ribonucleoprotein H OS=Homo sapiens GN=HNRNPH1 PE=1 SV=4	NA	Hs5031753/1.5e-99/[A] KOG4211 Splicing factor hnRNP-F and related RNA-binding proteins	PF14259/5.2E-14/RNA recognition motif (a.k.a. RRM, RBD, or RNP domain)	molecular_function:GO:0003723//RNA binding;
CL598.Contig3_All	XP_005092980.1/6.3e-56/PREDICTED: heterogeneous nuclear ribonucleoprotein H-like [Aplysia californica]	sp|P31942|HNRH3_HUMAN/1.3e-37/Heterogeneous nuclear ribonucleoprotein H3 OS=Homo sapiens GN=HNRNPH3 PE=1 SV=2	NA	Hs14141159/2.4e-38/[A] KOG4211 Splicing factor hnRNP-F and related RNA-binding proteins	SM00360/6.3E-9/RNA recognition motif	NA
CL598.Contig4_All	XP_005092980.1/2.3e-131/PREDICTED: heterogeneous nuclear ribonucleoprotein H-like [Aplysia californica]	sp|P31943|HNRH1_HUMAN/3.8e-104/Heterogeneous nuclear ribonucleoprotein H OS=Homo sapiens GN=HNRNPH1 PE=1 SV=4	NA	Hs5031753/2.7e-104/[A] KOG4211 Splicing factor hnRNP-F and related RNA-binding proteins	PS50102/10.309/Eukaryotic RNA Recognition Motif (RRM) profile.	molecular_function:GO:0003723//RNA binding;
CL598.Contig5_All	XP_005092980.1/5.5e-56/PREDICTED: heterogeneous nuclear ribonucleoprotein H-like [Aplysia californica]	sp|P31942|HNRH3_HUMAN/1.4e-37/Heterogeneous nuclear ribonucleoprotein H3 OS=Homo sapiens GN=HNRNPH3 PE=1 SV=2	NA	Hs14141159/2.1e-38/[A] KOG4211 Splicing factor hnRNP-F and related RNA-binding proteins	PTHR13976/7.3E-54/--	NA
CL599.Contig1_All	NA	NA	NA	NA	NA	NA
CL599.Contig2_All	NA	NA	NA	NA	NA	NA
CL599.Contig3_All	NA	NA	NA	NA	NA	NA
CL600.Contig1_All	NA	NA	NA	NA	NA	NA
CL600.Contig2_All	XP_011665917.1/1.4e-11/PREDICTED: uncharacterized protein LOC105439080 [Strongylocentrotus purpuratus]	NA	NA	NA	NA	NA
CL600.Contig3_All	NA	NA	NA	NA	NA	NA
CL601.Contig1_All	EYC19854.1/4.9e-25/hypothetical protein Y032_0023g752 [Ancylostoma ceylanicum]	NA	NA	NA	NA	NA
CL601.Contig2_All	EYC19854.1/1.1e-25/hypothetical protein Y032_0023g752 [Ancylostoma ceylanicum]	NA	NA	NA	NA	NA
CL601.Contig3_All	EYC19854.1/3.3e-24/hypothetical protein Y032_0023g752 [Ancylostoma ceylanicum]	NA	NA	NA	NA	NA
CL602.Contig1_All	NA	NA	NA	NA	NA	NA
CL602.Contig2_All	NA	NA	NA	NA	NA	NA
CL603.Contig1_All	NA	NA	NA	NA	NA	NA
CL603.Contig2_All	NA	NA	NA	NA	NA	NA
CL604.Contig1_All	NA	NA	NA	NA	NA	NA
CL604.Contig2_All	NA	NA	NA	NA	NA	NA
CL604.Contig3_All	NA	NA	NA	NA	NA	NA
CL604.Contig4_All	XP_005104709.2/8.0e-25/PREDICTED: zinc metalloproteinase nas-15-like [Aplysia californica]	sp|P98068|SPAN_STRPU/1.8e-18/Protein SpAN OS=Strongylocentrotus purpuratus GN=SPAN PE=2 SV=1	NA	CE19649/1.4e-17/[O] KOG3714 Meprin A metalloprotease	PTHR10127/6.6E-35/--	molecular_function:GO:0004222//metalloendopeptidase activity;GO:0008270//zinc ion binding;
CL604.Contig5_All	XP_013381370.1/1.3e-44/PREDICTED: balbiani ring protein 3-like [Lingula anatina]	sp|P98068|SPAN_STRPU/1.9e-34/Protein SpAN OS=Strongylocentrotus purpuratus GN=SPAN PE=2 SV=1	NA	7301198/1.5e-28/[O] KOG3714 Meprin A metalloprotease	PR00480/1.54E-21/Astacin family signature	molecular_function:GO:0004222//metalloendopeptidase activity;GO:0008270//zinc ion binding;
CL605.Contig1_All	NA	NA	NA	NA	NA	NA
CL605.Contig2_All	XP_012554931.1/1.5e-22/PREDICTED: transcription initiation factor TFIID subunit 1-like, partial [Hydra vulgaris]	NA	NA	NA	NA	NA
CL605.Contig3_All	XP_017158621.1/5.8e-07/PREDICTED: band 4.1-like protein 3 isoform X9 [Poecilia reticulata]	NA	NA	NA	NA	NA
CL606.Contig1_All	XP_005091795.1/5.5e-208/PREDICTED: formin-like protein CG32138 isoform X1 [Aplysia californica]	sp|Q9VUC6|Y2138_DROME/5.9e-127/Formin-like protein CG32138 OS=Drosophila melanogaster GN=CG32138 PE=1 SV=3	NA	7294416/4.6e-129/[TZ] KOG1923 Rac1 GTPase effector FRL	PTHR23213:SF225/2.8E-227/--	biological_process:GO:0030036//actin cytoskeleton organization;GO:0008360//regulation of cell shape;molecular_function:GO:0003779//actin binding;GO:0017048//Rho GTPase binding;
CL606.Contig2_All	XP_005091797.1/1.0e-28/PREDICTED: formin-like protein CG32138 isoform X3 [Aplysia californica]	sp|Q9VUC6|Y2138_DROME/1.4e-16/Formin-like protein CG32138 OS=Drosophila melanogaster GN=CG32138 PE=1 SV=3	NA	7294416/1.0e-16/[TZ] KOG1923 Rac1 GTPase effector FRL	PS51444/13.107/Formin homology-2 (FH2) domain profile.	biological_process:GO:0030036//actin cytoskeleton organization;GO:0008360//regulation of cell shape;molecular_function:GO:0003779//actin binding;GO:0017048//Rho GTPase binding;
CL607.Contig1_All	NA	NA	NA	NA	NA	NA
CL607.Contig2_All	NA	NA	NA	NA	NA	NA
CL607.Contig3_All	NA	NA	NA	NA	NA	NA
CL608.Contig1_All	NA	NA	NA	NA	NA	NA
CL608.Contig2_All	NA	NA	NA	NA	NA	NA
CL609.Contig1_All	XP_012939445.1/2.0e-31/PREDICTED: serine/arginine repetitive matrix protein 2-like [Aplysia californica]	NA	NA	NA	NA	NA
CL609.Contig2_All	XP_012939445.1/0.0e+00/PREDICTED: serine/arginine repetitive matrix protein 2-like [Aplysia californica]	sp|Q6IE24|UBP54_RAT/1.1e-115/Inactive ubiquitin carboxyl-terminal hydrolase 54 OS=Rattus norvegicus GN=Usp54 PE=1 SV=2	NA	7290443/3.1e-75/[O] KOG1887 Ubiquitin carboxyl-terminal hydrolase	PS50235/22.937/Ubiquitin specific protease (USP) domain profile.	NA
CL609.Contig3_All	NA	NA	NA	NA	NA	NA
CL610.Contig1_All	NA	NA	NA	NA	NA	NA
CL610.Contig2_All	NA	NA	NA	NA	NA	NA
CL611.Contig1_All	XP_005090786.1/1.3e-114/PREDICTED: egl nine homolog 1-like [Aplysia californica]	sp|Q9GZT9|EGLN1_HUMAN/3.5e-85/Egl nine homolog 1 OS=Homo sapiens GN=EGLN1 PE=1 SV=1	NA	Hs13489073/2.5e-85/[T] KOG3710 EGL-Nine (EGLN) protein	PS50865/11.274/Zinc finger MYND-type profile.	biological_process:GO:0006879//cellular iron ion homeostasis;GO:0060412//ventricular septum morphogenesis;GO:0043433//negative regulation of DNA binding transcription factor activity;GO:0055008//cardiac muscle tissue morphogenesis;GO:0032364//oxygen homeostasis;GO:0060711//labyrinthine layer development;GO:0071731//response to nitric oxide;GO:0018401//peptidyl-proline hydroxylation to 4-hydroxy-L…
CL611.Contig2_All	XP_005090786.1/3.9e-49/PREDICTED: egl nine homolog 1-like [Aplysia californica]	sp|Q9H6Z9|EGLN3_HUMAN/1.3e-46/Egl nine homolog 3 OS=Homo sapiens GN=EGLN3 PE=1 SV=1	NA	Hs11545787/9.5e-47/[T] KOG3710 EGL-Nine (EGLN) protein	PTHR12907/4.2E-74/--	molecular_function:GO:0016705//oxidoreductase activity, acting on paired donors, with incorporation or reduction of molecular oxygen;GO:0005506//iron ion binding;GO:0031418//L-ascorbic acid binding;
CL611.Contig3_All	XP_005090786.1/1.0e-14/PREDICTED: egl nine homolog 1-like [Aplysia californica]	sp|Q91YE3|EGLN1_MOUSE/7.1e-10/Egl nine homolog 1 OS=Mus musculus GN=Egln1 PE=1 SV=2	NA	Hs13489073/4.4e-09/[T] KOG3710 EGL-Nine (EGLN) protein	PTHR12907/7.6E-19/--	molecular_function:GO:0016705//oxidoreductase activity, acting on paired donors, with incorporation or reduction of molecular oxygen;GO:0005506//iron ion binding;GO:0031418//L-ascorbic acid binding;
CL612.Contig1_All	NA	NA	NA	NA	NA	NA
CL612.Contig2_All	NA	NA	NA	NA	NA	NA
CL613.Contig1_All	NA	NA	NA	NA	NA	NA
CL613.Contig2_All	NA	NA	NA	NA	NA	NA
CL613.Contig3_All	NA	NA	NA	NA	NA	NA
CL614.Contig1_All	KOF70144.1/3.3e-07/hypothetical protein OCBIM_22003491mg [Octopus bimaculoides]	NA	NA	NA	NA	NA
CL614.Contig2_All	NA	NA	NA	NA	NA	NA
CL615.Contig1_All	XP_005108891.2/1.3e-142/PREDICTED: protein vav-like [Aplysia californica]	sp|Q60992|VAV2_MOUSE/6.3e-41/Guanine nucleotide exchange factor VAV2 OS=Mus musculus GN=Vav2 PE=1 SV=1	NA	Hs4507871/9.8e-36/[T] KOG2996 Rho guanine nucleotide exchange factor VAV3	PS50003/8.421/PH domain profile.	biological_process:GO:0035023//regulation of Rho protein signal transduction;GO:0035556//intracellular signal transduction;cellular_component:GO:0005622//intracellular;molecular_function:GO:0005089//Rho guanyl-nucleotide exchange factor activity;
CL615.Contig2_All	XP_012934911.1/0.0e+00/PREDICTED: guanine nucleotide exchange factor VAV3-like [Aplysia californica]	sp|Q60992|VAV2_MOUSE/1.1e-142/Guanine nucleotide exchange factor VAV2 OS=Mus musculus GN=Vav2 PE=1 SV=1	NA	Hs4507871/2.9e-137/[T] KOG2996 Rho guanine nucleotide exchange factor VAV3	PS50002/8.864/Src homology 3 (SH3) domain profile.	biological_process:GO:0035023//regulation of Rho protein signal transduction;GO:0035556//intracellular signal transduction;cellular_component:GO:0005622//intracellular;molecular_function:GO:0005089//Rho guanyl-nucleotide exchange factor activity;
CL615.Contig3_All	XP_012934911.1/8.1e-16/PREDICTED: guanine nucleotide exchange factor VAV3-like [Aplysia californica]	NA	NA	NA	NA	NA
CL616.Contig1_All	NA	NA	NA	NA	NA	NA
CL616.Contig2_All	NA	NA	NA	NA	NA	NA
CL617.Contig1_All	NA	NA	NA	NA	NA	NA
CL617.Contig2_All	NA	NA	NA	NA	NA	NA
CL618.Contig1_All	NA	NA	NA	NA	PF04886/6.4E-7/PT repeat	NA
CL618.Contig2_All	NA	NA	NA	NA	NA	NA
CL619.Contig1_All	XP_009054797.1/8.7e-16/hypothetical protein LOTGIDRAFT_161214 [Lottia gigantea] >ESO94513.1 hypothetical protein LOTGIDRAFT_161214 [Lottia gigantea]	NA	NA	NA	NA	NA
CL619.Contig2_All	XP_009054797.1/9.9e-16/hypothetical protein LOTGIDRAFT_161214 [Lottia gigantea] >ESO94513.1 hypothetical protein LOTGIDRAFT_161214 [Lottia gigantea]	NA	NA	NA	NA	NA
CL619.Contig3_All	NA	NA	NA	NA	NA	NA
CL620.Contig1_All	XP_012936458.1/0.0e+00/PREDICTED: LOW QUALITY PROTEIN: golgin subfamily B member 1-like [Aplysia californica]	sp|Q96N16|JKIP1_HUMAN/2.0e-24/Janus kinase and microtubule-interacting protein 1 OS=Homo sapiens GN=JAKMIP1 PE=1 SV=1	NA	Hs15313972/1.5e-18/[Z] KOG0161 Myosin class II heavy chain	PF16034/1.1E-21/JAKMIP CC3 domain	NA
CL620.Contig2_All	XP_013089282.1/4.6e-19/PREDICTED: golgin subfamily B member 1-like isoform X5 [Biomphalaria glabrata]	NA	NA	NA	NA	NA
CL620.Contig3_All	NA	NA	NA	NA	NA	NA
CL621.Contig1_All	NA	NA	NA	NA	NA	NA
CL621.Contig2_All	NA	NA	NA	NA	NA	NA
CL622.Contig1_All	NA	NA	NA	NA	NA	NA
CL622.Contig2_All	NA	NA	NA	NA	NA	NA
CL623.Contig1_All	NA	NA	NA	NA	NA	NA
CL623.Contig2_All	NA	NA	NA	NA	NA	NA
CL624.Contig1_All	NA	NA	NA	NA	NA	NA
CL624.Contig2_All	NA	NA	NA	NA	NA	NA
CL625.Contig1_All	NA	NA	NA	NA	NA	NA
CL625.Contig2_All	NA	NA	NA	NA	NA	NA
CL626.Contig1_All	NA	NA	NA	NA	NA	NA
CL626.Contig2_All	NA	NA	NA	NA	NA	NA
CL627.Contig1_All	NA	NA	NA	NA	NA	NA
CL627.Contig2_All	NA	NA	NA	NA	NA	NA
CL627.Contig3_All	NA	NA	NA	NA	NA	NA
CL628.Contig1_All	OXA52460.1/4.2e-06/hypothetical protein Fcan01_12360, partial [Folsomia candida]	NA	NA	NA	NA	NA
CL628.Contig2_All	NA	NA	NA	NA	NA	NA
CL629.Contig1_All	NA	NA	NA	NA	NA	NA
CL629.Contig2_All	NA	NA	NA	NA	NA	NA
CL630.Contig1_All	NA	NA	NA	NA	NA	NA
CL630.Contig2_All	NA	NA	NA	NA	NA	NA
CL631.Contig1_All	XP_021362060.1/5.1e-104/muscleblind-like protein 1 isoform X10 [Mizuhopecten yessoensis]	sp|Q5ZKW9|MBNL1_CHICK/3.3e-68/Muscleblind-like protein 1 OS=Gallus gallus GN=MBNL1 PE=2 SV=1	NA	Hs21464125/3.4e-67/[K] KOG2494 C3H1-type Zn-finger protein	PTHR12675:SF5/1.2E-98/--	molecular_function:GO:0046872//metal ion binding;
CL631.Contig2_All	XP_021362063.1/3.6e-73/muscleblind-like protein isoform X13 [Mizuhopecten yessoensis]	sp|O16011|MBL_DROME/1.5e-36/Protein muscleblind OS=Drosophila melanogaster GN=mbl PE=2 SV=2	NA	7302806/1.1e-36/[K] KOG2494 C3H1-type Zn-finger protein	SM00356/1.9/zinc finger	NA
CL631.Contig3_All	XP_021362061.1/6.5e-67/muscleblind-like protein isoform X11 [Mizuhopecten yessoensis]	sp|O16011|MBL_DROME/1.5e-36/Protein muscleblind OS=Drosophila melanogaster GN=mbl PE=2 SV=2	NA	7302806/1.1e-36/[K] KOG2494 C3H1-type Zn-finger protein	SM00356/1.9/zinc finger	NA
CL631.Contig4_All	XP_021362061.1/1.2e-65/muscleblind-like protein isoform X11 [Mizuhopecten yessoensis]	sp|O16011|MBL_DROME/1.9e-36/Protein muscleblind OS=Drosophila melanogaster GN=mbl PE=2 SV=2	NA	7302806/1.4e-36/[K] KOG2494 C3H1-type Zn-finger protein	SM00356/1.9/zinc finger	NA
CL631.Contig5_All	XP_021362062.1/4.2e-66/muscleblind-like protein isoform X12 [Mizuhopecten yessoensis]	sp|O16011|MBL_DROME/8.6e-37/Protein muscleblind OS=Drosophila melanogaster GN=mbl PE=2 SV=2	NA	7302806/6.2e-37/[K] KOG2494 C3H1-type Zn-finger protein	SM00356/1.9/zinc finger	NA
CL631.Contig6_All	XP_021362056.1/8.2e-105/muscleblind-like protein 1 isoform X7 [Mizuhopecten yessoensis]	sp|Q9JKP5|MBNL1_MOUSE/1.2e-65/Muscleblind-like protein 1 OS=Mus musculus GN=Mbnl1 PE=1 SV=1	NA	Hs10518340/1.5e-65/[K] KOG2494 C3H1-type Zn-finger protein	PTHR12675/1.7E-97/--	NA
CL631.Contig7_All	XP_021362058.1/8.0e-105/muscleblind-like protein 1 isoform X8 [Mizuhopecten yessoensis]	sp|Q5ZKW9|MBNL1_CHICK/2.5e-68/Muscleblind-like protein 1 OS=Gallus gallus GN=MBNL1 PE=2 SV=1	NA	Hs10518340/3.5e-67/[K] KOG2494 C3H1-type Zn-finger protein	SM00356/1.9/zinc finger	NA
CL631.Contig8_All	XP_021362068.1/2.2e-49/protein muscleblind-like isoform X18 [Mizuhopecten yessoensis]	sp|O16011|MBL_DROME/1.4e-37/Protein muscleblind OS=Drosophila melanogaster GN=mbl PE=2 SV=2	NA	7302806/1.0e-37/[K] KOG2494 C3H1-type Zn-finger protein	NA	NA
CL631.Contig9_All	XP_021362062.1/1.0e-64/muscleblind-like protein isoform X12 [Mizuhopecten yessoensis]	sp|O16011|MBL_DROME/9.6e-36/Protein muscleblind OS=Drosophila melanogaster GN=mbl PE=2 SV=2	NA	7302806/7.0e-36/[K] KOG2494 C3H1-type Zn-finger protein	SM00356/1.9/zinc finger	NA
CL631.Contig10_All	XP_021362056.1/3.3e-106/muscleblind-like protein 1 isoform X7 [Mizuhopecten yessoensis]	sp|Q5ZKW9|MBNL1_CHICK/9.8e-68/Muscleblind-like protein 1 OS=Gallus gallus GN=MBNL1 PE=2 SV=1	NA	Hs10518340/4.6e-67/[K] KOG2494 C3H1-type Zn-finger protein	SM00356/6.8E-4/zinc finger	NA
CL631.Contig11_All	XP_021362056.1/3.9e-107/muscleblind-like protein 1 isoform X7 [Mizuhopecten yessoensis]	sp|Q9JKP5|MBNL1_MOUSE/4.9e-67/Muscleblind-like protein 1 OS=Mus musculus GN=Mbnl1 PE=1 SV=1	NA	Hs10518340/2.7e-67/[K] KOG2494 C3H1-type Zn-finger protein	PS50103/9.779/Zinc finger C3H1-type profile.	NA
CL631.Contig12_All	XP_021362067.1/2.4e-66/protein muscleblind-like isoform X17 [Mizuhopecten yessoensis]	sp|O16011|MBL_DROME/1.7e-37/Protein muscleblind OS=Drosophila melanogaster GN=mbl PE=2 SV=2	NA	7302806/1.2e-37/[K] KOG2494 C3H1-type Zn-finger protein	SM00356/1.9/zinc finger	NA
CL631.Contig13_All	XP_021362063.1/7.1e-75/muscleblind-like protein isoform X13 [Mizuhopecten yessoensis]	sp|O16011|MBL_DROME/7.3e-37/Protein muscleblind OS=Drosophila melanogaster GN=mbl PE=2 SV=2	NA	7302806/5.3e-37/[K] KOG2494 C3H1-type Zn-finger protein	SM00356/1.9/zinc finger	NA
CL631.Contig14_All	XP_021362063.1/1.3e-75/muscleblind-like protein isoform X13 [Mizuhopecten yessoensis]	sp|O16011|MBL_DROME/1.5e-36/Protein muscleblind OS=Drosophila melanogaster GN=mbl PE=2 SV=2	NA	7302806/1.1e-36/[K] KOG2494 C3H1-type Zn-finger protein	SM00356/1.9/zinc finger	NA
CL631.Contig15_All	XP_021362063.1/1.4e-74/muscleblind-like protein isoform X13 [Mizuhopecten yessoensis]	sp|O16011|MBL_DROME/1.4e-36/Protein muscleblind OS=Drosophila melanogaster GN=mbl PE=2 SV=2	NA	7302806/1.1e-36/[K] KOG2494 C3H1-type Zn-finger protein	SM00356/1.9/zinc finger	NA
CL631.Contig16_All	XP_021362058.1/1.0e-72/muscleblind-like protein 1 isoform X8 [Mizuhopecten yessoensis]	sp|Q8C181|MBNL2_MOUSE/3.8e-45/Muscleblind-like protein 2 OS=Mus musculus GN=Mbnl2 PE=2 SV=2	NA	Hs21464125/4.0e-44/[K] KOG2494 C3H1-type Zn-finger protein	PTHR12675:SF5/5.8E-78/--	molecular_function:GO:0046872//metal ion binding;
CL631.Contig17_All	XP_021362063.1/1.5e-72/muscleblind-like protein isoform X13 [Mizuhopecten yessoensis]	sp|O16011|MBL_DROME/8.1e-36/Protein muscleblind OS=Drosophila melanogaster GN=mbl PE=2 SV=2	NA	7302806/5.9e-36/[K] KOG2494 C3H1-type Zn-finger protein	SM00356/1.9/zinc finger	NA
CL631.Contig18_All	XP_019923852.1/5.5e-74/PREDICTED: muscleblind-like protein 1 isoform X10 [Crassostrea gigas]	sp|Q8C181|MBNL2_MOUSE/4.0e-42/Muscleblind-like protein 2 OS=Mus musculus GN=Mbnl2 PE=2 SV=2	NA	Hs21464125/1.9e-41/[K] KOG2494 C3H1-type Zn-finger protein	PS50103/9.779/Zinc finger C3H1-type profile.	NA
CL631.Contig19_All	XP_021362067.1/2.6e-65/protein muscleblind-like isoform X17 [Mizuhopecten yessoensis]	sp|O16011|MBL_DROME/1.7e-37/Protein muscleblind OS=Drosophila melanogaster GN=mbl PE=2 SV=2	NA	7302806/1.2e-37/[K] KOG2494 C3H1-type Zn-finger protein	SM00356/1.9/zinc finger	NA
CL631.Contig20_All	XP_021362068.1/3.9e-73/protein muscleblind-like isoform X18 [Mizuhopecten yessoensis]	sp|O16011|MBL_DROME/1.4e-37/Protein muscleblind OS=Drosophila melanogaster GN=mbl PE=2 SV=2	NA	7302806/1.0e-37/[K] KOG2494 C3H1-type Zn-finger protein	SM00356/1.9/zinc finger	NA
CL631.Contig21_All	XP_021362068.1/3.0e-72/protein muscleblind-like isoform X18 [Mizuhopecten yessoensis]	sp|O16011|MBL_DROME/1.3e-37/Protein muscleblind OS=Drosophila melanogaster GN=mbl PE=2 SV=2	NA	7302806/9.6e-38/[K] KOG2494 C3H1-type Zn-finger protein	SM00356/1.9/zinc finger	NA
CL631.Contig22_All	XP_021362068.1/2.7e-73/protein muscleblind-like isoform X18 [Mizuhopecten yessoensis]	sp|O16011|MBL_DROME/1.3e-37/Protein muscleblind OS=Drosophila melanogaster GN=mbl PE=2 SV=2	NA	7302806/9.5e-38/[K] KOG2494 C3H1-type Zn-finger protein	SM00356/1.9/zinc finger	NA
CL631.Contig23_All	XP_021362068.1/7.1e-74/protein muscleblind-like isoform X18 [Mizuhopecten yessoensis]	sp|O16011|MBL_DROME/2.9e-37/Protein muscleblind OS=Drosophila melanogaster GN=mbl PE=2 SV=2	NA	7302806/2.1e-37/[K] KOG2494 C3H1-type Zn-finger protein	SM00356/1.9/zinc finger	NA
CL631.Contig24_All	XP_021362056.1/5.2e-104/muscleblind-like protein 1 isoform X7 [Mizuhopecten yessoensis]	sp|Q5ZKW9|MBNL1_CHICK/2.6e-68/Muscleblind-like protein 1 OS=Gallus gallus GN=MBNL1 PE=2 SV=1	NA	Hs10518340/2.7e-67/[K] KOG2494 C3H1-type Zn-finger protein	PTHR12675:SF5/1.3E-98/--	NA
CL631.Contig25_All	XP_021362068.1/6.4e-75/protein muscleblind-like isoform X18 [Mizuhopecten yessoensis]	sp|O16011|MBL_DROME/5.0e-37/Protein muscleblind OS=Drosophila melanogaster GN=mbl PE=2 SV=2	NA	7302806/3.6e-37/[K] KOG2494 C3H1-type Zn-finger protein	SM00356/1.9/zinc finger	NA
CL631.Contig26_All	XP_021362068.1/3.4e-74/protein muscleblind-like isoform X18 [Mizuhopecten yessoensis]	sp|O16011|MBL_DROME/2.4e-37/Protein muscleblind OS=Drosophila melanogaster GN=mbl PE=2 SV=2	NA	7302806/1.8e-37/[K] KOG2494 C3H1-type Zn-finger protein	SM00356/1.9/zinc finger	NA
CL632.Contig1_All	XP_005102247.1/1.1e-264/PREDICTED: pre-mRNA-processing factor 40 homolog A-like isoform X2 [Aplysia californica]	sp|Q9R1C7|PR40A_MOUSE/1.2e-175/Pre-mRNA-processing factor 40 homolog A OS=Mus musculus GN=Prpf40a PE=1 SV=1	NA	7295860/6.7e-160/[A] KOG0152 Spliceosomal protein FBP11/Splicing factor PRP40	PS50020/13.24/WW/rsp5/WWP domain profile.	NA
CL632.Contig2_All	XP_005102247.1/1.1e-253/PREDICTED: pre-mRNA-processing factor 40 homolog A-like isoform X2 [Aplysia californica]	sp|Q9R1C7|PR40A_MOUSE/6.0e-172/Pre-mRNA-processing factor 40 homolog A OS=Mus musculus GN=Prpf40a PE=1 SV=1	NA	7295860/6.6e-160/[A] KOG0152 Spliceosomal protein FBP11/Splicing factor PRP40	PS51676/8.397/FF domain profile.	NA
CL632.Contig3_All	XP_005102247.1/1.4e-258/PREDICTED: pre-mRNA-processing factor 40 homolog A-like isoform X2 [Aplysia californica]	sp|Q9R1C7|PR40A_MOUSE/3.8e-168/Pre-mRNA-processing factor 40 homolog A OS=Mus musculus GN=Prpf40a PE=1 SV=1	NA	7295860/2.0e-158/[A] KOG0152 Spliceosomal protein FBP11/Splicing factor PRP40	PS50020/13.24/WW/rsp5/WWP domain profile.	NA
CL633.Contig1_All	XP_011433608.1/8.3e-242/PREDICTED: CAP-Gly domain-containing linker protein 1 isoform X10 [Crassostrea gigas]	sp|O42184|CLIP1_CHICK/4.2e-70/CAP-Gly domain-containing linker protein 1 OS=Gallus gallus GN=CLIP1 PE=2 SV=1	NA	Hs4506751/6.2e-71/[ZR] KOG4568 Cytoskeleton-associated protein and related proteins	SM01052/0.51/--	NA
CL633.Contig2_All	XP_005102477.2/2.8e-183/PREDICTED: CAP-Gly domain-containing linker protein 2-like [Aplysia californica]	sp|P30622|CLIP1_HUMAN/1.3e-57/CAP-Gly domain-containing linker protein 1 OS=Homo sapiens GN=CLIP1 PE=1 SV=2	NA	Hs4506751/2.7e-60/[ZR] KOG4568 Cytoskeleton-associated protein and related proteins	PS00845/-/CAP-Gly domain signature.	NA
CL633.Contig3_All	XP_011433602.1/2.5e-100/PREDICTED: CAP-Gly domain-containing linker protein 1 isoform X4 [Crassostrea gigas]	sp|P30622|CLIP1_HUMAN/2.2e-34/CAP-Gly domain-containing linker protein 1 OS=Homo sapiens GN=CLIP1 PE=1 SV=2	NA	Hs4506751/1.6e-34/[ZR] KOG4568 Cytoskeleton-associated protein and related proteins	PTHR18916:SF44/6.8E-56/--	NA
CL633.Contig4_All	XP_005102477.2/1.9e-221/PREDICTED: CAP-Gly domain-containing linker protein 2-like [Aplysia californica]	sp|Q9JK25|CLIP1_RAT/3.0e-96/CAP-Gly domain-containing linker protein 1 OS=Rattus norvegicus GN=Clip1 PE=1 SV=2	NA	Hs4506751/6.3e-96/[ZR] KOG4568 Cytoskeleton-associated protein and related proteins	PS50245/17.355/CAP-Gly domain profile.	NA
CL633.Contig5_All	XP_019924638.1/4.5e-273/PREDICTED: CAP-Gly domain-containing linker protein 1 isoform X13 [Crassostrea gigas]	sp|P30622|CLIP1_HUMAN/1.2e-94/CAP-Gly domain-containing linker protein 1 OS=Homo sapiens GN=CLIP1 PE=1 SV=2	NA	Hs4506751/2.5e-97/[ZR] KOG4568 Cytoskeleton-associated protein and related proteins	PS50245/17.355/CAP-Gly domain profile.	NA
CL633.Contig6_All	XP_019924638.1/1.9e-275/PREDICTED: CAP-Gly domain-containing linker protein 1 isoform X13 [Crassostrea gigas]	sp|O42184|CLIP1_CHICK/7.5e-93/CAP-Gly domain-containing linker protein 1 OS=Gallus gallus GN=CLIP1 PE=2 SV=1	NA	Hs4506751/1.7e-94/[ZR] KOG4568 Cytoskeleton-associated protein and related proteins	PS00845/-/CAP-Gly domain signature.	NA
CL633.Contig7_All	NA	NA	NA	NA	NA	NA
CL633.Contig8_All	XP_011433610.1/9.1e-112/PREDICTED: CAP-Gly domain-containing linker protein 1 isoform X12 [Crassostrea gigas]	sp|O42184|CLIP1_CHICK/1.0e-59/CAP-Gly domain-containing linker protein 1 OS=Gallus gallus GN=CLIP1 PE=2 SV=1	NA	Hs4506751/4.7e-59/[ZR] KOG4568 Cytoskeleton-associated protein and related proteins	PTHR18916/3.5E-79/--	NA
CL633.Contig9_All	XP_011433616.1/4.1e-82/PREDICTED: CAP-Gly domain-containing linker protein 1 isoform X19 [Crassostrea gigas]	sp|Q922J3|CLIP1_MOUSE/3.8e-37/CAP-Gly domain-containing linker protein 1 OS=Mus musculus GN=Clip1 PE=1 SV=1	NA	Hs4506751/1.2e-35/[ZR] KOG4568 Cytoskeleton-associated protein and related proteins	PTHR18916:SF44/2.2E-57/--	NA
CL634.Contig1_All	NA	NA	NA	NA	NA	NA
CL634.Contig2_All	NA	NA	NA	NA	NA	NA
CL635.Contig1_All	XP_005103978.1/3.7e-215/PREDICTED: pleiotropic regulator 1-like [Aplysia californica]	sp|Q2KID6|PLRG1_BOVIN/5.7e-173/Pleiotropic regulator 1 OS=Bos taurus GN=PLRG1 PE=2 SV=1	NA	7292737/3.5e-180/[A] KOG0285 Pleiotropic regulator 1	PS50082/10.943/Trp-Asp (WD) repeats profile.	NA
CL635.Contig2_All	NA	NA	NA	NA	NA	NA
CL636.Contig1_All	XP_013095816.1/6.0e-125/PREDICTED: arf-GAP with coiled-coil, ANK repeat and PH domain-containing protein 2-like isoform X2 [Biomphalaria glabrata]	sp|Q5FVC7|ACAP2_RAT/8.8e-94/Arf-GAP with coiled-coil, ANK repeat and PH domain-containing protein 2 OS=Rattus norvegicus GN=Acap2 PE=1 SV=1	NA	Hs17977656/1.2e-87/[T] KOG0521 Putative GTPase activating proteins (GAPs)	PS50003/9.874/PH domain profile.	NA
CL636.Contig2_All	XP_012945773.1/1.0e-48/PREDICTED: arf-GAP with coiled-coil, ANK repeat and PH domain-containing protein 2-like, partial [Aplysia californica]	sp|Q5FVC7|ACAP2_RAT/5.4e-28/Arf-GAP with coiled-coil, ANK repeat and PH domain-containing protein 2 OS=Rattus norvegicus GN=Acap2 PE=1 SV=1	NA	Hs22044335/1.8e-25/[T] KOG0521 Putative GTPase activating proteins (GAPs)	PTHR14248:SF30/1.7E-12/--	NA
CL637.Contig1_All	XP_021360489.1/9.9e-73/UPF0469 protein KIAA0907-like isoform X4 [Mizuhopecten yessoensis]	sp|Q2NLB0|K0907_XENLA/1.0e-58/UPF0469 protein KIAA0907 homolog OS=Xenopus laevis PE=2 SV=1	NA	At1g20920/2.0e-08/[A] KOG0334 RNA helicase	NA	NA
CL637.Contig2_All	XP_012946847.1/3.2e-21/PREDICTED: proline-rich protein 36-like, partial [Aplysia californica]	NA	NA	NA	NA	NA
CL637.Contig3_All	XP_012946847.1/3.7e-30/PREDICTED: proline-rich protein 36-like, partial [Aplysia californica]	NA	NA	NA	NA	NA
CL637.Contig4_All	XP_012946847.1/1.2e-26/PREDICTED: proline-rich protein 36-like, partial [Aplysia californica]	NA	NA	NA	NA	NA
CL637.Contig5_All	XP_012946847.1/4.3e-86/PREDICTED: proline-rich protein 36-like, partial [Aplysia californica]	sp|Q5ZL54|K0907_CHICK/1.2e-45/UPF0469 protein KIAA0907 homolog OS=Gallus gallus GN=RCJMB04_7l9 PE=2 SV=1	NA	At5g51300/5.1e-06/[A] KOG0119 Splicing factor 1/branch point binding protein (RRM superfamily)	PTHR15744/9.5E-73/--	NA
CL637.Contig6_All	XP_012946847.1/2.4e-84/PREDICTED: proline-rich protein 36-like, partial [Aplysia californica]	sp|Q5ZL54|K0907_CHICK/6.6e-44/UPF0469 protein KIAA0907 homolog OS=Gallus gallus GN=RCJMB04_7l9 PE=2 SV=1	NA	At5g51300/5.2e-06/[A] KOG0119 Splicing factor 1/branch point binding protein (RRM superfamily)	PTHR15744/4.5E-69/--	NA
CL638.Contig1_All	XP_005101805.1/8.6e-08/PREDICTED: uncharacterized protein LOC101857346 isoform X1 [Aplysia californica] >XP_012939941.1 PREDICTED: uncharacterized protein LOC101857346 isoform X2 [Aplysia californica]	NA	NA	NA	PF00822/5.1E-10/PMP-22/EMP/MP20/Claudin family	NA
CL638.Contig2_All	XP_005101805.1/4.3e-08/PREDICTED: uncharacterized protein LOC101857346 isoform X1 [Aplysia californica] >XP_012939941.1 PREDICTED: uncharacterized protein LOC101857346 isoform X2 [Aplysia californica]	NA	NA	NA	PF00822/5.1E-10/PMP-22/EMP/MP20/Claudin family	NA
CL639.Contig1_All	NA	NA	NA	NA	NA	NA
CL639.Contig2_All	NA	NA	NA	NA	NA	NA
CL640.Contig1_All	NA	NA	NA	NA	NA	NA
CL640.Contig2_All	XP_019536923.1/2.7e-25/PREDICTED: mucin-2-like [Aedes albopictus]	NA	NA	NA	NA	NA
CL640.Contig3_All	XP_019536923.1/2.3e-06/PREDICTED: mucin-2-like [Aedes albopictus]	NA	NA	NA	NA	NA
CL640.Contig4_All	XP_019536923.1/8.8e-07/PREDICTED: mucin-2-like [Aedes albopictus]	NA	NA	NA	NA	NA
CL640.Contig5_All	NA	NA	NA	NA	NA	NA
CL641.Contig1_All	XP_004183400.1/1.0e-05/Late histone H1, putative [Entamoeba invadens IP1] >ELP84054.1 Late histone H1, putative [Entamoeba invadens IP1]	NA	NA	NA	NA	NA
CL641.Contig2_All	NA	NA	NA	NA	NA	NA
CL642.Contig1_All	NA	NA	NA	NA	NA	NA
CL642.Contig2_All	NA	NA	NA	NA	NA	NA
CL643.Contig1_All	XP_011432083.1/3.6e-108/PREDICTED: putative ferric-chelate reductase 1 isoform X3 [Crassostrea gigas]	sp|Q8K385|FRRS1_MOUSE/1.1e-61/Ferric-chelate reductase 1 OS=Mus musculus GN=FRRS1 PE=1 SV=1	NA	7303004/7.1e-55/[T] KOG4293 Predicted membrane protein, contains DoH and Cytochrome b-561/ferric reductase transmembrane domains	SM00664/9.7E-5/Possible catecholamine-binding domain present in a variety of eukaryotic proteins.	NA
CL643.Contig2_All	XP_022316926.1/4.0e-17/putative ferric-chelate reductase 1 isoform X1 [Crassostrea virginica] >XP_022316927.1 putative ferric-chelate reductase 1 isoform X1 [Crassostrea virginica] >XP_022316928.1 putative ferric-chelate reductase 1 isoform X1 [Crassostrea virginica]	sp|Q6ZNA5|FRRS1_HUMAN/6.0e-07/Ferric-chelate reductase 1 OS=Homo sapiens GN=FRRS1 PE=2 SV=2	NA	NA	PTHR23130/3.3E-27/--	NA
CL644.Contig1_All	XP_013060797.1/1.5e-94/PREDICTED: LOW QUALITY PROTEIN: 40S ribosomal protein S8-like [Biomphalaria glabrata]	sp|Q90YR6|RS8_ICTPU/1.3e-84/40S ribosomal protein S8 OS=Ictalurus punctatus GN=rps8 PE=2 SV=3	NA	Hs4506743/1.8e-83/[J] KOG3283 40S ribosomal protein S8	PS01193/-/Ribosomal protein S8e signature.	biological_process:GO:0006412//translation;cellular_component:GO:0005840//ribosome;molecular_function:GO:0003735//structural constituent of ribosome;
CL644.Contig2_All	XP_005103315.1/1.2e-90/PREDICTED: 40S ribosomal protein S8-like [Aplysia californica]	sp|O76756|RS8_APIME/5.1e-80/40S ribosomal protein S8 OS=Apis mellifera GN=RpS8 PE=2 SV=2	NA	Hs4506743/3.5e-78/[J] KOG3283 40S ribosomal protein S8	PS01193/-/Ribosomal protein S8e signature.	biological_process:GO:0006412//translation;cellular_component:GO:0005840//ribosome;molecular_function:GO:0003735//structural constituent of ribosome;
CL644.Contig3_All	XP_013060797.1/7.8e-95/PREDICTED: LOW QUALITY PROTEIN: 40S ribosomal protein S8-like [Biomphalaria glabrata]	sp|Q90YR6|RS8_ICTPU/6.9e-85/40S ribosomal protein S8 OS=Ictalurus punctatus GN=rps8 PE=2 SV=3	NA	Hs4506743/9.5e-84/[J] KOG3283 40S ribosomal protein S8	PTHR10394/3.1E-168/--	biological_process:GO:0006412//translation;cellular_component:GO:0005840//ribosome;molecular_function:GO:0003735//structural constituent of ribosome;
CL644.Contig4_All	XP_005103315.1/1.5e-37/PREDICTED: 40S ribosomal protein S8-like [Aplysia californica]	sp|O76756|RS8_APIME/1.7e-35/40S ribosomal protein S8 OS=Apis mellifera GN=RpS8 PE=2 SV=2	NA	Hs4506743/4.0e-34/[J] KOG3283 40S ribosomal protein S8	PTHR10394/1.2E-73/--	biological_process:GO:0006412//translation;cellular_component:GO:0005840//ribosome;molecular_function:GO:0003735//structural constituent of ribosome;
CL645.Contig1_All	NA	NA	NA	NA	NA	NA
CL645.Contig2_All	NA	NA	NA	NA	NA	NA
CL646.Contig1_All	XP_005092609.1/2.6e-99/PREDICTED: GTP-binding protein SAR1b-like isoform X2 [Aplysia californica]	sp|Q9CQC9|SAR1B_MOUSE/4.5e-77/GTP-binding protein SAR1b OS=Mus musculus GN=Sar1b PE=1 SV=1	NA	7300832/2.7e-87/[U] KOG0077 Vesicle coat complex COPII, GTPase subunit SAR1	PR00328/1.0E-64/GTP-binding SAR1 protein signature	biological_process:GO:0006886//intracellular protein transport;GO:0016192//vesicle-mediated transport;cellular_component:GO:0005783//endoplasmic reticulum;GO:0005794//Golgi apparatus;molecular_function:GO:0005525//GTP binding;
CL646.Contig2_All	XP_009062014.1/2.9e-102/hypothetical protein LOTGIDRAFT_210455 [Lottia gigantea] >ESO87060.1 hypothetical protein LOTGIDRAFT_210455 [Lottia gigantea]	sp|Q9CQC9|SAR1B_MOUSE/3.3e-84/GTP-binding protein SAR1b OS=Mus musculus GN=Sar1b PE=1 SV=1	NA	7300832/6.3e-93/[U] KOG0077 Vesicle coat complex COPII, GTPase subunit SAR1	PF00025/3.3E-63/ADP-ribosylation factor family	biological_process:GO:0006886//intracellular protein transport;GO:0016192//vesicle-mediated transport;cellular_component:GO:0005783//endoplasmic reticulum;GO:0005794//Golgi apparatus;molecular_function:GO:0005525//GTP binding;
CL646.Contig3_All	XP_009062014.1/3.2e-48/hypothetical protein LOTGIDRAFT_210455 [Lottia gigantea] >ESO87060.1 hypothetical protein LOTGIDRAFT_210455 [Lottia gigantea]	sp|Q23445|SAR1_CAEEL/7.7e-44/GTP-binding protein SAR1 OS=Caenorhabditis elegans GN=ZK180.4 PE=3 SV=1	NA	CE07622/5.6e-44/[U] KOG0077 Vesicle coat complex COPII, GTPase subunit SAR1	PR00328/1.9E-34/GTP-binding SAR1 protein signature	biological_process:GO:0006886//intracellular protein transport;GO:0016192//vesicle-mediated transport;cellular_component:GO:0005783//endoplasmic reticulum;GO:0005794//Golgi apparatus;molecular_function:GO:0005525//GTP binding;
CL647.Contig1_All	NA	NA	NA	NA	NA	NA
CL647.Contig2_All	NA	NA	NA	NA	NA	NA
CL648.Contig1_All	NA	NA	NA	NA	NA	NA
CL648.Contig2_All	NA	NA	NA	NA	NA	NA
CL648.Contig3_All	NA	NA	NA	NA	NA	NA
CL649.Contig1_All	NA	NA	NA	NA	NA	NA
CL649.Contig2_All	EHH60632.1/2.1e-10/hypothetical protein EGM_12032, partial [Macaca fascicularis]	sp|Q6ZRP5|YD019_HUMAN/8.4e-06/Putative uncharacterized protein FLJ46204 OS=Homo sapiens PE=5 SV=2	NA	NA	NA	NA
CL650.Contig1_All	NA	NA	NA	NA	NA	NA
CL650.Contig2_All	NA	NA	NA	NA	NA	NA
CL651.Contig1_All	XP_012938122.1/4.2e-162/PREDICTED: CUGBP Elav-like family member 1 isoform X4 [Aplysia californica]	sp|O57406|CEL1A_XENLA/6.0e-134/CUGBP Elav-like family member 1-A OS=Xenopus laevis GN=cugbp1-a PE=1 SV=1	NA	Hs5729794/2.0e-131/[A] KOG0144 RNA-binding protein CUGBP1/BRUNO (RRM superfamily)	PF00076/1.1E-16/RNA recognition motif. (a.k.a. RRM, RBD, or RNP domain)	NA
CL651.Contig2_All	XP_012938122.1/2.6e-159/PREDICTED: CUGBP Elav-like family member 1 isoform X4 [Aplysia californica]	sp|A4IIM2|CELF2_XENTR/9.1e-130/CUGBP Elav-like family member 2 OS=Xenopus tropicalis GN=celf2 PE=2 SV=1	NA	Hs5729794/8.9e-127/[A] KOG0144 RNA-binding protein CUGBP1/BRUNO (RRM superfamily)	SM00360/4.3E-21/RNA recognition motif	NA
CL651.Contig3_All	XP_021348827.1/9.6e-162/CUGBP Elav-like family member 2 isoform X7 [Mizuhopecten yessoensis]	sp|O57406|CEL1A_XENLA/3.0e-133/CUGBP Elav-like family member 1-A OS=Xenopus laevis GN=cugbp1-a PE=1 SV=1	NA	Hs5729794/5.1e-130/[A] KOG0144 RNA-binding protein CUGBP1/BRUNO (RRM superfamily)	PS50102/16.278/Eukaryotic RNA Recognition Motif (RRM) profile.	NA
CL651.Contig4_All	XP_012938122.1/1.1e-159/PREDICTED: CUGBP Elav-like family member 1 isoform X4 [Aplysia californica]	sp|Q6PF35|CEL1B_XENLA/6.4e-128/CUGBP Elav-like family member 1-B OS=Xenopus laevis GN=cugbp1-b PE=2 SV=1	NA	Hs5729794/7.3e-126/[A] KOG0144 RNA-binding protein CUGBP1/BRUNO (RRM superfamily)	PTHR24012:SF348/5.6E-188/--	NA
CL651.Contig5_All	XP_012938122.1/6.1e-161/PREDICTED: CUGBP Elav-like family member 1 isoform X4 [Aplysia californica]	sp|A4IIM2|CELF2_XENTR/1.6e-131/CUGBP Elav-like family member 2 OS=Xenopus tropicalis GN=celf2 PE=2 SV=1	NA	Hs5729794/1.6e-128/[A] KOG0144 RNA-binding protein CUGBP1/BRUNO (RRM superfamily)	SM00360/2.0E-20/RNA recognition motif	NA
CL651.Contig6_All	XP_021348827.1/1.7e-162/CUGBP Elav-like family member 2 isoform X7 [Mizuhopecten yessoensis]	sp|O57406|CEL1A_XENLA/1.5e-131/CUGBP Elav-like family member 1-A OS=Xenopus laevis GN=cugbp1-a PE=1 SV=1	NA	Hs5729794/3.2e-128/[A] KOG0144 RNA-binding protein CUGBP1/BRUNO (RRM superfamily)	PTHR24012:SF348/4.7E-189/--	NA
CL651.Contig7_All	XP_021348827.1/8.5e-162/CUGBP Elav-like family member 2 isoform X7 [Mizuhopecten yessoensis]	sp|O57406|CEL1A_XENLA/2.7e-133/CUGBP Elav-like family member 1-A OS=Xenopus laevis GN=cugbp1-a PE=1 SV=1	NA	Hs5729794/4.5e-130/[A] KOG0144 RNA-binding protein CUGBP1/BRUNO (RRM superfamily)	PS50102/16.278/Eukaryotic RNA Recognition Motif (RRM) profile.	NA
CL651.Contig8_All	XP_012938123.1/1.5e-158/PREDICTED: CUGBP Elav-like family member 1 isoform X5 [Aplysia californica]	sp|A4IIM2|CELF2_XENTR/1.3e-127/CUGBP Elav-like family member 2 OS=Xenopus tropicalis GN=celf2 PE=2 SV=1	NA	Hs5729794/6.7e-126/[A] KOG0144 RNA-binding protein CUGBP1/BRUNO (RRM superfamily)	PS50102/15.699/Eukaryotic RNA Recognition Motif (RRM) profile.	NA
CL651.Contig9_All	XP_012938123.1/7.3e-162/PREDICTED: CUGBP Elav-like family member 1 isoform X5 [Aplysia californica]	sp|A4IIM2|CELF2_XENTR/2.4e-130/CUGBP Elav-like family member 2 OS=Xenopus tropicalis GN=celf2 PE=2 SV=1	NA	Hs5729794/1.6e-128/[A] KOG0144 RNA-binding protein CUGBP1/BRUNO (RRM superfamily)	PTHR24012:SF348/7.5E-190/--	NA
CL651.Contig10_All	XP_012938122.1/2.5e-161/PREDICTED: CUGBP Elav-like family member 1 isoform X4 [Aplysia californica]	sp|O57406|CEL1A_XENLA/3.5e-133/CUGBP Elav-like family member 1-A OS=Xenopus laevis GN=cugbp1-a PE=1 SV=1	NA	Hs5729794/5.9e-130/[A] KOG0144 RNA-binding protein CUGBP1/BRUNO (RRM superfamily)	PS50102/15.699/Eukaryotic RNA Recognition Motif (RRM) profile.	NA
CL651.Contig11_All	XP_012938123.1/8.4e-162/PREDICTED: CUGBP Elav-like family member 1 isoform X5 [Aplysia californica]	sp|Q7T2T1|CELF2_CHICK/6.8e-129/CUGBP Elav-like family member 2 OS=Gallus gallus GN=CELF2 PE=1 SV=2	NA	Hs5729794/7.1e-128/[A] KOG0144 RNA-binding protein CUGBP1/BRUNO (RRM superfamily)	PS50102/16.278/Eukaryotic RNA Recognition Motif (RRM) profile.	NA
CL651.Contig12_All	XP_012938122.1/1.3e-159/PREDICTED: CUGBP Elav-like family member 1 isoform X4 [Aplysia californica]	sp|A4IIM2|CELF2_XENTR/5.3e-126/CUGBP Elav-like family member 2 OS=Xenopus tropicalis GN=celf2 PE=2 SV=1	NA	Hs5729816/8.0e-124/[A] KOG0144 RNA-binding protein CUGBP1/BRUNO (RRM superfamily)	PS50102/16.278/Eukaryotic RNA Recognition Motif (RRM) profile.	NA
CL651.Contig13_All	XP_021348827.1/9.7e-162/CUGBP Elav-like family member 2 isoform X7 [Mizuhopecten yessoensis]	sp|O57406|CEL1A_XENLA/7.8e-129/CUGBP Elav-like family member 1-A OS=Xenopus laevis GN=cugbp1-a PE=1 SV=1	NA	Hs5729794/3.1e-127/[A] KOG0144 RNA-binding protein CUGBP1/BRUNO (RRM superfamily)	PS50102/15.699/Eukaryotic RNA Recognition Motif (RRM) profile.	NA
CL651.Contig14_All	XP_012938123.1/2.6e-163/PREDICTED: CUGBP Elav-like family member 1 isoform X5 [Aplysia californica]	sp|O57406|CEL1A_XENLA/2.5e-131/CUGBP Elav-like family member 1-A OS=Xenopus laevis GN=cugbp1-a PE=1 SV=1	NA	Hs5729794/2.0e-130/[A] KOG0144 RNA-binding protein CUGBP1/BRUNO (RRM superfamily)	SM00360/2.0E-20/RNA recognition motif	NA
CL651.Contig15_All	XP_021348827.1/7.3e-161/CUGBP Elav-like family member 2 isoform X7 [Mizuhopecten yessoensis]	sp|O57406|CEL1A_XENLA/1.9e-131/CUGBP Elav-like family member 1-A OS=Xenopus laevis GN=cugbp1-a PE=1 SV=1	NA	Hs5729794/3.3e-128/[A] KOG0144 RNA-binding protein CUGBP1/BRUNO (RRM superfamily)	PS50102/15.699/Eukaryotic RNA Recognition Motif (RRM) profile.	NA
CL651.Contig16_All	XP_021348827.1/2.5e-165/CUGBP Elav-like family member 2 isoform X7 [Mizuhopecten yessoensis]	sp|O57406|CEL1A_XENLA/6.4e-131/CUGBP Elav-like family member 1-A OS=Xenopus laevis GN=cugbp1-a PE=1 SV=1	NA	Hs5729794/1.1e-127/[A] KOG0144 RNA-binding protein CUGBP1/BRUNO (RRM superfamily)	PS50102/15.699/Eukaryotic RNA Recognition Motif (RRM) profile.	NA
CL651.Contig17_All	XP_012938123.1/3.1e-160/PREDICTED: CUGBP Elav-like family member 1 isoform X5 [Aplysia californica]	sp|A4IIM2|CELF2_XENTR/1.3e-128/CUGBP Elav-like family member 2 OS=Xenopus tropicalis GN=celf2 PE=2 SV=1	NA	Hs5729794/1.2e-126/[A] KOG0144 RNA-binding protein CUGBP1/BRUNO (RRM superfamily)	PS50102/15.699/Eukaryotic RNA Recognition Motif (RRM) profile.	NA
CL651.Contig18_All	XP_021348827.1/2.2e-165/CUGBP Elav-like family member 2 isoform X7 [Mizuhopecten yessoensis]	sp|O57406|CEL1A_XENLA/5.7e-131/CUGBP Elav-like family member 1-A OS=Xenopus laevis GN=cugbp1-a PE=1 SV=1	NA	Hs5729794/9.5e-128/[A] KOG0144 RNA-binding protein CUGBP1/BRUNO (RRM superfamily)	PS50102/15.699/Eukaryotic RNA Recognition Motif (RRM) profile.	NA
CL651.Contig19_All	XP_012938122.1/7.8e-60/PREDICTED: CUGBP Elav-like family member 1 isoform X4 [Aplysia californica]	sp|Q6PF35|CEL1B_XENLA/5.6e-44/CUGBP Elav-like family member 1-B OS=Xenopus laevis GN=cugbp1-b PE=2 SV=1	NA	Hs5729794/5.0e-42/[A] KOG0144 RNA-binding protein CUGBP1/BRUNO (RRM superfamily)	PS50102/16.278/Eukaryotic RNA Recognition Motif (RRM) profile.	NA
CL651.Contig20_All	XP_012938122.1/1.4e-61/PREDICTED: CUGBP Elav-like family member 1 isoform X4 [Aplysia californica]	sp|Q6PF35|CEL1B_XENLA/7.8e-46/CUGBP Elav-like family member 1-B OS=Xenopus laevis GN=cugbp1-b PE=2 SV=1	NA	Hs5729794/6.9e-44/[A] KOG0144 RNA-binding protein CUGBP1/BRUNO (RRM superfamily)	PTHR24012/1.9E-71/--	NA
CL651.Contig21_All	XP_021348827.1/1.7e-165/CUGBP Elav-like family member 2 isoform X7 [Mizuhopecten yessoensis]	sp|O57406|CEL1A_XENLA/3.7e-130/CUGBP Elav-like family member 1-A OS=Xenopus laevis GN=cugbp1-a PE=1 SV=1	NA	Hs5729794/1.5e-128/[A] KOG0144 RNA-binding protein CUGBP1/BRUNO (RRM superfamily)	PS50102/16.278/Eukaryotic RNA Recognition Motif (RRM) profile.	NA
CL652.Contig1_All	NA	NA	NA	NA	NA	NA
CL652.Contig2_All	NA	NA	NA	NA	NA	NA
CL653.Contig1_All	NA	NA	NA	NA	NA	NA
CL653.Contig2_All	NA	NA	NA	NA	NA	NA
CL654.Contig1_All	NA	NA	NA	NA	NA	NA
CL654.Contig2_All	NA	NA	NA	NA	NA	NA
CL655.Contig1_All	NA	NA	NA	NA	NA	NA
CL655.Contig2_All	NA	NA	NA	NA	NA	NA
CL655.Contig3_All	NA	NA	NA	NA	NA	NA
CL656.Contig1_All	XP_011449469.1/6.6e-33/PREDICTED: serine/threonine-protein kinase ULK2 isoform X1 [Crassostrea gigas]	sp|Q23023|UNC51_CAEEL/6.9e-32/Serine/threonine-protein kinase unc-51 OS=Caenorhabditis elegans GN=unc-51 PE=1 SV=1	NA	CE24516/5.0e-32/[OUT] KOG0595 Serine/threonine-protein kinase involved in autophagy	PF00069/9.9E-18/Protein kinase domain	NA
CL656.Contig2_All	XP_011449469.1/4.1e-106/PREDICTED: serine/threonine-protein kinase ULK2 isoform X1 [Crassostrea gigas]	sp|Q23023|UNC51_CAEEL/2.7e-91/Serine/threonine-protein kinase unc-51 OS=Caenorhabditis elegans GN=unc-51 PE=1 SV=1	NA	7294537/1.5e-91/[OUT] KOG0595 Serine/threonine-protein kinase involved in autophagy	PS00107/-/Protein kinases ATP-binding region signature.	NA
CL657.Contig1_All	XP_013067105.1/4.0e-23/PREDICTED: echinoderm microtubule-associated protein-like 2 isoform X3 [Biomphalaria glabrata]	NA	NA	NA	NA	NA
CL657.Contig2_All	XP_012935897.1/0.0e+00/PREDICTED: echinoderm microtubule-associated protein-like 2 [Aplysia californica]	sp|O00423|EMAL1_HUMAN/3.1e-246/Echinoderm microtubule-associated protein-like 1 OS=Homo sapiens GN=EML1 PE=1 SV=3	NA	Hs17477344/2.3e-246/[S] KOG2106 Uncharacterized conserved protein, contains HELP and WD40 domains	PTHR13720:SF29/0.0/--	NA
CL657.Contig3_All	XP_012935897.1/0.0e+00/PREDICTED: echinoderm microtubule-associated protein-like 2 [Aplysia californica]	sp|O00423|EMAL1_HUMAN/4.3e-249/Echinoderm microtubule-associated protein-like 1 OS=Homo sapiens GN=EML1 PE=1 SV=3	NA	Hs17477344/3.1e-249/[S] KOG2106 Uncharacterized conserved protein, contains HELP and WD40 domains	SM00320/0.025/WD40 repeats	NA
CL657.Contig4_All	XP_012935897.1/2.6e-92/PREDICTED: echinoderm microtubule-associated protein-like 2 [Aplysia californica]	sp|O95834|EMAL2_HUMAN/4.0e-71/Echinoderm microtubule-associated protein-like 2 OS=Homo sapiens GN=EML2 PE=1 SV=1	NA	Hs6912356/2.9e-71/[S] KOG2106 Uncharacterized conserved protein, contains HELP and WD40 domains	PS50294/15.241/Trp-Asp (WD) repeats circular profile.	NA
CL657.Contig5_All	XP_012935897.1/0.0e+00/PREDICTED: echinoderm microtubule-associated protein-like 2 [Aplysia californica]	sp|O00423|EMAL1_HUMAN/5.8e-247/Echinoderm microtubule-associated protein-like 1 OS=Homo sapiens GN=EML1 PE=1 SV=3	NA	Hs17477344/4.2e-247/[S] KOG2106 Uncharacterized conserved protein, contains HELP and WD40 domains	PF03451/1.8E-29/HELP motif	NA
CL657.Contig6_All	XP_012935897.1/0.0e+00/PREDICTED: echinoderm microtubule-associated protein-like 2 [Aplysia californica]	sp|O00423|EMAL1_HUMAN/4.2e-250/Echinoderm microtubule-associated protein-like 1 OS=Homo sapiens GN=EML1 PE=1 SV=3	NA	Hs17477344/3.1e-250/[S] KOG2106 Uncharacterized conserved protein, contains HELP and WD40 domains	PS50082/8.737/Trp-Asp (WD) repeats profile.	NA
CL657.Contig7_All	XP_011425879.1/1.8e-22/PREDICTED: echinoderm microtubule-associated protein-like 2 isoform X7 [Crassostrea gigas]	NA	NA	NA	NA	NA
CL657.Contig8_All	XP_012935897.1/0.0e+00/PREDICTED: echinoderm microtubule-associated protein-like 2 [Aplysia californica]	sp|O00423|EMAL1_HUMAN/7.2e-253/Echinoderm microtubule-associated protein-like 1 OS=Homo sapiens GN=EML1 PE=1 SV=3	NA	Hs17477344/5.2e-253/[S] KOG2106 Uncharacterized conserved protein, contains HELP and WD40 domains	PTHR13720:SF32/0.0/--	NA
CL657.Contig9_All	XP_012935897.1/0.0e+00/PREDICTED: echinoderm microtubule-associated protein-like 2 [Aplysia californica]	sp|Q4V8C3|EMAL1_RAT/4.0e-253/Echinoderm microtubule-associated protein-like 1 OS=Rattus norvegicus GN=Eml1 PE=1 SV=2	NA	Hs17477344/3.8e-253/[S] KOG2106 Uncharacterized conserved protein, contains HELP and WD40 domains	PS50294/10.258/Trp-Asp (WD) repeats circular profile.	NA
CL658.Contig1_All	XP_012940713.1/3.6e-43/PREDICTED: uncharacterized protein LOC106012392 [Aplysia californica]	NA	NA	NA	NA	NA
CL658.Contig2_All	XP_012940713.1/4.2e-14/PREDICTED: uncharacterized protein LOC106012392 [Aplysia californica]	NA	NA	NA	NA	NA
CL659.Contig1_All	ADI61814.1/6.6e-168/endonuclease-reverse transcriptase [Bombyx mori]	sp|O02751|CFDP2_BOVIN/1.7e-53/Craniofacial development protein 2 OS=Bos taurus GN=CFDP2 PE=1 SV=2	NA	CE09493/2.0e-75/[R] KOG1075 FOG: Reverse transcriptase	PS50878/24.168/Reverse transcriptase (RT) catalytic domain profile.	NA
CL659.Contig2_All	ADI61814.1/8.0e-168/endonuclease-reverse transcriptase [Bombyx mori]	sp|O02751|CFDP2_BOVIN/4.3e-54/Craniofacial development protein 2 OS=Bos taurus GN=CFDP2 PE=1 SV=2	NA	CE09493/6.4e-76/[R] KOG1075 FOG: Reverse transcriptase	PF00078/2.0E-48/Reverse transcriptase (RNA-dependent DNA polymerase)	NA
CL659.Contig3_All	ADI61814.1/3.0e-134/endonuclease-reverse transcriptase [Bombyx mori]	sp|O00370|LORF2_HUMAN/1.4e-35/LINE-1 retrotransposable element ORF2 protein OS=Homo sapiens PE=1 SV=1	NA	CE10366/2.4e-66/[R] KOG1075 FOG: Reverse transcriptase	PS50878/24.168/Reverse transcriptase (RT) catalytic domain profile.	NA
CL659.Contig4_All	ADI61814.1/1.0e-168/endonuclease-reverse transcriptase [Bombyx mori]	sp|O02751|CFDP2_BOVIN/4.7e-54/Craniofacial development protein 2 OS=Bos taurus GN=CFDP2 PE=1 SV=2	NA	CE09493/2.0e-75/[R] KOG1075 FOG: Reverse transcriptase	PTHR19446/1.4E-124/--	NA
CL660.Contig1_All	NA	NA	NA	NA	NA	NA
CL660.Contig2_All	NA	NA	NA	NA	NA	NA
CL661.Contig1_All	NA	NA	NA	NA	NA	NA
CL661.Contig2_All	NA	NA	NA	NA	NA	NA
CL661.Contig3_All	NA	NA	NA	NA	NA	NA
CL662.Contig1_All	NA	NA	NA	NA	NA	NA
CL662.Contig2_All	XP_009062767.1/0.0e+00/hypothetical protein LOTGIDRAFT_167053 [Lottia gigantea] >ESO86530.1 hypothetical protein LOTGIDRAFT_167053 [Lottia gigantea]	sp|O15943|CADN_DROME/0.0e+00/Neural-cadherin OS=Drosophila melanogaster GN=CadN PE=1 SV=2	NA	7298411/0.0e+00/[S] KOG3594 FOG: Cadherin repeats	PS50268/16.337/Cadherins domain profile.	biological_process:GO:0007156//homophilic cell adhesion via plasma membrane adhesion molecules;cellular_component:GO:0016021//integral component of membrane;GO:0005886//plasma membrane;molecular_function:GO:0005509//calcium ion binding;
CL662.Contig3_All	XP_005106527.1/6.0e-51/PREDICTED: neural-cadherin-like [Aplysia californica]	sp|P39038|CADH4_MOUSE/1.3e-34/Cadherin-4 OS=Mus musculus GN=Cdh4 PE=2 SV=1	NA	Hs14589893/1.0e-33/[S] KOG3594 FOG: Cadherin repeats	PTHR24027:SF314/1.5E-43/--	biological_process:GO:0007156//homophilic cell adhesion via plasma membrane adhesion molecules;cellular_component:GO:0016021//integral component of membrane;GO:0005886//plasma membrane;molecular_function:GO:0005509//calcium ion binding;
CL663.Contig1_All	NA	NA	NA	NA	NA	NA
[truncated: 131,426 more rows]
