# Supplementary material for: High Throughput Identification of Novel Conotoxins from the Vermivorous Oak Cone Snail (Conus quercinus) by Transcriptome Sequencing
Source: Int J Mol Sci. 2018 Dec 5;19(12):3901. doi: 10.3390/ijms19123901 (PMC6321112; doi:10.3390/ijms19123901)
Supplement: Supplementary file 1 [file ijms-19-03901-s001.zip › ijms-391730-supplementary-final/Tables S1-S10/Supplementary Table S5.xls]

## Sheet: Results
Supplementary Table 5. The sequences of conotoxins identified from the VD dataset.
Name	Signal	Pre	Mature	Post	Framework	Superfamily	PTM pyroglu	PTM gla	PTM amidation	Closest	PID
Qc-VD-01			MKTVQPYKMGVQFPALKTMVTVFLLLMGNTSPVHPVILSSVGTVAGIAAGVVTAGSSLTGTTLQGLAAAGYWVTCTIQVENWTRYPLMVPRLRIANDGAATTNPSVIAEAKREAFAVRKASGTATGVYGTVSWELQGANRRFVLMWSAPFDFNHHSNWMGLGMTKEGSVDVAEGNTWFDQMYYYSNTDDLTFERKEFYSNTDSFIYRDNKFEVEGDMTNGHNAVIRVVVRPISNYWDDLAYEIRRKLD			Conoporin	N	N	N
Qc-VD-02	MPMNMSMTLSVSAMVVIAATVLG		STPLEVASTDCGGQPSDDCCPEFLHVLFACLFFVGDVVSKCWEEYKHEPC		XXVII	Con-ikot-ikot	N	N	N
Qc-VD-03	MPMNMSMTLSVSAMVVIAATVLG	STPLEDK	DLECGDEEYHECCRYGMKNCLERCTSIQEILYCWDICLLFASTDCGGQPSDDCCPEFLHVLFACLFFVGDVVSKCWEEYKHEPC			Con-ikot-ikot	N	N	N
Qc-VD-04	MGMRMMFTMFLLVVLAITVVS	FTSDHASDGRNTAANDKASKLMALR	NECCDNPPCKSSNPDLCDWRS		I	A	N	Y	N	Qc1.1b	100
Qc-VD-05	MGMRMIFTVFLLVALATTVAS	FTLDRASKGRNAAADDKPSDWIALAIK	QCCANPPCKHVNC	R	I	A	Y	N	N	Qc1.2	100
Qc-VD-06	MGMRMIFTVFLLVVLATTVVS	FTSDHAFDGRNAAANDKASDLMALAVR	QGCCSNPTCAVSNPDICGG	GR	I	A	Y	N	Y
Qc-VD-07	MMTRVFIAMFFLLAITEG		WPQLQDSDCKQGPNYHYTCHPFRQCGRIEKKNGQLTCRVLCTCEGGSSCLTDEYVDWDDPIRTLKFFTCPRD		XXII	E	N	N	N
Qc-VD-08	MMTRVFIAMSFLLAITEG		WPILYDSDCEPSRNMHLTCASYEQCGRIMKNSGELTCILTCSCPNGDSCLPGDYIDWSDQTQQFYTCP		XXII	E	N	N	N
Qc-VD-09	MLKMGVVLFIFLVLFPLATL	QLDADQPAARYAENKQDLNPNERKEMMLSALRQR	ACCDPDWCDAGCYDGCC		III	M	N	N	N	Qc3.1	100
Qc-VD-10	MKISLIICLLLIAFMNG	DGSPGNTMYSRRSAGVAAAIKRFQKNFLKK	SCNNCPEEPCCAGDQCMPDPGYEPFCGN		VI/VII	unassigned	N	Y	N
Qc-VD-11	MMFRLASVSCFLLVIVFLDLAST		VPELRYDLVFGNIPKVVLTNACYPEGDYCEYHDQCCKGSCCFAYCRDPCRIP	GKRAHLQELLRHR	XI	I2	N	Y	Y
Qc-VD-12	MMFRLASVSCFLLVIVFLDLVVLTNA		CYPEGDYCEYHDQCCKGSCCFAYCRDPCRRV	GKKAQLQEFLRHR	XI	I2	N	Y	Y
Qc-VD-13	MSRLFLVLLAMFVLTVHT		DSTQGHDGGTDKSSRPMARAPRDHASPALFRKFQARNNFRDRGRAVNDLTGDDDRRDLLKTRKYYMGYGVNDIQRMIYIILVF			unassigned	N	N	N
Qc-VD-14	MMLFVLAAIILTMASTTVTA		DPCSENGVCAWGGQEGVNCDCPGTPCQKDDDHSISAAGSILYTCKLISDFDECGDDEVAMEGDFSELNCRCLSGVYNINGDGAVVC	G	VIII	I2	N	N	Y
Qc-VD-15	MMLFVFAAIILTMAPATVSA		VTCELETDVCATMTGSDLTEICDCTNGGCTRDDDHKISVGDVALFTCQQISDFDDCTGDQHLVDEDFTQVNCKCPNGNYQAGGSAGIVC	G	VIII	I2	N	N	Y
Qc-VD-16	MIRMGFFLMLTVAVLLTSLTCTDG	APAENVKLKSAR	DDCSWDCETCDPDVPCGCCGNVICHSNGVCQLVSDPYNYYGSYY		XII	unassigned	N	N	N
Qc-VD-17	MNRMGFFLTLTVAVLLTSLICTDG	APAEKVDR	NNDCTGDCVTCDSALPCGCCGNVICHSSSGVCQHVSDTYNYYDSYY		XII	unassigned	N	N	N
Qc-VD-18			AAGYWVTCTIQVENWTRYPLVYPSVRIANDGVLTTPATEILPGKREAFATRKPDHLAHGVYGTVSWKIEGANRRFVLMWSAPFNFDYYSNWLGLGMTREGLVGVAHGNDWFDQMYYGVDSDDLTFERREFKKYTDPVIYRNDKFEVVGVMSNSHKGQIKVIIRPTRNNWNDLADPIRLLVKNHQKRALTTERA			Conoporin	N	N	N
Qc-VD-19	MGVPFPALKTMVTVFLLLMGNTSPVVLS		PSTPLSTVKLFASKVVTPGSSLACGLQEGMVATGYKVTCIIQVENWTRYPLMVPRLRIANDGAATTNPSVIAEAKREAFAVRKASGTATGVYGTVSWELQGANRRFVLMWSAPFDFNHHSNWMGLGMTKEGSVDVAEGNTWFDQMYYYSNTDDLTFERKEFYSNTDSFIYRDNKFEVEGDMTNGHNAVIRVVVRPISNYWDDLAYEI	RRKLD		Conoporin	N	N	N
Qc-VD-20	MLRLITAAVLVSVCLA		YPQKKEGTPADQPNLQGFGPGFQPMLNMQPMQGMPGQQLLPFNPGFGYKRAFENLHERRPHAKFSDNKPSFGSEDGLDKFMNFMKESGNLPFANMDGAPADLGSFEQGAENDQQDGKFRFFDKQQ			B2	N	N	N
Qc-VD-21	MKLTCMMIVAVLFLTAWTFVTA	DDSKNALENRGGWGKPFPEARDEMKNPKASELR	ECSSYDEYCFPGIRDCCSGFCFIICIPELPDL		VI/VII	O1	N	Y	N
Qc-VD-22	MKLTCMMIVAVLFLTASA	DDSRNGLENRNGERNENEMKNLEASKLNRR	DGGCVDGGEFCGFPKIGGPCCSGWCFFVCL		VI/VII	O1	N	Y	N
Qc-VD-23	MKLTCMMIVALLFLTAWTFVTA	VDSKNELENRGGWGQAGGWGKLFPMAR	DEMKNSEVSKLDNMLCTWKVFC			O1	N	N	N
Qc-VD-24	MMSKLGVLLTICLLLFPLTAL	RLVGDQPAERPAERTQDISSEQYRKFDQRQR	CCQWPCPGSCRCCRY	R	III	M	N	N	N
Qc-VD-25	MMSKLGVLLTICLLLFPLTA	LPLDGDQPADQSAERPAERTQDDIQQHPLYDPKR	RCCRYPCPDSCHGSCCY	K	III	M	N	N	N
Qc-VD-26	MDVLHSAAVLLSVALFTQMATLRA		EDICQQPLVAGRCQDVYERFFFNTSSGTCEAFIWGGCDGNANNFETFGACLAVCHEDHPCLQPKEPGTCEQFFPRFFFNSQIGACERFIYKGCDANDNNFKTLEECQAACTATVTQH			Conkunitzin	N	N	N
Qc-VD-27	MKLTGVLIISVLLLTASQLITA	DYSRDKRQYLAMRLRDGMRNFRGVR	DCGEQGEGCRTRPCCSGLSCIGTHAGGLCQPE		VI/VII	O1	N	Y	N
Qc-VD-28	MKLTCVLIIAVLFLTASQLVTA	DYTRDTWQYRAASLRDGMWNFRDTR	ACSQVGEACFPQKPCCPGFLCNHIGGMCHH		VI/VII	O1	N	Y	N
Qc-VD-29	MEKLAILLLVAAILMLTQA	LIQDGEKHQRMKTHFLSKR	KSVVESWWEGECSGWSVYCVNDWECCSGECGGSYCELW		VI/VII	O2	N	Y	N
Qc-VD-30	MVGRTSVSFLLFSIMILGMVATVIC		SCEERISSEQCEAPGERICSCSNHVCCQLSAAKKDQCMTPFMCRTASGGN	RRRRSTQVQDRFLRMARGLAD	XII	I2	N	N	N
Qc-VD-31	MLCLPIFIILLLFLSPAAS		FPVESKLESLWTQMLSRDLGEEHHTKNKNLFPDLCCMIPGSPCDPCRPS	R	I	T	N	N	N
Qc-VD-32	MMSKLGVLLTICLLLFPLTAVQL	DGDQPVDLPALRTQDFAPEHSPWFDPVKR	CCSRHCWVCIPCCPNGSP		III	M	N	N	N	Qc3-IP01	100
Qc-VD-33	MQTAYWVMVMMMVWITAPLSEG	GKLNDVIR	GLAPDDLTPQLIVQSLVSSRNPSPTVYICIWKVCPPSPWRRHDLQ	KRNK		C	N	N	N
Qc-VD-34	MDARRVAAVLLVLCLARSVTA		WKHPTCFEPLNTGDTPCDKLHIRWYYNKEEEQCQSFPFSGCGGNGNNYDENTCMKCCKWGWEWLCNPDD	GR		Conkunitzin	N	N	Y
Qc-VD-35	MRFLLLLCIVVLLTPFRETEA	RLPDKAFRER	QSQYFQRDQSCSWCGFTCCLPNYCQGLTCTIV		VI/VII	Divergent_M---L-LTVA	Y	N	N
Qc-VD-36	MGMRVMFTLFLLAVLSTTVVS	FTLDRASNGRDAAADSKAADQIAQTVR	DECCSNPSCAQTHPEIC	RRTLMLQNPLNHDMSPSA	I	A	N	Y	N	Qc1.16	100
Qc-VD-37	MLCLPIFIILLLLVSPAAT	LRVQSKLERFLTQQSPRDFAKK	VMQLRYYNWIDCCFDGDCC		V	T	N	N	N	Qc5.3	100
Qc-VD-38	MMCRLTSLCCLLAIVLLNSAVVGA		IPCHWTGGWCSSFMWCCNSLDVCCDDLPGQALCTSQTDCSSRRRRAQYTPFL	RR	XI	I2	N	N	N
Qc-VD-39	MVLLSSFKRVLKSLVRCCLPGGGMPSVRWLLAVTTVAVVVIVMALS	GPYSGFRTSHQATVHMTRTADFHDGAATKLQTGGASSDAVDR	CHLPPETGMCRAYMPMYFYNTTLGRCQGFIYGGCGGNDNKFTTAEDCMKACHH		IX	conkunitzin	N	N	N
Qc-VD-40	MGATLVTKLLLVAVLLLGICHEMAANTEA		WDECYERMHWHMIPATWYAMYHCHEILED	RKKAALVLTLKQLGVIHLDHGGWVVQQVKLLKYLGVEN		unassigned	N	Y	N
Qc-VD-41	MGMRMMFTMFLLVVLAITVVSFT		SDHGKSISKSSCFVNWRQSVFVALDRRVLYCISLYCFAVKCCTGLCSVLLYCSELYCYVIF		XIII	A	N	N	N
Qc-VD-42	MEKLTILLLVAAVLLSTQVLVQG	DGDDPQKEKINLLTARVLSENKRKK	CKTGWWPCTSDSQCCSDNCELWFSFYYCA		VI/VII	O2	N	Y	N
Qc-VD-43	MVKYMTPKWGVCSILPVWLVYLPCQT		LIPALPSPAPRFPGLPCVQASKNEAQEADTGLLPRAEVGWASRDCLITH			Z	N	N	N
Qc-VD-44	MVTSVSMSSPRLWPWFGSVGVTGIGESMG		AVVGRTWWRPPEGELTHAGSATKQLLSSVWGLVGGVLRMLDQNRRH			W	N	N	N
Qc-VD-45	MEALTIFRLCLLAALISSVVVS	APLKEK	VSEQEDECPVSGGSNPLRDCMRACLTTSTVYQCRYGYCKNCRN	G	IX	NSF	N	N	Y
Qc-VD-46	MQSFTCMCLLVPLLFFHLAQRSDT		AGHGGAVTDVRSADHTLKRFHHDFRRAPKRRSNGRYDRRQFLFGNVDPEFLAEGTREIQRERAEDSREASV			conantokin	N	N	N
Qc-VD-47	MSSVGLFLLLGLLTLWAELTPVSG	RKR	PMFCYLPADPGECLAYIPRFYYDLASKQCQEFTYGGCGGNANNFKTRAECRHTCVASGKGRPPRIASN		IX	Conkunitzin	N	N	N
Qc-VD-48	MAMNMSMTLIVFVMVVMAATVIDS	TLLQEPDLNPMER	STRDCCIEATYQCLLNHHCQEHAHVTACHWEAAGPCGADPIEGCCNGYMNCMGMWMEACNIDPVHNQCKNEYCDNP	GR		Con-ikot-ikot	N	N	Y
Qc-VD-49	MNFSEMFILALVSTQSMTDG	FILPAENGGRTFWRHRPDSMDLQTRMRQTR	NLCPQCPNGCHVDRTCID		XIV	unassigned	N	N	N
Qc-VD-50	MRCVPVFIILLLLSPSAPSVDA	HPMTKDDVPQASLHDDAKRTLQVPWMKR	GCCAMLTCCV	GR	V	T	N	N	Y	Qc5.2	100
Qc-VD-51	MKLTCMMIVAVLFLTAWTFVTA	DDSINALENRGGWGQAGGWGKLFPMTRDEASKLNNEKR	CYAVGEFCGIPFVKNGLCCSQFCVFVCTPEW		VI/VII	O1	N	Y	N
Qc-VD-52	MQLYTHLYLLVPLVAFHLILGTGTLA		HGDALIERRSADATALKPEPVLLQKSAARSTDDNGKDRLTQMKRILKKRGNTARGYEEDREVAETVRELDAAGKRK			conantokin	N	N	N
Qc-VD-53	MEKLTILVLVAAVLLSAQVIVQG	DGDQPADRDAVPRDDNPGGTSGKFMNVLRRS	GCPWDPWC	G		O2	N	N	Y	Contryphan-Lo	100
Qc-VD-54		NWKDGSR	GPPSLVAPRSLPVATDICGGDPDEGCHPEFMGCYMNCLMEERGRHFGCYERCKYCAYANLAGCWASV	G	XXII	unassigned	N	N	Y
Qc-VD-55	MKLSVMFIVFLMLTMPMTCAG	ISRSAINGREDAALVRAMAANMLALLQER	QCPTTCPSCANC		XIV	L	Y	N	N
Qc-VD-56	MALLLTRSVVLMLLLLFAFDSFMGVQP	AQITSNADEGELKSPNTRLSPEHPETFLR	SVDLPSLPSDECFDKDTPCQSDDDCDDTCSCNLSINKCMEPLL		IX	P	N	N	N
Qc-VD-57	MKSAVLMMALSMSIFIDFTMESATP		DVPCSQPDRFCTTVGGNCGIYYYWQGANYCFLFCECDRGTSCPTDEDHAIVLGNQTHPFTYYTCQPISEFPVCEVGDTAIEARGTGLLRVVHCICPGEYNDNGKGAEICE	K		SF-01_Amz2	N	N	N
Qc-VD-58	MSGLGTMVLTLLLLVFMVTS	HQDGGEKQATQRNAINVGRRKSITRR	TVDEECNEYCEDRNKNCCGKTNGEPKCARICL	G	VI/VII	O3	N	Y	Y
Qc-VD-59			MTNPAHPMNPYNPMNPINSLYHPMNFAYPFHPPMQVASYFLTPPMGAASPLNLHMYSPYSYQAGMYSPYFLPPYHPSAALQAMYPPYGYAAGVPGAMGWNPFGGAVWNPYSAMGYGAYPQWPSQFAHMWPLHPYYQTMVPAQEGICSYDRPFKCWGSSTCITIAAICDKTFDCNNHADEDPRICIA	GRRPGYDILVSYLALPNQQWMLQKLFNNVDPYTTAYALKLATSLGDLRWSLALTDENINNTKTVLEAVKNDNKESVEALGMQASAWESVKFLMNSLLSTDFFLN	IX	PH4	N	Y	Y
Qc-VD-60	MHLSLAGSAVLMLLLLFAFGNFVGVQT	GQITRDVDNGLLADNRRNLQSLRKPMAFFKSLYKR	STCGGDCGTDDDCPNGCPYCTTNLYKCM		IX	P	N	N	N
Qc-VD-61	MQKATVLILAILLLLPLSTA	QDDEGSQENAAER	ELAGTTDCGGTGESCGGSDDPDCCGLQKCVSGKCCPTTDAC	GR	XVII	Y	N	N	Y
Qc-VD-62	MKVVLVLLAVMVAASA	APQKR	FFIEDIKNWIHQLQAVFNSAKEKFNELTSGLGGHFDGIVNLLIDQIDSTMTEAACIKVCEGSARKILGDAASMASTVCAPVCTAALAKLEEAA	G	XIV	Divergent_MKVAVVLLVS	N	N	Y
Qc-VD-63	MWVVLVCLLGLCLSANA	DDR	CTMPPVTGVCMAYFPRWHYDSASGQCQQFVWGGCGGNANNFLSKEECFQACGKH		IX	Conkunitzin	N	N	N
Qc-VD-64	MSKLGAVLFTFLLLFPLAAL	QPVRDQPADRNAEPRGKIR	NGMHGFWPYMFGHPGHHRHASWACPWC	G		M	N	N	Y
Qc-VD-65	MKRTCALIVAVLFLTACQIIA	TNDSRGRQKYPTERLRAKMRNSELFKLTKR	CDPPGAGCSLWESDCCSHFCILRQSGPTC	G	VI/VII	O1	N	Y	Y
