# Supplementary material for: High Throughput Identification of Novel Conotoxins from the Vermivorous Oak Cone Snail (Conus quercinus) by Transcriptome Sequencing
Source: Int J Mol Sci. 2018 Dec 5;19(12):3901. doi: 10.3390/ijms19123901 (PMC6321112; doi:10.3390/ijms19123901)
Supplement: Supplementary file 1 [file ijms-19-03901-s001.zip › ijms-391730-supplementary-final/Tables S1-S10/Supplementary Table S6.xls]

## Sheet: Results
		Supplementary Table 6. The sequences of conotoxins identified from the SG dataset.
Name	Signal	Pre	Mature	Post	Framework	Superfamily	PTM pyroglu	PTM gla	PTM amidation	Closest	PID
Qc-SG-01	MMFRLASVSCFLLVIVFLDLVVLTNA		CYPEGDYCEYHYQCCKGSCCFAYCRDPCRRV	GKKAQLQEFLRHR	XI	I2	N	Y	Y
Qc-SG-02			GPCRAAIRQYYYNWEARQCQTFIYGGCGGNDNRFETLEECEQACTVPSPNSDCNLPKVTGPCMALIPSFFYDLNTGRCESFDYGGCGGNANHFRTSAECEQRCDVICQQPKQVGLCRAAIPRWFYDKNTKRCEQFIYGGCGGNRNNFQTLQECLDQCVAS			conkunitzin	N	N	N
Qc-SG-03	GVGGWIWTLLLCHVHGAHFPRRIVSARSPSLCWMCRCLLLPVVCLWLFASSAS		ESCCFVTHCIGNW			J	N	N	N
Qc-SG-04	MAPSQKALLVLVLSMLLTASDSRA	RR	IDCTRFVYAPICRGVAAKRGGDSLSVGGSTELDDALTDPFLRSEEPREEDTE	KKWRELSRLSRVLQILLSHPTGETEQLDRLLTL		Elevenin-Vc1	N	Y	N
Qc-SG-05	MEALTIFRLCLLAALISSVVVS	APLKEK	VSEQEDECPVSGGSNPLRDCMRACLTTSTYYQCRYGYCKNCRN	G	IX	NSF	N	N	Y
Qc-SG-06	MEFRRLATVALLLTLVMGIDSAPA	DQTEAGRVSLR	EGLENTFPCNPGRCACLPASGTTTSYVCQSTQSSTADCMDNECVTEAEWG	GRRR	IX	NSF-bt01	N	N	Y
Qc-SG-07	MEFRRLVTVTLLLTLVMSIDSVPA	DETETGRVSLREDDR	FPCNSNQCACLPAEGSSTSYQCQSLDASTDDCFDNECVTQSEWG	GRR	IX	NSF-bt01	N	Y	Y
Qc-SG-08	MEKLTILLLVAAVLLSTQVLVQG	DGDDPQEEKINLLTARVLSENKRKK	CKTGWWPCTSDSECCSKRCQWTFFYCA		VI/VII	O2	N	Y	N
Qc-SG-09	MEKLTILLLVAAVLMSTQA	LIQGGGEKRTKEKIKFLSKR	KSAAESWWEGECRGWSNGCSQHSQCCEVECGQHYCDWW		VI/VII	O2	N	Y	N
Qc-SG-10	MESTSSSSSVVFAVWLRNVWA		VVVVVCVFSILTGCVRILPTSSSRSFWWIHSTRPSVVTPRPTGSATLSTSTARCVA			NSF	N	N	N
Qc-SG-11	MFPTMQVIGTALLLSLMLFSADASSQS		SSTCDEKYSNVTSSHTMCLDDNDNAVSVTLTQEAKDEIVDLHNEIRANVSDAANMRKVKWDDRLAAVAHKWAMQCVGGHDGKTERSEPDLPGFVGQNVAWGTHVDHARAVKLWASEIVDFVYGIWTNETGHYIQQVFAKTSLVGCGRSMCGNTNYVVCNYYLGTSGKKPYLQGSPCDGCPQSCQDGLCDCTSGPDACFNGGTYNISSCSCECPRLWDGTTCTNKNCPQQDFDAMCGYDVVKENAAYYCQFDNFIEDCPILCGPC			GlaCrisp isoform C	N	N	N
Qc-SG-12	MFYAMRKLMDKVTRLVRVRPVVLVLPLVLSLALTPAPLCHA		TLVNPRTTLQCHVRSYTFRATKPPIINENGDLVTCQGDVHVKSCWGRCDSSEIGDFKMPFKISNHPVCTYTGRVSRTVSLSECVGYPDPTVQVFDATGCACRFCNSDFTSCENLN	G	VIII	thyrostimulin beta	N	N	Y
Qc-SG-13	MGATLVTKLLLVAVLLLGICHEMAANTEA		WDECYERMHWHMIPATWYAMYHCHEILED	RKKAALVLTLKQLGVIHLDHGGWVVQQVKLLKYLGVEN		unassigned	N	Y	N
Qc-SG-14	MGMRMIFTVFLLVALATTVAS	FTLDRASNGRDAAADSKAADQIAQTVR	DECCSNPSCAVSNPDICGG	GR	I	A	N	Y	Y
Qc-SG-15	MGMRMMFTMFLLVVLAITVVS	FTSDHASDGR	NTAANDKASNLMALRDGCCSNPPCKASNPDLCDWRS		I	A	N	N	N
Qc-SG-16	MGPSRSQNTAVVVMVVLALLLASPPVAS		WRIDCTRFVFAPRCRGVAAKRGDDSLSTKQSALMGDGNAQPLQRAGAGVQNRDPDTFLQLLMALAPAMPRSAPLSQ	RRKERLDDFLSS		elevenin-Vc1	N	N	N
Qc-SG-17	MGRNCDILLTLCVVLITLAVA		TIDSGCPETDHTAGCTSKFLLPDRPFMVIWNHPSSQCEAHGIDLNFSAWDIVENKKDAFAGDNMIIYYSLGHWPSLDWKTGAVKSNGGVPQRGDFPYHLEQAKAQIQNTTKPEFDGVAVIDMENWRPTFGHNFDHLHFYKTVSEEIVRARYPYLNSSAVEQEAAREFDAGARLFMEGTLNLTRDLRPWGHWGYYGFPRNWAGNINDHLAYLWRASKGLFPRIYMADTSPFAQGEKYVRGQVNETLRVWAKFSSPDTLILPYSLCQDNGTNFFSLENLTTAIGLPGKMGAGGVVLWGSSRAFHTHDECHLLQKYVNTILGPYVKNLTRFLSDCSVFYCSAHGRCVEKSLEMMVQRHRVLSGQKQCLNEQLLTEMRRAGDGVWRRREDVGDPPHPYQNYTC…			conohyaluronidase	N	N	N
Qc-SG-18	MGRRDSGRTVAQRYRGMARGVTVIACLMVVCACVELCEA	TGRTSLR	GHSWETPGCHLVGHTRVVKIPDCVPFQMTTNACRGFCVSYAIPSPYRTLAYNPNHIITSRAECCDIIDTHDIPVQVRCVDGVKEIVFKSAKNCACSIC	RRE		thyrostimulin alpha	N	N	N
Qc-SG-19	MKLSVMFIVFLMLTMPMTCAG	ISRSAINGREDAALVRAMAANMLALLQER	QCPTTCPSCANC		XIV	L	Y	N	N
Qc-SG-20	MKLSVTFIVVLMLTTSLTFG	FRLSSDNGERAYGPHHSNVADQLVSRELASR	ACNPPCTGNAMCQGGKCGYIRF	G	XIV	L	N	N	Y
Qc-SG-21	MKLTCMMIVAVLFLTASA	DDSRNGFENRNGERNENEMKNLEASKLNRR	DGGCVDGGEFCGFPKIGGPCCSGWCFFVCL		VI/VII	O1	N	Y	N
Qc-SG-22	MKLTCVLIVAVLFLTACQLITA	DYSRDEYRAVRSREEMQNSKSTR	ACANSGEGCHTRRCCGDLTCSGPRQAQVCHQS	G	VI/VII	O1	N	Y	Y
Qc-SG-23	MKRNSCLVVVLLLMVLLLLQEPAAA	GRKNRRKQSRRR	NTCEPKYLALSPTHTRCLTDNVNARLRTLSNQTKEEILDMHNEIRAKETPTASNMMKLIWDDDLALTAEKWAMQCSGEHDNMIDRKEPDWPIVDIGQNIGTGHRTFKAMLDRFYSEKERFNYTYEGGYIVGSGHFIQLVSAKTTRVGCAAVRCLNTNFRIVRVCNYAPALDASRPPYQNGTHCGDCPDHCDASGKLCDCGGKLCYNGGNLDPSTCQCTCQQGWTGENCETLDCDNPDPVPACRAGVITKEQCGQPGSVVHDPNMCPHLCDLCPDVCGGMECQNGGKLDWETCTCNCPGLLTGDTCELCPTMDKSYCTTFKPREYCYNLHVGDCPIYCGKCNTTCQPCENLGDLNTQDCSCKCKGGFTGARCEICPAADNSFCPLMPASQCTQIPYYWSF…			GlaCrisp isoform C	N	N	N
Qc-SG-24	MKSAVLMMALSMSIFIDFTMESA		TPDVSCSKPDTLCTTVGGTCGLYYYWKGVYYCFLFCECDQETRCPTDEDHAIVLGNQTHPFTYYTCQPISEFPVCEVGDTAIEARGTGLLRVVHCICPGEYNDNGKGAEICE	K		SF-01_Amz2	N	N	N
Qc-SG-25			MKTVQPYKMGVQFPALKTMVTVFLLLMGNTSPVHPVILSSVGTVAGIAAGVVTAGSSLTGTTLQGLAAAGYWVTCTIQVENWTRYPLVYPSVRIANDGVLTTPATEILPGKREAFATRKPDHLAHGVYGTVSWKIEGANRRFVLMWSAPFNFDYYSNWLGLGMTREGLVGVAHGNDWFDQMYYGVDSDDLTFERREFKKYTDPVIYRNDKFEVVGVMSNSHKGQIKVIIRPTRNNWNDLADPIRLLVKNHQKRALTTERA			Conoporin	N	N	N
Qc-SG-26	MKVVLVLLAVMVAASA	APQKR	FFIEDIKNWIHQLQAVFNSAKEKFNELTSGLGGHFDGIVNLLIDQIDSTMTEAACIKVCEGSARKILGDAASMASTVCAPVCTAALAKLEEAA	G	XIV	Divergent_MKVAVVLLVS	N	N	Y
Qc-SG-27	MKWVGFLVWCGLFFCVRG		SDVPCRQAGGTCQYTSNYCSGSYQRNMCAGSARRQCCIPRRASSSGSSHSSGSYNCYGDFMKLHPTGASAQTASQDGISHGGVSASQRMVSNDFNALDNRKTCYVQAGNKNCVHPAVIAGIASRESRGGAVIERTGGWGDHHNAYGIMQCDGGASGLGSQCTRYPWDSCEHINMMVEVLLVPYIRIMRSKHSSWAPEQQLQGAVSAYNAGPGNVVTFSGMDRGTTGNDYANDVMARAQYLVKHYGW			Lysozyme	N	N	N
Qc-SG-28	MLCLPIFIILLLLVSPAAT	LPVKSELQRDLTRKSPKNFGMRPEHLLLR	GCVCTYANKPCCN	G	XVI	T	N	N	Y
Qc-SG-29	MLKMGVVLFTFLVLFPLATL	QLDADQPAARYAENKQDLNPNERKEMMLSALRQR	ACCDPDWCDAGCYDGCC		III	M	N	N	N	Qc3.1	100
Qc-SG-30	MLRLITAAVLVSVCLA		YPQKKEGTPADQPNLQGFGPGFQPMLNMQPMQGMPGQQLLPFNPGFGYKRAFENLHERRPHAKFSDNKPSFGSEDGLDKFMNFMKESGNLPFANMDGAPADLGSFEQGAENDQQDGKFRFFDKQQ			B2	N	N	N
Qc-SG-31	MMLFVFAAIIFTMATA		TDDEFPCANNRAVCAWQEVADDVCDCSGTSCQRDSAHSVNVAGSILYTCQQISDFDECVGSEAAMDTEFTQLNCRCSSGVYEINADEVVVC	G	VIII	PutativeMMLFM_Amz2	N	N	Y
Qc-SG-32	MMLFVFAAIILTMAPATVSA		VTCELETDVCATMTGSDLTEICNCTSGECTRDDDHKISVGDVALFTCQQISDFDDCTGDQDLVDEHFTQVNCKCPNDNYQAGGSAGIVC	G	VIII	PutativeMMLFM_Amz2	N	N	Y
Qc-SG-33	MMLFVLAAIILTMASTTVTA		DPCSENGVCAWGGQEGVNCDCPGTPCQKDDDHSISAAGSILYTCKLISDFDECGDDEVAMEGDFSELNCRCSSGVYEINADEVVVCS		VIII	PutativeMMLFM_Amz2	N	N	N
Qc-SG-34	MMSKLGVLLTICLVLFPLTAL	QLDGDQPADRPAERKQDISSEQYRLFDQRQSR	CCQWPCGYRCLCCRV	G	III	M	N	N	Y
Qc-SG-35	MMTRVFIAMFFLLAITEG		WPQLQDSDCKQGPNYHYTCHPFRQCGRIEKKNGQLKCHVLCKCEGGSSCLTDDYVDWDDPIRTLKFYTCPRN		XXII	E	N	N	N
Qc-SG-36	MMTRVFIAMSFLLAITVG		WPILYDSDCEPSRNMHLTCASYEQCGRIMKNSGELTCILTCSCPNGDSCLPGDYIDWSDQTQQFYTCP		XXII	E	N	N	N
Qc-SG-37	MNFSVMFILALVSTQSMTDG	FILPAENGGRTFWRHRPDSMDLQTRMRQTR	NLCPQCPNGCHVDRTCID		XIV	unassigned	N	N	N
Qc-SG-38	MNRMGFFLTLTVAVLLTSLICTDG	APAEKVDR	NNDCTGDCVTCDSALPCGCCGNVICHSSSGVCQHVSDTYNYYDSYY		XII	unassigned	N	N	N
Qc-SG-39	MQFFTCLCLLVPLMLFFHLTHSVTA		DHEGAATEVRSADHTLKRFVRHVHQAPKPVPVLSRTSTLHDLHNDDNENDSDKKKRTIYTNVNLPLLVLVDSLNKAKADRIENAKAKANAHLSRVSHQR			Conantokin	N	N	N
Qc-SG-40	MQKATVLILAILLLLPLSTA	QDDEGSQENAAER	ELAGTTDCGGTGESCGGSDDPDCCGLQKCVSGKCCPTTDAC	GR	XVII	Y	N	N	Y
Qc-SG-41	MQKVLLSVLFISVVIVGG		VPDGPPERPARFNNPGELRAYLKALNEYFAIVGRPRFGRSVNTKKRSVEKLHDLRSDE			neuropeptide F	N	N	N
Qc-SG-42	MQKVLLSVLFISVVMTGVIS		DGPPVRPEYFTSVEQLSTYLRELNNYYAVLGRPRFGRSVNFKKRSVEELGDLKSDE			neuropeptide F	N	N	N
Qc-SG-43	MQSFTCMCLLVPLLFFHLAQRSDT		AGHGGAATDVRSADHTLKRFLHDFRRAPKRRSNGRYDRRQSTSVGLAKEILAERLHEGQEERAEDSREASLEKLREIGR			neuropeptide F	N	N	N
Qc-SG-44	MRCLAFLVVTLLLFTAMATTGA	SDRVNAAANAKASDSISPAVR	DECCPNPSCRQNHPELCS		I	conotoxin-like	N	Y	N
Qc-SG-45	MRCVPVFIILLLLSPSAPSVDA	HPMTKDDVPQASLHDDAKRTLQVPWMKR	GCCAMLTCCV	GR	V	T	N	N	Y	Qc5.2	100
Qc-SG-46	MRRLSHVLVFLAVLCLALTRAST		SEVNPGTTLQCHVREYSYRTSKPPLLNQRGELVTCEGIVRVNTCWGRCDSYEVGDFQMPFKVSHHPVCTYAGYRRRTVTLGNCRGYPDPTIEVLDATACACRPCDSADTSCENLD	G	VIII	thyrostimulin beta	N	N	Y
Qc-SG-47	MRRYVGVVAVLIMLVAIATA	ASIDGHEKSRGDEVKREKR	QTTQCEPKYAEMGDHTLCLTDNTDASQVDLNDTMKQHILHLHNYYRCIVEPPASDMLLVVWDEMLERTAKKWAMQCPLNHDTNRKEPDWNLLKIGQNIGLGHATWEIMMDRFFTESTRKNYTYGEPFAEDGYGHYYQMVTAQTVRVGCGQAYCPNSAFKRFRVCNYALRMDASNPPYKNGTSCSDCPDTCSTDYSLCDCGGKLCLNGGTLNPNTCECECTQFYVGENCSEHNCEDPDTSGCQHFTYSQCGNDGFVEDPAMCPHLCRLCPACNGQTCENGGTLNTETCECECTADYKGEFCELDCDYCKNGGDGDPTTCECDCPSPFYGDLCEKDCTQADCYNGVGEINNGECKCNCNAGFVEPDCVVWVGCKDQSYCNSFGAAGYCTPGSSSYQCMIDY…			GlaCrisp isoform B	Y	Y	N
Qc-SG-48	MRSFNARLLPPGLVPLFLCTACKA	NLISPPHALLNMGALVFKFLNIK	FLTACCLCNRTNP			Mr_precursor_157	N	N	N
Qc-SG-49	MSGLGTMVLTLLLLVFMVTS	HQDGGEKQATQRNAINVGRRKSITRR	TVDEECNEYCEDRNKNCCGKTNGEPKCARICL	G	VI/VII	O3	N	Y	Y
Qc-SG-50	MSKLGAVLFTFLLVFPLAAL	QPVRDQPADRNAEPRGKIR	NGMHGFWPYMLFGHPGHHRHASWACPWC	G		M	N	N	Y
Qc-SG-51	MSNIFVLVAVFSVLVVHS	ERAAGFMEPMEGGLQRVMRRAEMTSSLDDYPVEDVDLLQPLFRTPLKR	QWCRRGMAYNPALGTCTFSVAAMRGRGRKY	RRH		Contryphan	Y	N	N
Qc-SG-52	MSSALRLEITVLVAAIMVTCSHG	LKIDFSRLSLPSRSYLHTDKR	SSCQGNPCDPSTPFLCRDSPTCIRLVDICDGKWDCDGGFDEDPALCNAASRPPFDAMYKFLDDQKQWIIPKLFNGADPEMVAHELTLADNIESLQHHLGLTETNVKNIRQAFIAAVEGDERPLLGLGMPERSWPEVKYLLETLLESGFHV		IX	Neuropeptide prohormone-4	N	Y	N
Qc-SG-53	MSSPLRMDVTFLLAAIAVTWVCG	LRIGFQGYSVPPRSFIQHPKR	SSCQGNPCHPSRPFLCLRLQSCVRLIDVCDGKWDCEDGFDEDPAVCAAVSRPPEDALWHFLERQGQWILPQLFHGADPQLVAHELTVANTVGDLQKSLGLTPENMDNI	RKAVEGAMEGDERFLLKLGMPERAWPEVKDLLETLYNTGLDVWTQ	IX	Neuropeptide prohormone-4	N	Y	N
Qc-SG-54	MVKYMTPKWGVCSILPVWLVYLPCQT	LIPALPSPQRQGSR	GYLACRPRRMRHRKRMLAFC	RRRK		Z	N	N	N
Qc-SG-55	MVRAALSLLLLASLAILVIAHERAEA	EEPQHHRAKRQDDMAAVNDYPVDDVDMMQRIFRTPLKR	QWCRSGMSFNPVLGTCTLSLAALRGRGRSFRGV			Contryphan	Y	N	N
