# Supplementary material for: High Throughput Identification of Novel Conotoxins from the Vermivorous Oak Cone Snail (Conus quercinus) by Transcriptome Sequencing
Source: Int J Mol Sci. 2018 Dec 5;19(12):3901. doi: 10.3390/ijms19123901 (PMC6321112; doi:10.3390/ijms19123901)
Supplement: Supplementary file 1 [file ijms-19-03901-s001.zip › ijms-391730-supplementary-final/Tables S1-S10/Supplementary Table S7.xls]

## Sheet: Results
Supplementary Table 7. The sequences of conotoxins identified from the VB dataset.
Name	Signal	Pre	Mature	Post	Framework	Superfamily	PTM pyroglu	PTM gla	PTM amidation	Closest	PID
Qc-VB-01	MVKYMTPKWGVCSILPVWLVYLPCQT	LIPALPSPQRQGSR	GYLACRPRRMRHRKRMLAFC	RKRK		Z	N	N	N
Qc-VB-02	MKWVGFLVWCGLFFCVRG		SDVPCRQAGGTCQYTSNYCSGSYQRNMCAGSARRQCCIPRRASSSGSSHSSGSYNCYGDFMKLHPTGASAQTASQDGISHGGVSASQRMVSNDFNALDNRKTCYVQAGNKNCVHPAVIAGIASRESRGGAVIERTGGWGDHHNAYGIMQCDGGASGLGSQCTRYPWDSCEHINMMVEVLLVPYIRIMRSKHSSWAPEQQLQGAVSAYNAGPGNVVTFSGMDRGTTGNDYANDVMARAQYLVKHYGW			lysozyme	N	N	N
Qc-VB-03	MGMRVMFTLFLLAVLSTTVVS	FTLDRASNGRDAAADSKAADQIAQTVR	DECCSNPSCAQTHPEIC	RRTLMLQNPLNHDMSPSA	I	A	N	Y	N	Qc1.16	100
Qc-VB-04	MGMRMMFTMFLLVVLATTVVS	FTSDHASDGRNTAANDKASDLMALR	DGCCSNPSCSVNNPDICGG	GR	I	A	N	N	Y	Qc1.18	94.7
Qc-VB-05	MGATLVTKLLLVAVLLLGICHEMAANTEA		WDECYERMHWHMIPATWYAMYHCHEILED	RKKAALVLTLKQLGVIHLDHGGWVVQQVKLLKYLGVEN		unassigned	N	Y	N
Qc-VB-06	MLCLPVFIILLLLVSPAAT	LRVQSKLERFLTQQSPRDFAKK	VMQLRYYNWIDCCHDGDCC		V	T	N	N	N	Qc5.3	94.7
Qc-VB-07	MLCLPIFIILLLLVSPAAT	LPVKSELQRDLTRKSPKNFGMRPEHLLLR	GCVCTYANKPCCT	G	XVI	T	N	N	Y
Qc-VB-08	MMSKLGVLLTICLLLFPLTA	LPLDGDQPADQSAERPAERTQDISSEQYRKFDQRQR	CCRWPCPDSCHGSCCY	K	III	M	N	N	N
Qc-VB-09	MMSKLGVLLTICLLLFPLTA	LPLDGDQPADQSAERPAERTQDDIQQHPLYDPKR	RCCRYPCPDSCHGSCCY	K	III	M	N	N	N
Qc-VB-10	MQSFTCMCLLVPLLFFHLAQRSDT		AGHGGAVTDVRSADHTLKRFHHDFRRAPKRRSNGRYDRRQFLFGNVDPEFLAEGTREIQRERAEDSREASV			Conantokin-F	N	N	N
Qc-VB-11			HGGAATDVRSADHTLKRFHHDFRRAPKRRSNGRYDRRQSISVGLATEILAEGYREDSREAAVEKLQEIGR			Conantokin-F	N	N	N
Qc-VB-12	MKWVGFLVWCGLFFCVRG		SDVPCRQAGGTCQYTSNYCSGSYQRNMCAGSARRQCCIPRRASSGSSHSSGSYNCYGDFMKLHPTGASAQTASQDGISHGGVSASQRMVSNDFNALDNRKTCYVQAGNKNCVHPAVIAGIASRESRGGAVIERTGGWGDHHNAYGIMQCDGGASGLGSQCTRYPWDSCEHINMMVEVLLVPYIRIMRSKHSSWAPEQQLQGAVSAYNAGPGNVVTFSGMDRGTTGNDYANDVMARAQYLVKHYGW			lysozyme	N	N	N
Qc-VB-13	MEKLTILLLVAAVLMSTQA	LIQDGGEKRTKEKIKFLSKR	KSAAESWWEGECRGWSNGCSQHSQCCSGECIAGYCDIW		VI/VII	O2	N	Y	N
Qc-VB-14	MKLTCMMIVAVLFLTAWTFVTA	DDSKNALENRGGWGKPFPEARDEMKNPKASELR	ECSSYDEYCFPGIRDCCSGFCFIICIPELPDL		VI/VII	O1	N	Y	N
Qc-VB-15	MKLTSMMIVAVLFLTAWTFITA	DDSINALENRGGWGQAGGWGKLFPMTRDEASKLNNEKR	CYAVGEFCGIPFVKNGLCCSQFCVFVCTPEW		VI/VII	O1	N	Y	N
Qc-VB-16	MKLTCMMIVAVLFLTALA	DDSRNGFENRNGERNENEMKNLEASKLNRR	DGGCVDGGEFCGFPKIGGPCCSGWCFFVCL		VI/VII	O1	N	Y	N
Qc-VB-17	MKLTCMMIVALLFLTAWTFVTA	VDSKNELENRGGWGQAGGWGKLFPMARDEMKNSEVSKLDNK	RKCAAAGEACVIPIIGNVFCCKGYCLFVCIGF		VI/VII	O1	N	Y	N
Qc-VB-18	MIRMGFFLMLTVAVLLTSLTCTDG	APAENVKLKSAR	DDCSWDCETCDPDVPCGCCGNVICHSDGTCQLVSDPYNYYGSYY		XII	Conoporin	N	N	N
Qc-VB-19	MAMNMSMTLIVFVMVVMAATVIDS	TLLQEPDLSRVKR	TTRDCCIEATYQCLLNHHCQEHAHVTACHWEAAGPCGADPIEGCCNGYMNCMGMWMEACNIDPVHNQCKNEYCDNP	GR		Con-ikot-ikot	N	N	Y
Qc-VB-20	MMLFVLAAIILTMASTTVTA		DPCSENGVCAWGGQEGVNCDCPGTPCQKDDDHSISAAGSILYTCKLISDFDECGDDEVAMEGDFSELNCRCSSGVYEINADEVVVC	G	VIII	B2	N	N	Y
Qc-VB-21	MKLTGVLIISVLLLTASQLITA	DYSRDKRQYLAMRLRDGLRNFRGVR	DCGEQGEGCRTRPCCSGLSCIGTHAGGLCQPE		VI/VII	O1	N	Y	N
Qc-VB-22	MGSLYYTPCLASILIMSDSNA		RPTFPSAPRFPGLPCVRASLNEAQEGDTHFLPVEEVGWASSDCLITH			O1	N	N	N
Qc-VB-23	MSNIFVLVAVFSVLVVHS	ERAAGFMEPMEGGLQRVMRRAEMTSSLDDYPVEDVDLLQPLFRTPLKR	QWCRRGMAYNPALGTCTFSVAAMRGRGRKY	RRH		unassigned	Y	N	N
Qc-VB-24	MKVVLVLLAVMVAASA	APQKR	FFIEDIKNWIHQLQAVFNSAKEKFNELTSGLGGHFDGIVNLLIDQIDSTMTEAACIKVCEGSARKILGDAASMASTVCAPVCTAALAKLEEAA	G	XIV	M	N	N	Y
Qc-VB-25			MTNPAHPMNPYNPMNPINSLYHPMNFAYPFHPPMQVASYFLTPPMGAASPLNLHMYSPYSYQAGMYSPYFLPPYHPSAALQAMYPPYGYAAGVPGAMGWNPFGGAVWNPYSAMGYGAYPQWPSQFAHMWPLHPYYQTMVPAQEGICSYDRPFKCWGSSTCITIAAICDKTFDCNNHADEDPRICIA	GRRPGYDILVSYLALPNQQWMLQKLFNNVDPYTTAYALKLATSLGDLRWSLALTDENINNTKTVLEAVKNDNKESVEALGMQASAWESVKFLMNSLLSTDFFLN	IX	M	N	Y	Y
Qc-VB-26	MTRCLTSLLCIAMAVALATG		IYYPSDETIGPCNTNDISKTETYSGRQGKYVVDRTYCTCASGEVHFAADDTTSSSTTVPHKIYVCITPTYSCTGGTSPVTDPDDEGPRRMQCTCEEYKYFVSHWGWHVRC	K	XXII	Conkunitzin	N	N	N
Qc-VB-27	MMFRLASVSCFLLVIVFLDLVVLTNA		CYPEGDYCEYHYQCCKGSCCFAYCRDPCRRV	GKKAQLQEFLRHR	XI	I2	N	Y	Y
Qc-VB-28	MHLSLAGSAVLMLLLLFALGNFVGVQT	GQITRDVDNGLLADNRRNLQSLRKPMAFFKSLYKR	STCGGDCGTDDDCPNGCPYCTTNLYKCM		IX	P	N	N	N
Qc-VB-29	MGMRMIFTVFLLVVLATTVTS	DRVSNGRKAAAKFKAPALMELSVR	QGCCSDPSCAVNNPDICSG	GR	I	A	Y	N	Y
Qc-VB-30	MRFLLLLCIVVLLTPFRETEA	RLPDKAFRER	QSQYFQRDQSCSWCGFTCCLPNYCQGLTCTIV		VI/VII	Divergent_M---L-LTVA	Y	N	N
Qc-VB-31	MGRRDSGRTVAQRYRGMARGVTVIACLMVVCACVELCEA	TGRTSLR	GHSWETPGCHLVGHTRVVKIPDCVPFQMTTNACRGFCVSYAIPSPY	RTLAYNPN	XIV	thyrostimulin alpha	N	Y	N
Qc-VB-32	MMSKLGVLLTICLLLFPLTAVQL	DGDQPVDLPALRTQDFAPEHSPWFNPVKR	CCSRHCWVCIPCCPNGSA		III	M	N	N	N	Lv3-IP02	100
Qc-VB-33	MGFRRLATVALLLTLVMGIDS	APAGQTEAGRVSLR	EGLENTFPCNPGRCACLPASGTTTSYVCQSTQSSTADCMDNECVTEAEWG	GRRR	IX	NSF-bt01	N	N	Y
Qc-VB-34	MSKLGAVLFTFLLLFPLAAL	QPVRDQPADRNAEPRGKIR	NGMHGFWPYMFGHPGHHRHASWACPWC	G		M	N	N	Y
Qc-VB-35	MRCVPVFIILLLLSPFAPSVDA	HPMTKDDVPQASFHDDAKRTLQVPWMKR	GCCAMLTCCV	GR	V	T	N	N	Y	Qc5.2	100
Qc-VB-36	MFYAMRKLMDKVTRLVRVRPVVLVLPLVLSLALTPAPLCHA		TLVNPRTTLQCHVRSYTFRATKPPIINENGDLVTCQGDVHVKSCWGRCDSSEIGDFKMPFKISNHPVCTYTGRVSRTVSLSECVGYPDPTVQVFDATGCACRFCNSDFTSCENLN	G	VIII	thyrostimulin beta	N	N	Y
Qc-VB-37	MEFRRLVTVTLLLTLVMSIDSVPA	DETETGRVSLREDDR	FPCNSNQCACLPAEGSSTSYQCQSLDASTDDCFDNECVTQSEWG	GRR	IX	NSF-bt01	N	Y	Y
Qc-VB-38	MKRTCALIVAVLFLTACQIIA	TNDSRGRQKYPTERLRAKMRNSELFKLTKR	CDPPGAGCSLWESDCCSHFCILRQSGPTCGD		VI/VII	O1	N	Y	N
Qc-VB-39	MMCRLTSLCCLLAIVLLNSAVVGA		IPCHWTGGWCSSFMRCCNSLDVCCDDLPGPGSCTRQTDCSSRRRRAQYTPFL	RR	XI	I2	N	N	N
Qc-VB-40	MLKMGVVLFTFLVLFPLATL	QLDADQPVARYAENKQDFNPNERMKTMLSALRQR	ECCEPSWCDAGCYDGCC		III	M	N	Y	N	Qc3-TDG01	94.1
Qc-VB-41	MRCYVLLTVTLLLMWFSGGDA	GPWHAIGHFVRR	DCQTGCVGCNNRAGCCCGGQVCVDNNRCEGGS			unassigned	N	N	N
Qc-VB-42	MLRLITAAVLVSVCLA		YPQKKEGTPADQPNLQGFGPGFQPMLNMQPMQGMPGQQLLPFNPGFGYKRAFENLHERRPHAKFSDNKSPFGSEDGLDKFMNFMKENDKLPFANMDGAPADLGSFEQGAENDQQDGKFRFFDKQQ			B2	N	N	N
Qc-VB-43	MQKATVLILAILLLLPLSTA	QDDEGSQENAAER	ELAGTTDCGGTGESCGGSDDPDCCGLQKCVSGKCCPTTDAC	GR	XVII	Y	N	N	Y
Qc-VB-44	MEALTIFRLCLLAALISSVVVS	APLKEK	VSEQEDECPVSGGSNPLRDCMRACLTTSTVYQCRYGYCKNCRN	G	IX	NSF	N	N	Y
Qc-VB-45	MSGLGTMVLTLLLLVFMVTS	HQDGGEKQATQRNAINVGRRKSITRR	TVDEECNEYCEDRNKNCCGKTNGEPKCARICL	G	VI/VII	O3	N	Y	Y
Qc-VB-46	MKISLIICLLLIAFMNG	DGSPGNTMYSRRSAGVAAAIKRFQKNFLKK	SCNNCPEEPCCAGDQCMPDPGYEPFCGN		VI/VII	Conotoxin	N	Y	N
Qc-VB-47	MEKLTILLLVAAVLMSTQTLIQG	GGENRPKEKFLSKIKSTAKR	ECTPPSGYCTWPSECCEVECGQHYCDWW		VI/VII	O2	N	Y	N
Qc-VB-48	MKLTCMMIVALLFLTAWTFVTA	VDSKNELENRGGWGQAGGWGKLFPMAR	NEMKNSEVSKLDNMLCTWKVFC			O1	N	N	N
Qc-VB-49			LILGTGTLAHGDALIERRSADATALKPEPVLLQKSAARSTDDNGKDRLTQMKRILKKRGNTARGYEEDREIAETVRELDAAGKRK			Conantokin-F	N	N	N
Qc-VB-50			MKTVQPYKMGVQFPALKTMVTVFLLLMGNTSPVHPVILSSVGTVAGIAAGVVTAGSSLTGTTLQGLAAAGYWVTCTIQVENWTRYPLVYPSVRIANDGVLTTPATEILPGKREAFATRKPDHLAHGVYGTVSWKIEGANRRFVLMWSAPFNFDYYSNWLGLGMTREGLVGVAHGNDWFDQMYYGVDSDDLTFERREFKKYTDPVIYRNDKFEVVGVMSNSHKGQIKVIIRPTRNNWNDLADPIRLLVKNHQKRALTTERA			Conoporin	N	N	N
Qc-VB-51	MMTRVFIAMSFLLAITEG		WPILYDSDCEPSRNMHLTCASYEQCGRIMKNSGELTCILTCSCPNGDSCLPGDYIDWSDQTQQFYTCP		XXII	E	N	N	N
Qc-VB-52	MVGRTSVSFLLFSIMILGMVATVIC		SCEERISSEQCEAPGERICSCSNHVCCQLSAAKKDQCMTPFMCRTASGGN	RRRRSTQVQDRFLRMARGLAD	XII	T2	N	N	N
