# Supplementary material for: High Throughput Identification of Novel Conotoxins from the Vermivorous Oak Cone Snail (Conus quercinus) by Transcriptome Sequencing
Source: Int J Mol Sci. 2018 Dec 5;19(12):3901. doi: 10.3390/ijms19123901 (PMC6321112; doi:10.3390/ijms19123901)
Supplement: Supplementary file 1 [file ijms-19-03901-s001.zip › ijms-391730-supplementary-final/Tables S1-S10/Supplementary Table S8.xlsx]

## Sheet: Sheet1
Supplementary Table 8. The superfamilies of conotoxins identified from Conus quercinus.
Totel name	Name	Signal	Pre	Mature	Post	Framework	Superfamily	PTM pyroglu	PTM gla	PTM amidation	Closest	PID
Qc-001	Qc-SG-02			GPCRAAIRQYYYNWEARQCQTFIYGGCGGNDNRFETLEECEQACTVPSPNSDCNLPKVTGPCMALIPSFFYDLNTGRCESFDYGGCGGNANHFRTSAECEQRCDVICQQPKQVGLCRAAIPRWFYDKNTKRCEQFIYGGCGGNRNNFQTLQECLDQCVAS			Conkunitzin	N	N	N
Qc-002	Qc-SG-03	GVGGWIWTLLLCHVHGAHFPRRIVSARSPSLCWMCRCLLLPVVCLWLFASSAS		ESCCFVTHCIGNW			J	N	N	N	Di14.1	78
Qc-003	Qc-SG-04	MAPSQKALLVLVLSMLLTASDSRA	RR	IDCTRFVYAPICRGVAAKRGGDSLSVGGSTELDDALTDPFLRSEEPREEDTE	KKWRELSRLSRVLQILLSHPTGETEQLDRLLTL		Elevenin-Vc1	N	Y	N
Qc-004	Qc-SG-05	MEALTIFRLCLLAALISSVVVS	APLKEK	VSEQEDECPVSGGSNPLRDCMRACLTTSTYYQCRYGYCKNCRN	G	IX	NSF	N	N	Y
Qc-005	Qc-SG-08	MEKLTILLLVAAVLLSTQVLVQG	DGDDPQEEKINLLTARVLSENKRKK	CKTGWWPCTSDSECCSKRCQWTFFYCA		VI/VII	O2	N	Y	N
Qc-006	Qc-SG-09	MEKLTILLLVAAVLMSTQA	LIQGGGEKRTKEKIKFLSKR	KSAAESWWEGECRGWSNGCSQHSQCCEVECGQHYCDWW		VI/VII	O2	N	Y	N
Qc-007	Qc-SG-10	MESTSSSSSVVFAVWLRNVWA		VVVVVCVFSILTGCVRILPTSSSRSFWWIHSTRPSVVTPRPTGSATLSTSTARCVA			NSF	N	N	N
Qc-008	Qc-SG-11	MFPTMQVIGTALLLSLMLFSADASSQS		SSTCDEKYSNVTSSHTMCLDDNDNAVSVTLTQEAKDEIVDLHNEIRANVSDAANMRKVKWDDRLAAVAHKWAMQCVGGHDGKTERSEPDLPGFVGQNVAWGTHVDHARAVKLWASEIVDFVYGIWTNETGHYIQQVFAKTSLVGCGRSMCGNTNYVVCNYYLGTSGKKPYLQGSPCDGCPQSCQDGLCDCTSGPDACFNGGTYNISSCSCECPRLWDGTTCTNKNCPQQDFDAMCGYDVVKENAAYYCQFDNFIEDCPILCGPC			GlaCrisp isoform C	N	N	N
Qc-009	Qc-SG-14	MGMRMIFTVFLLVALATTVAS	FTLDRASNGRDAAADSKAADQIAQTVR	DECCSNPSCAVSNPDICGG	GR	I	A	N	Y	Y
Qc-010	Qc-SG-15	MGMRMMFTMFLLVVLAITVVS	FTSDHASDGR	NTAANDKASNLMALRDGCCSNPPCKASNPDLCDWRS		I	A	N	N	N
Qc-011	Qc-SG-16	MGPSRSQNTAVVVMVVLALLLASPPVAS		WRIDCTRFVFAPRCRGVAAKRGDDSLSTKQSALMGDGNAQPLQRAGAGVQNRDPDTFLQLLMALAPAMPRSAPLSQ	RRKERLDDFLSS		Elevenin-Vc1	N	N	N
Qc-012	Qc-SG-17	MGRNCDILLTLCVVLITLAVA		TIDSGCPETDHTAGCTSKFLLPDRPFMVIWNHPSSQCEAHGIDLNFSAWDIVENKKDAFAGDNMIIYYSLGHWPSLDWKTGAVKSNGGVPQRGDFPYHLEQAKAQIQNTTKPEFDGVAVIDMENWRPTFGHNFDHLHFYKTVSEEIVRARYPYLNSSAVEQEAAREFDAGARLFMEGTLNLTRDLRPWGHWGYYGFPRNWAGNINDHLAYLWRASKGLFPRIYMADTSPFAQGEKYVRGQVNETLRVWAKFSSPDTLILPYSLCQDNGTNFFSLENLTTAIGLPGKMGAGGVVLWGSSRAFHTHDECHLLQKYVNTILGPYVKNLTRFLSDCSVFYCSAHGRCVEKSLEMMVQRHRVLSGQKQCLNEQLLTEMRRAGDGVWRRREDVGDPPHPYQNYTC…			conohyaluronidase	N	N	N
Qc-013	Qc-SG-18	MGRRDSGRTVAQRYRGMARGVTVIACLMVVCACVELCEA	TGRTSLR	GHSWETPGCHLVGHTRVVKIPDCVPFQMTTNACRGFCVSYAIPSPYRTLAYNPNHIITSRAECCDIIDTHDIPVQVRCVDGVKEIVFKSAKNCACSIC	RRE		thyrostimulin alpha	N	N	N
Qc-014	Qc-SG-20	MKLSVTFIVVLMLTTSLTFG	FRLSSDNGERAYGPHHSNVADQLVSRELASR	ACNPPCTGNAMCQGGKCGYIRF	G	XIV	L	N	N	Y
Qc-015	Qc-SG-22	MKLTCVLIVAVLFLTACQLITA	DYSRDEYRAVRSREEMQNSKSTR	ACANSGEGCHTRRCCGDLTCSGPRQAQVCHQS	G	VI/VII	O1	N	Y	Y
Qc-016	Qc-SG-23	MKRNSCLVVVLLLMVLLLLQEPAAA	GRKNRRKQSRRR	NTCEPKYLALSPTHTRCLTDNVNARLRTLSNQTKEEILDMHNEIRAKETPTASNMMKLIWDDDLALTAEKWAMQCSGEHDNMIDRKEPDWPIVDIGQNIGTGHRTFKAMLDRFYSEKERFNYTYEGGYIVGSGHFIQLVSAKTTRVGCAAVRCLNTNFRIVRVCNYAPALDASRPPYQNGTHCGDCPDHCDASGKLCDCGGKLCYNGGNLDPSTCQCTCQQGWTGENCETLDCDNPDPVPACRAGVITKEQCGQPGSVVHDPNMCPHLCDLCPDVCGGMECQNGGKLDWETCTCNCPGLLTGDTCELCPTMDKSYCTTFKPREYCYNLHVGDCPIYCGKCNTTCQPCENLGDLNTQDCSCKCKGGFTGARCEICPAADNSFCPLMPASQCTQIPYYWSF…			GlaCrisp isoform C	N	N	N
Qc-017	Qc-SG-24	MKSAVLMMALSMSIFIDFTMESA		TPDVSCSKPDTLCTTVGGTCGLYYYWKGVYYCFLFCECDQETRCPTDEDHAIVLGNQTHPFTYYTCQPISEFPVCEVGDTAIEARGTGLLRVVHCICPGEYNDNGKGAEICE	K	VIII	SF-01_Amz2	N	N	N
Qc-018	Qc-SG-25			MKTVQPYKMGVQFPALKTMVTVFLLLMGNTSPVHPVILSSVGTVAGIAAGVVTAGSSLTGTTLQGLAAAGYWVTCTIQVENWTRYPLVYPSVRIANDGVLTTPATEILPGKREAFATRKPDHLAHGVYGTVSWKIEGANRRFVLMWSAPFNFDYYSNWLGLGMTREGLVGVAHGNDWFDQMYYGVDSDDLTFERREFKKYTDPVIYRNDKFEVVGVMSNSHKGQIKVIIRPTRNNWNDLADPIRLLVKNHQKRALTTERA			Conoporin	N	N	N
Qc-019	Qc-SG-28	MLCLPIFIILLLLVSPAAT	LPVKSELQRDLTRKSPKNFGMRPEHLLLR	GCVCTYANKPCCN	G	XVI	T	N	N	Y
Qc-020	Qc-SG-31	MMLFVFAAIIFTMATA		TDDEFPCANNRAVCAWQEVADDVCDCSGTSCQRDSAHSVNVAGSILYTCQQISDFDECVGSEAAMDTEFTQLNCRCSSGVYEINADEVVVC	G	VIII	PutativeMMLFM_Amz2	N	N	Y
Qc-021	Qc-SG-32	MMLFVFAAIILTMAPATVSA		VTCELETDVCATMTGSDLTEICNCTSGECTRDDDHKISVGDVALFTCQQISDFDDCTGDQDLVDEHFTQVNCKCPNDNYQAGGSAGIVC	G	VIII	PutativeMMLFM_Amz2	N	N	Y
Qc-022	Qc-SG-33	MMLFVLAAIILTMASTTVTA		DPCSENGVCAWGGQEGVNCDCPGTPCQKDDDHSISAAGSILYTCKLISDFDECGDDEVAMEGDFSELNCRCSSGVYEINADEVVVCS		VIII	PutativeMMLFM_Amz2	N	N	N
Qc-023	Qc-SG-34	MMSKLGVLLTICLVLFPLTAL	QLDGDQPADRPAERKQDISSEQYRLFDQRQSR	CCQWPCGYRCLCCRV	G	III	M	N	N	Y
Qc-024	Qc-SG-35	MMTRVFIAMFFLLAITEG		WPQLQDSDCKQGPNYHYTCHPFRQCGRIEKKNGQLKCHVLCKCEGGSSCLTDDYVDWDDPIRTLKFYTCPRN		XXII	E	N	N	N
Qc-025	Qc-SG-39	MQFFTCLCLLVPLMLFFHLTHSVTA		DHEGAATEVRSADHTLKRFVRHVHQAPKPVPVLSRTSTLHDLHNDDNENDSDKKKRTIYTNVNLPLLVLVDSLNKAKADRIENAKAKANAHLSRVSHQR			Conantokin	N	N	N
Qc-026	Qc-SG-41	MQKVLLSVLFISVVIVGG		VPDGPPERPARFNNPGELRAYLKALNEYFAIVGRPRFGRSVNTKKRSVEKLHDLRSDE			neuropeptide F	N	N	N
Qc-027	Qc-SG-42	MQKVLLSVLFISVVMTGVIS		DGPPVRPEYFTSVEQLSTYLRELNNYYAVLGRPRFGRSVNFKKRSVEELGDLKSDE			neuropeptide F	N	N	N
Qc-028	Qc-SG-43	MQSFTCMCLLVPLLFFHLAQRSDT		AGHGGAATDVRSADHTLKRFLHDFRRAPKRRSNGRYDRRQSTSVGLAKEILAERLHEGQEERAEDSREASLEKLREIGR			neuropeptide F	N	N	N
Qc-029	Qc-SG-44	MRCLAFLVVTLLLFTAMATTGA	SDRVNAAANAKASDSISPAVR	DECCPNPSCRQNHPELCS		I	conotoxin-like	N	Y	N
Qc-030	Qc-SG-46	MRRLSHVLVFLAVLCLALTRAST		SEVNPGTTLQCHVREYSYRTSKPPLLNQRGELVTCEGIVRVNTCWGRCDSYEVGDFQMPFKVSHHPVCTYAGYRRRTVTLGNCRGYPDPTIEVLDATACACRPCDSADTSCENLD	G	VIII	thyrostimulin beta	N	N	Y
Qc-031	Qc-SG-47	MRRYVGVVAVLIMLVAIATA	ASIDGHEKSRGDEVKREKR	QTTQCEPKYAEMGDHTLCLTDNTDASQVDLNDTMKQHILHLHNYYRCIVEPPASDMLLVVWDEMLERTAKKWAMQCPLNHDTNRKEPDWNLLKIGQNIGLGHATWEIMMDRFFTESTRKNYTYGEPFAEDGYGHYYQMVTAQTVRVGCGQAYCPNSAFKRFRVCNYALRMDASNPPYKNGTSCSDCPDTCSTDYSLCDCGGKLCLNGGTLNPNTCECECTQFYVGENCSEHNCEDPDTSGCQHFTYSQCGNDGFVEDPAMCPHLCRLCPACNGQTCENGGTLNTETCECECTADYKGEFCELDCDYCKNGGDGDPTTCECDCPSPFYGDLCEKDCTQADCYNGVGEINNGECKCNCNAGFVEPDCVVWVGCKDQSYCNSFGAAGYCTPGSSSYQCMIDY…			GlaCrisp isoform B	Y	Y	N
Qc-032	Qc-SG-48	MRSFNARLLPPGLVPLFLCTACKA	NLISPPHALLNMGALVFKFLNIK	FLTACCLCNRTNP			Y3	N	N	N
Qc-033	Qc-SG-50	MSKLGAVLFTFLLVFPLAAL	QPVRDQPADRNAEPRGKIR	NGMHGFWPYMLFGHPGHHRHASWACPWC	G		M	N	N	Y
Qc-034	Qc-SG-52	MSSALRLEITVLVAAIMVTCSHG	LKIDFSRLSLPSRSYLHTDKR	SSCQGNPCDPSTPFLCRDSPTCIRLVDICDGKWDCDGGFDEDPALCNAASRPPFDAMYKFLDDQKQWIIPKLFNGADPEMVAHELTLADNIESLQHHLGLTETNVKNIRQAFIAAVEGDERPLLGLGMPERSWPEVKYLLETLLESGFHV		IX	Neuropeptide prohormone-4	N	Y	N
Qc-035	Qc-SG-53	MSSPLRMDVTFLLAAIAVTWVCG	LRIGFQGYSVPPRSFIQHPKR	SSCQGNPCHPSRPFLCLRLQSCVRLIDVCDGKWDCEDGFDEDPAVCAAVSRPPEDALWHFLERQGQWILPQLFHGADPQLVAHELTVANTVGDLQKSLGLTPENMDNI	RKAVEGAMEGDERFLLKLGMPERAWPEVKDLLETLYNTGLDVWTQ	IX	Neuropeptide prohormone-4	N	Y	N
Qc-036	Qc-SG-55	MVRAALSLLLLASLAILVIAHERAEA	EEPQHHRAKRQDDMAAVNDYPVDDVDMMQRIFRTPLKR	QWCRSGMSFNPVLGTCTLSLAALRGRGRSFRGV			contryphan	Y	N	N
Qc-037	Qc-VB-01	MVKYMTPKWGVCSILPVWLVYLPCQT	LIPALPSPQRQGSR	GYLACRPRRMRHRKRMLAFC	RKRK		Z	N	N	N
Qc-038	Qc-VB-02	MKWVGFLVWCGLFFCVRG		SDVPCRQAGGTCQYTSNYCSGSYQRNMCAGSARRQCCIPRRASSSGSSHSSGSYNCYGDFMKLHPTGASAQTASQDGISHGGVSASQRMVSNDFNALDNRKTCYVQAGNKNCVHPAVIAGIASRESRGGAVIERTGGWGDHHNAYGIMQCDGGASGLGSQCTRYPWDSCEHINMMVEVLLVPYIRIMRSKHSSWAPEQQLQGAVSAYNAGPGNVVTFSGMDRGTTGNDYANDVMARAQYLVKHYGW			Lysozyme	N	N	N
Qc-039	Qc-VB-04	MGMRMMFTMFLLVVLATTVVS	FTSDHASDGRNTAANDKASDLMALR	DGCCSNPSCSVNNPDICGG	GR	I	A	N	N	Y	Qc1.18	94.7
Qc-040	Qc-VB-06	MLCLPVFIILLLLVSPAAT	LRVQSKLERFLTQQSPRDFAKK	VMQLRYYNWIDCCHDGDCC		V	T	N	N	N	Qc5.3	94.7
Qc-041	Qc-VB-07	MLCLPIFIILLLLVSPAAT	LPVKSELQRDLTRKSPKNFGMRPEHLLLR	GCVCTYANKPCCT	G	XVI	T	N	N	Y
Qc-042	Qc-VB-08	MMSKLGVLLTICLLLFPLTA	LPLDGDQPADQSAERPAERTQDISSEQYRKFDQRQR	CCRWPCPDSCHGSCCY	K	III	M	N	N	N
Qc-043	Qc-VB-11			HGGAATDVRSADHTLKRFHHDFRRAPKRRSNGRYDRRQSISVGLATEILAEGYREDSREAAVEKLQEIGR			Conantokin	N	N	N
Qc-044	Qc-VB-12	MKWVGFLVWCGLFFCVRG		SDVPCRQAGGTCQYTSNYCSGSYQRNMCAGSARRQCCIPRRASSGSSHSSGSYNCYGDFMKLHPTGASAQTASQDGISHGGVSASQRMVSNDFNALDNRKTCYVQAGNKNCVHPAVIAGIASRESRGGAVIERTGGWGDHHNAYGIMQCDGGASGLGSQCTRYPWDSCEHINMMVEVLLVPYIRIMRSKHSSWAPEQQLQGAVSAYNAGPGNVVTFSGMDRGTTGNDYANDVMARAQYLVKHYGW			Lysozyme	N	N	N
Qc-045	Qc-VB-13	MEKLTILLLVAAVLMSTQA	LIQDGGEKRTKEKIKFLSKR	KSAAESWWEGECRGWSNGCSQHSQCCSGECIAGYCDIW		VI/VII	O2	N	Y	N
Qc-046	Qc-VB-16	MKLTCMMIVALLFLTAWTFVTA	VDSKNELENRGGWGQAGGWGKLFPMARDEMKNSEVSKLDNK	RKCAAAGEACVIPIIGNVFCCKGYCLFVCIGF		VI/VII	O1	N	Y	N
Qc-047	Qc-VB-18	MIRMGFFLMLTVAVLLTSLTCTDG	APAENVKLKSAR	DDCSWDCETCDPDVPCGCCGNVICHSDGTCQLVSDPYNYYGSYY		XII	unassigned	N	N	N
Qc-048	Qc-VB-19	MAMNMSMTLIVFVMVVMAATVIDS	TLLQEPDLSRVKR	TTRDCCIEATYQCLLNHHCQEHAHVTACHWEAAGPCGADPIEGCCNGYMNCMGMWMEACNIDPVHNQCKNEYCDNP	GR		Con-ikot-ikot	N	N	Y
Qc-049	Qc-VB-20	MMLFVLAAIILTMASTTVTA		DPCSENGVCAWGGQEGVNCDCPGTPCQKDDDHSISAAGSILYTCKLISDFDECGDDEVAMEGDFSELNCRCSSGVYEINADEVVVC	G	VIII	unassigned （superfamily 08）	N	N	Y
Qc-050	Qc-VB-22	MGSLYYTPCLASILIMSDSNA		RPTFPSAPRFPGLPCVRASLNEAQEGDTHFLPVEEVGWASSDCLITH			NSF	N	N	N
Qc-051	Qc-VB-23	MSNIFVLVAVFSVLVVHS	ERAAGFMEPMEGGLQRVMRRAEMTSSLDDYPVEDVDLLQPLFRTPLKR	QWCRRGMAYNPALGTCTFSVAAMRGRGRKY	RRH		unassigned	Y	N	N
Qc-052	Qc-VB-26	MTRCLTSLLCIAMAVALATG		IYYPSDETIGPCNTNDISKTETYSGRQGKYVVDRTYCTCASGEVHFAADDTTSSSTTVPHKIYVCITPTYSCTGGTSPVTDPDDEGPRRMQCTCEEYKYFVSHWGWHVRC	K	XXII	NSF	N	N	N
Qc-053	Qc-VB-27	MMFRLASVSCFLLVIVFLDLVVLTNA		CYPEGDYCEYHYQCCKGSCCFAYCRDPCRRV	GKKAQLQEFLRHR	XI	I2	N	Y	Y
Qc-054	Qc-VB-29	MGMRMIFTVFLLVVLATTVTS	DRVSNGRKAAAKFKAPALMELSVR	QGCCSDPSCAVNNPDICSG	GR	I	A	Y	N	Y
Qc-055	Qc-VB-31	MGRRDSGRTVAQRYRGMARGVTVIACLMVVCACVELCEA	TGRTSLR	GHSWETPGCHLVGHTRVVKIPDCVPFQMTTNACRGFCVSYAIPSPY	RTLAYNPN	XIV	thyrostimulin alpha	N	Y	N
Qc-056	Qc-VB-32	MMSKLGVLLTICLLLFPLTAVQL	DGDQPVDLPALRTQDFAPEHSPWFNPVKR	CCSRHCWVCIPCCPNGSA		III	M	N	N	N	Lv3-IP02	100
Qc-057	Qc-VB-33	MGFRRLATVALLLTLVMGIDS	APAGQTEAGRVSLR	EGLENTFPCNPGRCACLPASGTTTSYVCQSTQSSTADCMDNECVTEAEWG	GRRR	IX	NSF-bt01	N	N	Y
Qc-058	Qc-VB-36	MFYAMRKLMDKVTRLVRVRPVVLVLPLVLSLALTPAPLCHA		TLVNPRTTLQCHVRSYTFRATKPPIINENGDLVTCQGDVHVKSCWGRCDSSEIGDFKMPFKISNHPVCTYTGRVSRTVSLSECVGYPDPTVQVFDATGCACRFCNSDFTSCENLN	G	VIII	thyrostimulin beta	N	N	Y
Qc-059	Qc-VB-37	MEFRRLVTVTLLLTLVMSIDSVPA	DETETGRVSLREDDR	FPCNSNQCACLPAEGSSTSYQCQSLDASTDDCFDNECVTQSEWG	GRR	IX	NSF-bt01	N	Y	Y
Qc-060	Qc-VB-38	MKRTCALIVAVLFLTACQIIA	TNDSRGRQKYPTERLRAKMRNSELFKLTKR	CDPPGAGCSLWESDCCSHFCILRQSGPTCGD		VI/VII	O1	N	Y	N
Qc-061	Qc-VB-39	MMCRLTSLCCLLAIVLLNSAVVGA		IPCHWTGGWCSSFMRCCNSLDVCCDDLPGPGSCTRQTDCSSRRRRAQYTPFL	RR	XI	I2	N	N	N
Qc-062	Qc-VB-40	MLKMGVVLFTFLVLFPLATL	QLDADQPVARYAENKQDFNPNERMKTMLSALRQR	ECCEPSWCDAGCYDGCC		III	M	N	Y	N	Qc3-TDG01	94.1
Qc-063	Qc-VB-41	MRCYVLLTVTLLLMWFSGGDA	GPWHAIGHFVRR	DCQTGCVGCNNRAGCCCGGQVCVDNNRCEGGS			unassigned	N	N	N
Qc-064	Qc-VB-42	MLRLITAAVLVSVCLA		YPQKKEGTPADQPNLQGFGPGFQPMLNMQPMQGMPGQQLLPFNPGFGYKRAFENLHERRPHAKFSDNKSPFGSEDGLDKFMNFMKENDKLPFANMDGAPADLGSFEQGAENDQQDGKFRFFDKQQ			B2	N	N	N
Qc-065	Qc-VB-47	MEKLTILLLVAAVLMSTQTLIQG	GGENRPKEKFLSKIKSTAKR	ECTPPSGYCTWPSECCEVECGQHYCDWW		VI/VII	O2	N	Y	N
Qc-066	Qc-VB-48	MKLTCMMIVALLFLTAWTFVTA	VDSKNELENRGGWGQAGGWGKLFPMAR	NEMKNSEVSKLDNMLCTWKVFC			O1	N	N	N
Qc-067	Qc-VB-49			LILGTGTLAHGDALIERRSADATALKPEPVLLQKSAARSTDDNGKDRLTQMKRILKKRGNTARGYEEDREIAETVRELDAAGKRK			Conantokin-F	N	N	N
Qc-068	Qc-VB-50			MKTVQPYKMGVQFPALKTMVTVFLLLMGNTSPVHPVILSSVGTVAGIAAGVVTAGSSLTGTTLQGLAAAGYWVTCTIQVENWTRYPLVYPSVRIANDGVLTTPATEILPGKREAFATRKPDHLAHGVYGTVSWKIEGANRRFVLMWSAPFNFDYYSNWLGLGMTREGLVGVAHGNDWFDQMYYGVDSDDLTFERREFKKYTDPVIYRNDKFEVVGVMSNSHKGQIKVIIRPTRNNWNDLADPIRLLVKNHQKRALTTERA			Conoporin	N	N	N
Qc-069	Qc-VD-01			MKTVQPYKMGVQFPALKTMVTVFLLLMGNTSPVHPVILSSVGTVAGIAAGVVTAGSSLTGTTLQGLAAAGYWVTCTIQVENWTRYPLMVPRLRIANDGAATTNPSVIAEAKREAFAVRKASGTATGVYGTVSWELQGANRRFVLMWSAPFDFNHHSNWMGLGMTKEGSVDVAEGNTWFDQMYYYSNTDDLTFERKEFYSNTDSFIYRDNKFEVEGDMTNGHNAVIRVVVRPISNYWDDLAYEIRRKLD			Conoporin	N	N	N
Qc-070	Qc-VD-02	MPMNMSMTLSVSAMVVIAATVLG		STPLEVASTDCGGQPSDDCCPEFLHVLFACLFFVGDVVSKCWEEYKHEPC		XXVII	Con-ikot-ikot	N	N	N	Con-ikot-ikot
Qc-071	Qc-VD-03	MPMNMSMTLSVSAMVVIAATVLG	STPLEDK	DLECGDEEYHECCRYGMKNCLERCTSIQEILYCWDICLLFASTDCGGQPSDDCCPEFLHVLFACLFFVGDVVSKCWEEYKHEPC			Con-ikot-ikot	N	N	N
Qc-072	Qc-VD-04	MGMRMMFTMFLLVVLAITVVS	FTSDHASDGRNTAANDKASKLMALR	NECCDNPPCKSSNPDLCDWRS		I	A	N	Y	N	Qc1.1b	100
Qc-073	Qc-VD-05	MGMRMIFTVFLLVALATTVAS	FTLDRASKGRNAAADDKPSDWIALAIK	QCCANPPCKHVNC	R	I	A	Y	N	N	Qc1.2	100
Qc-074	Qc-VD-06	MGMRMIFTVFLLVVLATTVVS	FTSDHAFDGRNAAANDKASDLMALAVR	QGCCSNPTCAVSNPDICGG	GR	I	A	Y	N	Y
Qc-075	Qc-VD-07	MMTRVFIAMFFLLAITEG		WPQLQDSDCKQGPNYHYTCHPFRQCGRIEKKNGQLTCRVLCTCEGGSSCLTDEYVDWDDPIRTLKFFTCPRD		XXII	E	N	N	N
Qc-076	Qc-VD-08	MMTRVFIAMSFLLAITEG		WPILYDSDCEPSRNMHLTCASYEQCGRIMKNSGELTCILTCSCPNGDSCLPGDYIDWSDQTQQFYTCP		XXII	E	N	N	N
Qc-077	Qc-VD-09	MLKMGVVLFIFLVLFPLATL	QLDADQPAARYAENKQDLNPNERKEMMLSALRQR	ACCDPDWCDAGCYDGCC		III	M	N	N	N	Qc3.1	100
Qc-078	Qc-VD-10	MKISLIICLLLIAFMNG	DGSPGNTMYSRRSAGVAAAIKRFQKNFLKK	SCNNCPEEPCCAGDQCMPDPGYEPFCGN		VI/VII	unassigned	N	Y	N
Qc-079	Qc-VD-11	MMFRLASVSCFLLVIVFLDLAST		VPELRYDLVFGNIPKVVLTNACYPEGDYCEYHDQCCKGSCCFAYCRDPCRIP	GKRAHLQELLRHR	XI	I2	N	Y	Y
Qc-080	Qc-VD-12	MMFRLASVSCFLLVIVFLDLVVLTNA		CYPEGDYCEYHDQCCKGSCCFAYCRDPCRRV	GKKAQLQEFLRHR	XI	I2	N	Y	Y
Qc-081	Qc-VD-13	MSRLFLVLLAMFVLTVHT		DSTQGHDGGTDKSSRPMARAPRDHASPALFRKFQARNNFRDRGRAVNDLTGDDDRRDLLKTRKYYMGYGVNDIQRMIYIILVF			unassigned	N	N	N
Qc-082	Qc-VD-14	MMLFVLAAIILTMASTTVTA		DPCSENGVCAWGGQEGVNCDCPGTPCQKDDDHSISAAGSILYTCKLISDFDECGDDEVAMEGDFSELNCRCLSGVYNINGDGAVVC	G	VIII	I2	N	N	Y
Qc-083	Qc-VD-15	MMLFVFAAIILTMAPATVSA		VTCELETDVCATMTGSDLTEICDCTNGGCTRDDDHKISVGDVALFTCQQISDFDDCTGDQHLVDEDFTQVNCKCPNGNYQAGGSAGIVC	G	VIII	I2	N	N	Y
Qc-084	Qc-VD-16	MIRMGFFLMLTVAVLLTSLTCTDG	APAENVKLKSAR	DDCSWDCETCDPDVPCGCCGNVICHSNGVCQLVSDPYNYYGSYY		XII	unassigned	N	N	N
Qc-085	Qc-VD-17	MNRMGFFLTLTVAVLLTSLICTDG	APAEKVDR	NNDCTGDCVTCDSALPCGCCGNVICHSSSGVCQHVSDTYNYYDSYY		XII	unassigned	N	N	N
Qc-086	Qc-VD-18			AAGYWVTCTIQVENWTRYPLVYPSVRIANDGVLTTPATEILPGKREAFATRKPDHLAHGVYGTVSWKIEGANRRFVLMWSAPFNFDYYSNWLGLGMTREGLVGVAHGNDWFDQMYYGVDSDDLTFERREFKKYTDPVIYRNDKFEVVGVMSNSHKGQIKVIIRPTRNNWNDLADPIRLLVKNHQKRALTTERA			Conoporin	N	N	N
Qc-087	Qc-VD-19	MGVPFPALKTMVTVFLLLMGNTSPVVLS		PSTPLSTVKLFASKVVTPGSSLACGLQEGMVATGYKVTCIIQVENWTRYPLMVPRLRIANDGAATTNPSVIAEAKREAFAVRKASGTATGVYGTVSWELQGANRRFVLMWSAPFDFNHHSNWMGLGMTKEGSVDVAEGNTWFDQMYYYSNTDDLTFERKEFYSNTDSFIYRDNKFEVEGDMTNGHNAVIRVVVRPISNYWDDLAYEI	RRKLD		Conoporin	N	N	N
Qc-088	Qc-VD-20	MLRLITAAVLVSVCLA		YPQKKEGTPADQPNLQGFGPGFQPMLNMQPMQGMPGQQLLPFNPGFGYKRAFENLHERRPHAKFSDNKPSFGSEDGLDKFMNFMKESGNLPFANMDGAPADLGSFEQGAENDQQDGKFRFFDKQQ			B2	N	N	N
Qc-089	Qc-VD-21	MKLTCMMIVAVLFLTAWTFVTA	DDSKNALENRGGWGKPFPEARDEMKNPKASELR	ECSSYDEYCFPGIRDCCSGFCFIICIPELPDL		VI/VII	O1	N	Y	N
Qc-090	Qc-VD-22	MKLTCMMIVAVLFLTASA	DDSRNGLENRNGERNENEMKNLEASKLNRR	DGGCVDGGEFCGFPKIGGPCCSGWCFFVCL		VI/VII	O1	N	Y	N
Qc-091	Qc-VD-23	MKLTCMMIVALLFLTAWTFVTA	VDSKNELENRGGWGQAGGWGKLFPMAR	DEMKNSEVSKLDNMLCTWKVFC			O1	N	N	N
Qc-092	Qc-VD-24	MMSKLGVLLTICLLLFPLTAL	RLVGDQPAERPAERTQDISSEQYRKFDQRQR	CCQWPCPGSCRCCRY	R	III	M	N	N	N
Qc-093	Qc-VD-25	MMSKLGVLLTICLLLFPLTA	LPLDGDQPADQSAERPAERTQDDIQQHPLYDPKR	RCCRYPCPDSCHGSCCY	K	III	M	N	N	N	Qc3-HGS02
Qc-094	Qc-VD-26	MDVLHSAAVLLSVALFTQMATLRA		EDICQQPLVAGRCQDVYERFFFNTSSGTCEAFIWGGCDGNANNFETFGACLAVCHEDHPCLQPKEPGTCEQFFPRFFFNSQIGACERFIYKGCDANDNNFKTLEECQAACTATVTQH			conkunitzin	N	N	N
Qc-095	Qc-VD-27	MKLTGVLIISVLLLTASQLITA	DYSRDKRQYLAMRLRDGMRNFRGVR	DCGEQGEGCRTRPCCSGLSCIGTHAGGLCQPE		VI/VII	O1	N	Y	N
Qc-096	Qc-VD-28	MKLTCVLIIAVLFLTASQLVTA	DYTRDTWQYRAASLRDGMWNFRDTR	ACSQVGEACFPQKPCCPGFLCNHIGGMCHH		VI/VII	O1	N	Y	N
Qc-097	Qc-VD-29	MEKLAILLLVAAILMLTQA	LIQDGEKHQRMKTHFLSKR	KSVVESWWEGECSGWSVYCVNDWECCSGECGGSYCELW		VI/VII	O2	N	Y	N
Qc-098	Qc-VD-30	MVGRTSVSFLLFSIMILGMVATVIC		SCEERISSEQCEAPGERICSCSNHVCCQLSAAKKDQCMTPFMCRTASGGN	RRRRSTQVQDRFLRMARGLAD	XII	I2	N	N	N
Qc-099	Qc-VD-31	MLCLPIFIILLLFLSPAAS		FPVESKLESLWTQMLSRDLGEEHHTKNKNLFPDLCCMIPGSPCDPCRPS	R	I	T	N	N	N
Qc-100	Qc-VD-32	MMSKLGVLLTICLLLFPLTAVQL	DGDQPVDLPALRTQDFAPEHSPWFDPVKR	CCSRHCWVCIPCCPNGSP		III	M	N	N	N	Qc3-IP01	100
Qc-101	Qc-VD-33	MQTAYWVMVMMMVWITAPLSEG	GKLNDVIR	GLAPDDLTPQLIVQSLVSSRNPSPTVYICIWKVCPPSPWRRHDLQ	KRNK		C	N	N	N
Qc-102	Qc-VD-34	MDARRVAAVLLVLCLARSVTA		WKHPTCFEPLNTGDTPCDKLHIRWYYNKEEEQCQSFPFSGCGGNGNNYDENTCMKCCKWGWEWLCNPDD	GR		Conkunitzin	N	N	Y
Qc-103	Qc-VD-35	MRFLLLLCIVVLLTPFRETEA	RLPDKAFRER	QSQYFQRDQSCSWCGFTCCLPNYCQGLTCTIV		VI/VII	Divergent_M---L-LTVA	Y	N	N
Qc-104	Qc-VD-36	MGMRVMFTLFLLAVLSTTVVS	FTLDRASNGRDAAADSKAADQIAQTVR	DECCSNPSCAQTHPEIC	RRTLMLQNPLNHDMSPSA	I	A	N	Y	N	Qc1.16	100
Qc-105	Qc-VD-37	MLCLPIFIILLLLVSPAAT	LRVQSKLERFLTQQSPRDFAKK	VMQLRYYNWIDCCFDGDCC		V	T	N	N	N	Qc5.3	100
Qc-106	Qc-VD-38	MMCRLTSLCCLLAIVLLNSAVVGA		IPCHWTGGWCSSFMWCCNSLDVCCDDLPGQALCTSQTDCSSRRRRAQYTPFL	RR	XI	I2	N	N	N
Qc-107	Qc-VD-39	MVLLSSFKRVLKSLVRCCLPGGGMPSVRWLLAVTTVAVVVIVMALS	GPYSGFRTSHQATVHMTRTADFHDGAATKLQTGGASSDAVDR	CHLPPETGMCRAYMPMYFYNTTLGRCQGFIYGGCGGNDNKFTTAEDCMKACHH		IX	conkunitzin	N	N	N
Qc-108	Qc-VD-40	MGATLVTKLLLVAVLLLGICHEMAANTEA		WDECYERMHWHMIPATWYAMYHCHEILED	RKKAALVLTLKQLGVIHLDHGGWVVQQVKLLKYLGVEN		unassigned	N	Y	N
Qc-109	Qc-VD-41	MGMRMMFTMFLLVVLAITVVSFT		SDHGKSISKSSCFVNWRQSVFVALDRRVLYCISLYCFAVKCCTGLCSVLLYCSELYCYVIF		XIII	A	N	N	N
Qc-110	Qc-VD-42	MEKLTILLLVAAVLLSTQVLVQG	DGDDPQKEKINLLTARVLSENKRKK	CKTGWWPCTSDSQCCSDNCELWFSFYYCA		VI/VII	O2	N	Y	N
Qc-111	Qc-VD-43	MVKYMTPKWGVCSILPVWLVYLPCQT		LIPALPSPAPRFPGLPCVQASKNEAQEADTGLLPRAEVGWASRDCLITH			Z	N	N	N
Qc-112	Qc-VD-44	MVTSVSMSSPRLWPWFGSVGVTGIGESMG		AVVGRTWWRPPEGELTHAGSATKQLLSSVWGLVGGVLRMLDQNRRH			W	N	N	N
Qc-113	Qc-VD-45	MEALTIFRLCLLAALISSVVVS	APLKEK	VSEQEDECPVSGGSNPLRDCMRACLTTSTVYQCRYGYCKNCRN	G	IX	NSF	N	N	Y
Qc-114	Qc-VD-46	MQSFTCMCLLVPLLFFHLAQRSDT		AGHGGAVTDVRSADHTLKRFHHDFRRAPKRRSNGRYDRRQFLFGNVDPEFLAEGTREIQRERAEDSREASV			conantokin	N	N	N
Qc-115	Qc-VD-47	MSSVGLFLLLGLLTLWAELTPVSG	RKR	PMFCYLPADPGECLAYIPRFYYDLASKQCQEFTYGGCGGNANNFKTRAECRHTCVASGKGRPPRIASN		IX	Conkunitzin	N	N	N
Qc-116	Qc-VD-48	MAMNMSMTLIVFVMVVMAATVIDS	TLLQEPDLNPMER	STRDCCIEATYQCLLNHHCQEHAHVTACHWEAAGPCGADPIEGCCNGYMNCMGMWMEACNIDPVHNQCKNEYCDNP	GR		Con-ikot-ikot	N	N	Y
Qc-117	Qc-VD-49	MNFSEMFILALVSTQSMTDG	FILPAENGGRTFWRHRPDSMDLQTRMRQTR	NLCPQCPNGCHVDRTCID		XIV	unassigned	N	N	N
Qc-118	Qc-VD-50	MRCVPVFIILLLLSPSAPSVDA	HPMTKDDVPQASLHDDAKRTLQVPWMKR	GCCAMLTCCV	GR	V	T	N	N	Y	Qc5.2	100
Qc-119	Qc-VD-51	MKLTCMMIVAVLFLTAWTFVTA	DDSINALENRGGWGQAGGWGKLFPMTRDEASKLNNEKR	CYAVGEFCGIPFVKNGLCCSQFCVFVCTPEW		VI/VII	O1	N	Y	N
Qc-120	Qc-VD-52	MQLYTHLYLLVPLVAFHLILGTGTLA		HGDALIERRSADATALKPEPVLLQKSAARSTDDNGKDRLTQMKRILKKRGNTARGYEEDREVAETVRELDAAGKRK			conantokin	N	N	N
Qc-121	Qc-VD-53	MEKLTILVLVAAVLLSAQVIVQG	DGDQPADRDAVPRDDNPGGTSGKFMNVLRRS	GCPWDPWC	G		O2	N	N	Y
Qc-122	Qc-VD-54		NWKDGSR	GPPSLVAPRSLPVATDICGGDPDEGCHPEFMGCYMNCLMEERGRHFGCYERCKYCAYANLAGCWASV	G	XXII	unassigned	N	N	Y
Qc-123	Qc-VD-55	MKLSVMFIVFLMLTMPMTCAG	ISRSAINGREDAALVRAMAANMLALLQER	QCPTTCPSCANC		XIV	L	Y	N	N
Qc-124	Qc-VD-56	MALLLTRSVVLMLLLLFAFDSFMGVQP	AQITSNADEGELKSPNTRLSPEHPETFLR	SVDLPSLPSDECFDKDTPCQSDDDCDDTCSCNLSINKCMEPLL		IX	P	N	N	N
Qc-125	Qc-VD-57	MKSAVLMMALSMSIFIDFTMESATP		DVPCSQPDRFCTTVGGNCGIYYYWQGANYCFLFCECDRGTSCPTDEDHAIVLGNQTHPFTYYTCQPISEFPVCEVGDTAIEARGTGLLRVVHCICPGEYNDNGKGAEICE	K		SF-01_Amz2	N	N	N
Qc-126	Qc-VD-58	MSGLGTMVLTLLLLVFMVTS	HQDGGEKQATQRNAINVGRRKSITRR	TVDEECNEYCEDRNKNCCGKTNGEPKCARICL	G	VI/VII	O3	N	Y	Y
Qc-127	Qc-VD-59			MTNPAHPMNPYNPMNPINSLYHPMNFAYPFHPPMQVASYFLTPPMGAASPLNLHMYSPYSYQAGMYSPYFLPPYHPSAALQAMYPPYGYAAGVPGAMGWNPFGGAVWNPYSAMGYGAYPQWPSQFAHMWPLHPYYQTMVPAQEGICSYDRPFKCWGSSTCITIAAICDKTFDCNNHADEDPRICIA	GRRPGYDILVSYLALPNQQWMLQKLFNNVDPYTTAYALKLATSLGDLRWSLALTDENINNTKTVLEAVKNDNKESVEALGMQASAWESVKFLMNSLLSTDFFLN	IX	PH4	N	Y	Y
Qc-128	Qc-VD-60	MHLSLAGSAVLMLLLLFAFGNFVGVQT	GQITRDVDNGLLADNRRNLQSLRKPMAFFKSLYKR	STCGGDCGTDDDCPNGCPYCTTNLYKCM		IX	P	N	N	N
Qc-129	Qc-VD-61	MQKATVLILAILLLLPLSTA	QDDEGSQENAAER	ELAGTTDCGGTGESCGGSDDPDCCGLQKCVSGKCCPTTDAC	GR	XVII	Y	N	N	Y
Qc-130	Qc-VD-62	MKVVLVLLAVMVAASA	APQKR	FFIEDIKNWIHQLQAVFNSAKEKFNELTSGLGGHFDGIVNLLIDQIDSTMTEAACIKVCEGSARKILGDAASMASTVCAPVCTAALAKLEEAA	G	XIV	Divergent_MKVAVVLLVS	N	N	Y
Qc-131	Qc-VD-63	MWVVLVCLLGLCLSANA	DDR	CTMPPVTGVCMAYFPRWHYDSASGQCQQFVWGGCGGNANNFLSKEECFQACGKH		IX	Conkunitzin	N	N	N
Qc-132	Qc-VD-64	MSKLGAVLFTFLLLFPLAAL	QPVRDQPADRNAEPRGKIR	NGMHGFWPYMFGHPGHHRHASWACPWC	G		M	N	N	Y
Qc-133	Qc-VD-65	MKRTCALIVAVLFLTACQIIA	TNDSRGRQKYPTERLRAKMRNSELFKLTKR	CDPPGAGCSLWESDCCSHFCILRQSGPTC	G	VI/VII	O1	N	Y	Y
