# Supplementary material for: High Throughput Identification of Novel Conotoxins from the Vermivorous Oak Cone Snail (Conus quercinus) by Transcriptome Sequencing
Source: Int J Mol Sci. 2018 Dec 5;19(12):3901. doi: 10.3390/ijms19123901 (PMC6321112; doi:10.3390/ijms19123901)
Supplement: Supplementary file 1 [file ijms-19-03901-s001.zip › ijms-391730-supplementary-final/Tables S1-S10/Supplementary Table S9.xls]

## Sheet: Results
Supplementary Table 9. The sequences of conotoxins previously characterized in Conus quercinus.
Name	Signal	Pre	Mature	Post	Framework	Superfamily
Qc0.1			AANAKLFAVMQSCCSTPPRALRHMDMC	G
Qc0.2		AANNKATDLMAR	TVRGFCSDPSCRFRNPELCDW	RR
Qc1.10		AANKKASDLMALTVR	GCCVYPPCAVNHPDIC	G	I
Qc1.11	AASDKASELMALAVRGCCS		HPACAGNNPDIC	G
Qc1.12		AAKFKAPALMELSVR	QGCCSYPACAVSNPDICGG	GR	I
Qc1.13		AANDKASDLMALR	GGCCSRPPCILKHPEIC	GRRR	I
Qc1.14		AANDKASDLMALR	GGCCSRPPCILEHPEIC	GRRR	I
Qc1.15		AANDKASDLMALR	DGCCSDPACAVNHPDICGG	GR	I
Qc1.16	MGMRMMFTLFLLAVLSTTVVS	FTLDRASNGRDAAADSKAADQIAQTVR	DECCSNPSCAQTHPEIC	RRTLMLQNPLNHDMSPSA	I	A
Qc1.17	MGMRMMFTVFLLVVLATAVVS	FSSDRASHGRNAAAKVFDR	IALIATRECCANPQCWAKNC	R	I	A
Qc1.18	MGMRMMFTMFLLVVLATTVVS	FTSDHASDGRNTAANDKASDLMALR	DGCCSSPSCSVNNPDICGG	GR	I	A
Qc1.1a	MGMRMMFTMFLLVVLAITVVS	FTSDHASDGR	NTAANDKASNLMALRDECCPDPPCKASNPDLCDWRS		I	A
Qc1.1b	MGMRMMFTMFLLVVLAITVVS	FTSDHASDGRNTAANDKASKLMALR	NECCDNPPCKSSNPDLCDWRS		I	A
Qc1.1c		SDGR	NTAANDKASNLMALRDDCCPNPPCKASNPDLCDWRS		I	A
Qc1.2	MGMRMMFTVFLLVALATTVAS	FTLDRASNGRNAAADDKPSDWIALAIK	QCCANPPCKHVNC	R	I	A
Qc1.4	MGMRMMFTVFLLVVLATTVTS	DRVSNGRKAAAKLKAPALMELSVR	QGCCSDPACAVSNPDICGG	GR	I	A
Qc1.4a		SDGRNTAANDKASDLMALR	DGCCSNPSCSVNNPDICGG	GR	I	A
Qc1.4b		SDGRNTAANDKASDLMALR	DGCCPNPSCSVNNPDICGG	GR	I	A
Qc1.5		SDGRNAAADDKASDLIGLAVR	GCCSNPACSVNHPELC	GRRR	I
Qc1.6		FDGRNAAASDKASELMALAVR	GCCSNPTCAGNNGNIC	G	I
Qc1.7		AANDKASDLMALR	DGCCSDPACSVNHPDICGG	GR	I
Qc1.8	MGMRMMFTMFLLVVLAITVVS	FTSDHASDGR	NTAANDKASNLMALRDECCPNPPCKASNPDLCDWRS		I	A
Qc1.9		AANDKASDLMALTVR	GCCVYPPCAVNHPDICRG	GR	I
Qc16a	MHTLEMLLLLLLLLPLALG	EGDGQAVAGERNPSETRSTREHLLQRLVGR	DCQPCGHNVCCRSGNGGEY	RRFT	XVI	Q
Qc23a	MIMRMTLTLFVLVVMTAASASG	DALTEAKR	IPYCGQTGAECYSWCIKQDLSKDWCCDFVKTIARLPPAHICSQ		XXIII	K
Qc3-IP01	MMSKLGVLLTICLLLFPLTAVQL	DGDQPVDLPALRTQDFAPEHSPWFNPVKR	CCSRHCWVCIPCCPNGS		III	M
Qc3-IP02	MMYKLGVLLTTCLLLFPLTAVQL	DGDQPVDLPALRTQDFAPERSPWFDPVKR	CCSRDCWVCIPCCPNGS		III	M
Qc3-IP03	MMYKLGVLLTICLLLFPLTA	VPLDGDQPVDLPALRTQDFAPERSPWFDPVKR	CCSRDCLVCIPCCPYGSD		III	M
Qc3-TDG01	MLKMGVVLFTFLVLFPLATL	QLDADQPVARYAENKQDFNPNERMKIMLSALRQR	ECCEPSWCDAGCTDGCC		III	M
Qc3-YDG01	MLKMGVVLFVFLVLFPLATL	QLDADQPVARYAENKQDFNPNERMKTMLSALRQR	GCCDPQWCDAGCYDGCC		III	M
Qc3.1	MLKMGVVLFTFLVLFPLATL	QLDADQPVARYAENKQDLNPNERKEMMLSALRQR	ACCDPDWCDAGCYDGCC		III	M
Qc5.1	MRCVPVFIILLLLSPSAPSVDA	HPMTKDDVPQASFHDDAKRTLQVPWMKR	GCCARLTCCV	GR	V	T
Qc5.2	MRCVPVFIILLLLSPSAPSVDA	HPMTKDDVPQASLHDDAKRTLQVPWMKR	GCCAMLTCCV	GR	V	T
Qc5.3	MLCLPVFIILLLLVSPAAT	LRVQSKLERFLTQQSPRDFAKK	VMQLRYYNWIDCCFDGDCCN		V	T
Qc5.4	MLCLPVFIILLLLVSPAAT	LRVQSKLERFLTQQSPRDFAKSIMQLR	HDNWIDCCHDGDCC		V	T
Qc6.1	MKLTCMMIVALLFLTAWTFVTA	VDSKNELENRGGWGQAGGWGKLFPMARDEMKNSEVSKLDNK	RKCAAAGEACVIPIIGNVFCCKGYCLFVCIS		VI/VII	O1
Qc6.2	MKLTCVVIVAVLFLTALA	DDSRNGLENRNEQERNENEMRDRR	DCQDSGVVCGFPKPEPHCCSGWCLFVCA		VI/VII	O1
Qc6.3	MHTLEMMLLLLLLLPLAPG	EGDGQAVAGDRNPSEARSTYKRFLQRPARRIDRR	ECTPCGPNLCCQPGKTCGTSTHHDHYGEPACV		VI/VII	Q
Qc6.5	MLLLLLLLLPLAPGEGDG	QAVAGDRNPSEARSTYKRFLQRPARRIDRR	DCTPCGPNLCCEPGKTCGTSTHHDHYGEPACV		VI/VII	Q
QcaL-1	MGMRMMFTMFLLVVLATTVVS	INLDHAFDGRNAAANNKATDLMARTVRR	FCSDPPCRISNPESCGWEP			A
Qcal-2	MGMRMMFTMFLLVVLATTVVS	FNLDHAFDGRNAAANNKATDLMAR	TVRGFCSDPSCRFGNPELCDW	RR		A
